# Supplementary material for: An Evolutionary Analysis of the Secoviridae Family of Viruses
Source: PLoS One. 2014 Sep 2;9(9):e106305. doi: 10.1371/journal.pone.0106305 (PMC4152289; doi:10.1371/journal.pone.0106305)
Supplement: Table S1 — Recombination check (XLSX) [file pone.0106305.s004.xlsx]

## Sheet: ArMV
Breakpoint	LHS p-value	RHS p-value	Significance (p<0.05)
123	0.0054	1	n.s
390	0.0018	0.0072	***
657	0.6876	0.0018	n.s
833	0.0324	0.486	n.s
891	1	0.0054	n.s
1002	1	1	n.s
1146	0.0612	0.0738	n.s
1275	0.351	0.0558	n.s
1368	0.0018	0.2808	n.s

## Sheet: BBWV2
Breakpoint	LHS p-value	RHS p-value	Significance (p<0.05)
117	0.0008	0.0008	n.s
390	0.8216	0.0008	***
508	0.0008	0.3696	n.s
1461	1	0.0008	n.s

## Sheet: GFLV
Breakpoint	LHS p-value	RHS p-value	Significance (p<0.05)
390	0.0276	0.0016	***
624	0.0004	0.0004	***
