# Supplementary material for: An Evolutionary Analysis of the Secoviridae Family of Viruses
Source: PLoS One. 2014 Sep 2;9(9):e106305. doi: 10.1371/journal.pone.0106305 (PMC4152289; doi:10.1371/journal.pone.0106305)
Supplement: Table S2 — Secovirus CP Accessions. (XLSX) [file pone.0106305.s005.xlsx]

## Sheet: Sheet1
ArMV	BBWV2	BPMV	BRV	GFLV	RTSV	SMoV	ToRSV	TRSV
X81815	AB011007	M62738	AF020051	EU702440	U70989	AJ496031	AF135411	AF461163
EU617327	EF392660	AY744933	AY208971	EU702441	AB064963	AJ496140	EF370403	AF461164
EU433920	AB032403	AF394609	AY210889	EU702442	AJ851887	AJ496143	D12477	AY363727
AY017339	AB013616	AF394607	AY210892	JF968121	AJ888461	AJ496146	AF135412	HQ446458
D10086	AB261176	GQ996947	AY210890	EU702444	AM086014	AJ496145	EF370399	HQ446459
AB279741	AB018699	GQ996950	AY210891	EU702445	AM234048	AJ496142	EF370400	HQ446460
X81814	AB076671	GQ996949	EF143980	FJ544934	AM234049	AJ496148	EF370401	HQ446461
	AB018698	GU562880	EF143984	GU972578	GQ227731	AJ496151	EF370402	HQ446462
	AF225954		EF143985	GU972583	U71440	AJ496149	AF135413	HQ446463
	AB161178			GQ332367	M95497	DQ452575	AF135414	HQ446464
	HQ283390			GQ332368		DQ452577	U46022	HQ446465
	FJ485685			GQ332369		DQ452576		L09205
	AB018700			GQ332370		AJ496147
	AB018701			GU972571
	AF228423			GU972574
	JF704084			GU972580
	AJ132844			GU972575
	AB207244			GFU11768
	AB161179			X60775
	HQ283389			JX513895
	JQ855708			JX559643
	AF104335
	U65985
	AB161177
	GQ202215
