# Supplementary material for: An Evolutionary Analysis of the Secoviridae Family of Viruses
Source: PLoS One. 2014 Sep 2;9(9):e106305. doi: 10.1371/journal.pone.0106305 (PMC4152289; doi:10.1371/journal.pone.0106305)
Supplement: Table S5 — HEL RdRp BLASTs. (XLSX) [file pone.0106305.s008.xlsx]

## Sheet: SMoV RdRp
	polyprotein [Strawberry mottle virus] >emb|CAC86396.1| polyprotein [Strawberry mottle virus]	1449	1449	1	0	1	NP_599086.1
	RNA dependent RNA polymerase [Strawberry mottle virus]	1448	1448	1	0	1	NP_733954.1				gmevdilelv epevktdmvi kighvaqgqq frpatktsiv ksqihdtlwr apeteptvis
	RNA-dependent RNA polymerase [Black raspberry necrosis virus]	874	874	0.99	0	0.6	YP_654561.1				61 pvdprvpyaf dpytagimkf ekevgpldfs dpdtpestvi ediseellre kkslggfald
	polyprotein [Black raspberry necrosis virus] >gb|ABC71319.1| polyprotein [Black raspberry necrosis virus]	873	873	0.99	0	0.6	YP_654555.1				121 tvcsnevain gvdsvpyaer lvmstsegyp fvlsrkaqdt gkfrffdkdg drwvakdevl
	viral polyprotein [Black raspberry necrosis virus]	872	872	0.99	0	0.6	CBM42548.1				181 ddlkeleeai ksddfkggii tiacakdekt kmkrvrevpk trifeilpfh ynilvrkyyl
	replication-associated polyprotein, partial [Black raspberry necrosis virus]	620	620	0.62	0	0.66	ABZ90974.1				241 ffmqfimslh dflpckvgln vyskswdtmh aehnrfayhf ngdytgfdta tprvlmmkia
	unnamed protein product [Chocolate lily virus A]	449	449	0.75	2e-144	0.46	YP_004940021.1				301 dmvsnlagdg renaivrrnl mkmaverril vlrdlyqvkg gtpsgfaltv iinsvvnqfy
	RNA-dependent RNA polymerase [Satsuma dwarf virus]	437	437	0.74	5e-140	0.46	NP_734025.1				361 lmwawrkims ridpglvpyr vmrshctfsv ygddnvvsfs lqvkdmynlv tiaaelktig
	polyprotein [Navel orange infectious mottling virus]	442	442	0.74	2e-139	0.45	BAA74537.1				421 vnlsdgkktg nlvkwmefse ldflkrrwvl ysgqgflcpl hksaieerlf wvrssedsve
	RNA Polymerase [Satsuma dwarf virus]	437	437	0.74	8e-137	0.46	BAA08083.1				481 tlddncysal meafhhgrdy fnflrariqd aydkaglyqp hllhfneaqa iwleqhsiap
	unnamed protein product [Chocolate lily virus A] >gb|AEV45821.1| polyprotein [Chocolate lily virus A]	451	451	0.75	3e-136	0.46	YP_004936170.1				541 pndyldgikk evlpltagrd vmrtitttid atsvkgynka hkeqsyhrtk vflnplatei
	polyprotein [Satsuma dwarf virus] >sp|Q9WAL8.1|POL1_SDVS5 RecName: Full=RNA1 polyprotein; AltName: Full=P1; Contains: RecName: Full=Putative helicase; AltName: Full=Putative NTP-binding protein; Contains: RecName: Full=Probable picornain 3C-like protease; Short=3C-like protease; Contains: RecName: Full=Probable RNA-directed RNA polymerase >dbj|BAA76746.1| polyprotein [Satsuma dwarf virus]	437	437	0.74	3e-131	0.46	NP_620566.1				601 twlrsgqaah ldvpaklhrr nfegiaikva nllkgencci vegtcginsf alalaigflr
	RNA dependent RNA polymerase [Strawberry mottle virus]	385	385	0.26	9e-127	0.99	CAD42748.1				661 keltgvgcvn llasyssnda syytglamlt tvvg
	RNA dependent RNA polymerase [Strawberry mottle virus]	382	382	0.26	1e-125	0.98	CAD42750.1
	RNA dependent RNA polymerase [Strawberry mottle virus] >emb|CAD42751.1| RNA dependent RNA polymerase [Strawberry mottle virus] >emb|CAD42752.1| RNA dependent RNA polymerase [Strawberry mottle virus]	371	371	0.26	2e-121	0.95	CAD42749.1
	RNA dependent RNA polymerase [Strawberry mottle virus]	370	370	0.26	3e-121	0.95	CAD42755.1
	RNA dependent RNA polymerase [Strawberry mottle virus]	369	369	0.26	1e-120	0.95	CAD42753.1
	RNA dependent RNA polymerase [Strawberry mottle virus]	368	368	0.26	2e-120	0.95	CAD42754.1
	RNA-dependent RNA polymerase [Apple latent spherical virus]	277	277	0.69	5e-79	0.36	NP_734022.1
	235K polyprotein [Apple latent spherical virus] >dbj|BAA90870.1| 235K polyprotein [Apple latent spherical virus]	277	277	0.69	1e-75	0.36	NP_620568.1
	RNA-dependent RNA polymerase [Cherry rasp leaf virus]	261	261	0.72	3e-73	0.35	YP_081454.1
	RNA-dependent RNA polymerase [Maize chlorotic dwarf virus]	256	256	0.71	3e-72	0.35	NP_734456.1
	polyprotein [Cherry rasp leaf virus]	265	265	0.72	1e-71	0.35	AAW92113.2
	polyprotein [Maize chlorotic dwarf virus]	265	265	0.73	2e-71	0.34	AAR14150.1
	polyprotein [Arracacha virus B] >gb|AFI74271.1| polyprotein [Arracacha virus B]	262	262	0.7	1e-70	0.34	YP_007697622.1
	polyprotein [Cherry rasp leaf virus] >sp|Q6EWG9.1|POL1_CRLVP RecName: Full=RNA1 polyprotein; AltName: Full=Genome polyprotein B; AltName: Full=P1; Contains: RecName: Full=Protease cofactor; Contains: RecName: Full=Putative helicase; AltName: Full=Membrane-binding protein; AltName: Full=NTP-binding protein; Short=NTB; Contains: RecName: Full=Viral genome-linked protein; AltName: Full=VPg; Contains…	261	261	0.72	2e-70	0.35	YP_081444.1
	polyprotein [Maize chlorotic dwarf virus]	261	261	0.69	6e-70	0.35	AAV86083.1
	RNA-dependent RNA polymerase [Parsnip yellow fleck virus]	253	253	0.72	1e-69	0.34	NP_734447.1
	RNA-dependent RNA polymerase [Rice tungro spherical virus]	248	248	0.71	6e-69	0.34	NP_734463.1
	polyprotein [Maize chlorotic dwarf virus] >gb|AAB58882.1| polyprotein [Maize chlorotic dwarf virus]	257	257	0.71	1e-68	0.34	NP_619716.1
	polyprotein [Parsnip yellow fleck virus] >sp|Q05057.1|POLG_PYFV1 RecName: Full=Genome polyprotein; Contains: RecName: Full=Putative leader protein; Contains: RecName: Full=Capsid protein 1; Short=CP-1; AltName: Full=22.5 kDa protein; AltName: Full=Coat protein 1; Contains: RecName: Full=Capsid protein 2; Short=CP-2; AltName: Full=26 kDa protein; AltName: Full=Coat protein 2; Contains: RecName: Fu…	253	253	0.72	2e-67	0.34	NP_619734.1
	polyprotein [Carrot necrotic dieback virus]	251	251	0.76	1e-66	0.32	ACJ04421.1
	ORF1 [Rice tungro spherical virus]	248	248	0.71	6e-66	0.34	CAA67042.1
	polyprotein [Rice tungro spherical virus] >sp|Q83034.1|POLG_RTSVA RecName: Full=Genome polyprotein; Contains: RecName: Full=Putative leader protein; Contains: RecName: Full=Capsid protein 1; Short=CP-1; AltName: Full=22.5 kDa protein; AltName: Full=Coat protein 1; Contains: RecName: Full=Capsid protein 2; Short=CP-2; AltName: Full=26 kDa protein; AltName: Full=Coat protein 2; Contains: RecName: F…	248	248	0.71	1e-65	0.34	NP_042507.1
	polyprotein [Stocky prune virus]	242	242	0.71	1e-65	0.34	AAZ76594.1
	RecName: Full=Genome polyprotein; Contains: RecName: Full=Putative leader protein; Contains: RecName: Full=Capsid protein 1; Short=CP-1; AltName: Full=22.5 kDa protein; AltName: Full=Coat protein 1; Contains: RecName: Full=Capsid protein 2; Short=CP-2; AltName: Full=26 kDa protein; AltName: Full=Coat protein 2; Contains: RecName: Full=Capsid protein 3; Short=CP-3; AltName: Full=31 kDa protein; Al…	248	248	0.71	1e-65	0.34	Q91PP5.1
	polyprotein [Lettuce necrotic leaf curl virus]	247	247	0.88	2e-65	0.3	AGR55590.1
	polyprotein [Tomato chocolate virus]	246	246	0.74	2e-65	0.32	ACU01024.1
	polyprotein [Rice tungro spherical virus]	246	246	0.71	3e-65	0.34	CAJ81002.1
	polyprotein [Rice tungro spherical virus]	246	246	0.71	5e-65	0.34	CAJ81003.1
	unnamed protein product [Mikania micrantha mosaic virus]	229	229	0.64	1e-63	0.32	YP_002158831.1
	polyprotein, partial [Tomato apex necrosis virus]	239	239	0.74	8e-63	0.32	ABK33525.1
	unnamed protein product [Mikania micrantha mosaic virus] >gb|ABX83032.1| polyprotein [Mikania micrantha mosaic virus]	238	238	0.71	2e-62	0.31	YP_002158824.1
	polyprotein [Tomato marchitez virus] >gb|ABV44416.1| polyprotein [Tomato marchitez virus]	238	238	0.74	2e-62	0.32	YP_001976147.1
	RecName: Full=RNA1 polyprotein; AltName: Full=Genome polyprotein B; AltName: Full=P1; Contains: RecName: Full=Picornain 3C-like protease; Short=3C-like protease; AltName: Full=24 kDa protein; Contains: RecName: Full=RNA-directed RNA polymerase; AltName: Full=87 kDa protein >gb|AAA42422.1| RNA polymerase, partial [Andean potato mottle virus]	231	231	0.7	2e-62	0.32	Q02941.1
	polyprotein 1 [Mikania micrantha mosaic virus]	235	235	0.71	8e-62	0.31	ACI22650.1
	RNA-dependent RNA polymerase [Squash mosaic virus]	228	228	0.69	2e-61	0.31	NP_734012.1
	polyprotein, partial [Turnip ringspot virus]	223	223	0.62	3e-61	0.32	AEJ84508.1
	polyprotein, partial [Turnip ringspot virus]	222	222	0.62	8e-61	0.32	AEJ84507.1
	polyprotein, partial [Turnip ringspot virus]	222	222	0.62	8e-61	0.32	AEJ84509.1
	polyprotein, partial [Turnip ringspot virus]	220	220	0.62	6e-60	0.32	AEJ84510.1
	polyprotein, partial [Cucurbit mild mosaic virus]	226	226	0.72	7e-60	0.3	AGW80461.1
	polyprotein 1 [Squash mosaic virus]	229	229	0.68	1e-59	0.32	ABZ89551.1
	polyprotein [Tomato white ringspot virus]	229	229	0.7	1e-59	0.31	ABM65095.1
	polyprotein [Squash mosaic virus] >dbj|BAB62139.1| polyprotein [Squash mosaic virus]	229	229	0.68	1e-59	0.32	NP_620657.1
	polyprotein [Artichoke yellow ringspot virus]	228	228	0.7	2e-59	0.31	CAJ33467.2
	205 kDa polyprotein [Cucurbit mild mosaic virus]	228	228	0.72	2e-59	0.3	ACK76423.1
	polyprotein [Tomato torrado virus]	228	228	0.84	2e-59	0.31	ACB47566.1
	polyprotein, partial [Turnip ringspot virus]	218	218	0.62	3e-59	0.32	AEJ84506.1
	polyprotein 1 [Broad bean wilt virus 1]	228	228	0.62	3e-59	0.32	AAX12375.1
	polyprotein [Tomato torrado virus] >sp|A1XIP9.1|POL1_TOTV RecName: Full=RNA1 polyprotein; Contains: RecName: Full=Protease-cofactor; Contains: RecName: Full=Putative helicase; Contains: RecName: Full=Picornain 3C-like protease; Short=3C-like protease; Contains: RecName: Full=RNA-directed RNA polymerase >gb|ABD38934.1| polyprotein [Tomato torrado virus]	228	228	0.84	4e-59	0.31	YP_001039627.1
	polyprotein [Radish mosaic virus] >dbj|BAF75830.1| polyprotein [Radish mosaic virus]	227	227	0.83	4e-59	0.29	YP_001911126.1
	RNA-dependent RNA polymerase [Broad bean true mosaic virus]	222	222	0.7	5e-59	0.31	YP_008400143.1
	RNA-dependent RNA polymerase [Broad bean wilt virus 1]	221	221	0.63	6e-59	0.32	NP_951030.1
	polyprotein [Tomato chocolate spot virus] >gb|ACT79982.1| polyprotein [Tomato chocolate spot virus]	227	227	0.84	8e-59	0.29	YP_003097229.1
	polyprotein 1 [uncultured virus]	217	217	0.6	1e-58	0.33	AEX30905.1
	polyprotein [Gentian mosaic virus]	226	226	0.72	1e-58	0.31	BAD99001.1
	RNA-dependent RNA-polymerase (RdRp) [Grapevine Bulgarian latent virus]	219	219	0.65	2e-58	0.32	YP_004429254.1
	RNA-dependent RNA polymerase [Red clover mottle virus]	219	219	0.68	3e-58	0.31	NP_734030.1
	RNA-dependent RNA polymerase [Turnip ringspot virus]	219	219	0.62	3e-58	0.32	ABS90367.1
	polyprotein [Turnip ringspot virus]	224	224	0.71	6e-58	0.31	ADZ54704.1
	precursor polyprotein [Broad bean wilt virus 2]	224	224	0.7	7e-58	0.3	AFQ32559.1
	polyprotein [Broad bean wilt virus 2]	223	223	0.7	1e-57	0.3	AAD38152.2
	RNA-dependent RNA polymerase [Broad bean wilt virus 2]	217	217	0.7	1e-57	0.29	NP_733962.1
	polyprotein [Broad bean wilt virus 2]	222	222	0.7	2e-57	0.3	BAM42888.1
	RNA-dependent RNA polymerase [Radish mosaic virus]	217	217	0.69	3e-57	0.3	AAY32935.1
	polyprotein [Broad bean wilt virus 1] >sp|Q76L40.1|POL1_BBWVS RecName: Full=RNA1 polyprotein; AltName: Full=Genome polyprotein B; Contains: RecName: Full=Protease cofactor; Contains: RecName: Full=Putative helicase; AltName: Full=Membrane-binding protein; AltName: Full=NTP-binding protein; Short=NTB; Contains: RecName: Full=Viral genome-linked protein; AltName: Full=VPg; Contains: RecName: Full=P…	222	222	0.63	3e-57	0.32	NP_945134.1
	polyprotein [Turnip ringspot virus]	221	221	0.62	3e-57	0.32	ACX53644.1
	polyprotein [Broad bean true mosaic virus] >gb|ADI60054.1| polyprotein [Broad bean true mosaic virus]	221	221	0.7	4e-57	0.31	YP_008400121.1
	polyprotein [Turnip ringspot virus] >gb|ACV41391.1| polyprotein [Turnip ringspot virus]	221	221	0.62	4e-57	0.32	YP_003193665.1
	polyprotein [Broad bean wilt virus 2]	221	221	0.7	4e-57	0.3	BAB40439.1
	RNA-dependent RNA polymerase [Cowpea mosaic virus]	216	216	0.7	4e-57	0.3	NP_734057.1
	polyprotein [Broad bean wilt virus 2]	221	221	0.7	5e-57	0.3	AGM38160.1
	precursor polyprotein [Broad bean wilt virus 2]	221	221	0.7	5e-57	0.3	AFQ32555.1
	polyprotein [Broad bean wilt virus 2]	221	221	0.7	5e-57	0.3	AFW04233.1
	polyprotein [Broad bean wilt virus 2]	221	221	0.7	5e-57	0.3	CBN73319.1
	RNA1-polyprotein [Radish mosaic virus]	221	221	0.83	6e-57	0.29	BAG84602.1
	polyprotein segment 1 [Grapevine Bulgarian latent virus] >emb|CBL43395.1| polyprotein segment 1 [Grapevine Bulgarian latent virus]	221	221	0.67	6e-57	0.32	YP_004429248.1
	precursor polyprotein [Broad bean wilt virus 2]	221	221	0.7	7e-57	0.3	AFQ32563.1
	polyprotein [Broad bean wilt virus 2]	221	221	0.7	7e-57	0.29	AGM38165.1
	precursor polyprotein [Broad bean wilt virus 2]	220	220	0.72	8e-57	0.3	AFQ32565.1
	polyprotein [Broad bean wilt virus 2]	220	220	0.7	8e-57	0.3	BAA34928.1
	polyprotein [Patchouli mild mosaic virus]	220	220	0.7	1e-56	0.3	BAB83045.1
	polyprotein [Turnip ringspot virus]	220	220	0.62	1e-56	0.32	ACX53646.1
	polyprotein [Red clover mottle virus] >sp|P35930.1|POL1_RCMV RecName: Full=RNA1 polyprotein; AltName: Full=Genome polyprotein B; AltName: Full=P1; Contains: RecName: Full=Protease cofactor; AltName: Full=32 kDa protein; Contains: RecName: Full=Putative helicase; AltName: Full=58 kDa protein; AltName: Full=Membrane-binding protein; AltName: Full=NTP-binding protein; Short=NTB; Contains: RecName: F…	220	220	0.62	1e-56	0.32	NP_620468.1
	polyprotein [Broad bean wilt virus 2]	220	220	0.7	1e-56	0.3	AGM38171.1
	polyprotein [Broad bean wilt virus 2]	219	219	0.7	1e-56	0.3	AGM38170.1
	polyprotein [Broad bean wilt virus 2]	219	219	0.72	2e-56	0.3	AGM38169.1
	polyprotein [Broad bean wilt virus 2]	219	219	0.7	2e-56	0.3	AGT50327.1
	polyprotein [Radish mosaic virus]	219	219	0.83	2e-56	0.29	ADZ55760.1
	polyprotein [Broad bean wilt virus 2]	219	219	0.7	2e-56	0.3	AGM38161.1
	polyprotein [Broad bean wilt virus 2]	219	219	0.7	2e-56	0.3	AGM38159.1
	polyprotein [Broad bean wilt virus 2]	219	219	0.7	2e-56	0.3	AGO58930.1
	polyprotein [Radish mosaic virus]	218	218	0.7	3e-56	0.3	ACE06773.1
	polyprotein [Broad bean wilt virus 2]	218	218	0.7	3e-56	0.29	AGM38166.1
	polyprotein 1 [Bean pod mottle virus]	218	218	0.7	4e-56	0.3	AAM73718.1
	precursor polyprotein [Broad bean wilt virus 2]	218	218	0.7	6e-56	0.3	AFQ32557.1
	polyprotein [Bean pod mottle virus]	217	217	0.7	8e-56	0.3	ADD81209.1
	polyprotein [Broad bean wilt virus 2] >gb|AGM38164.1| polyprotein [Broad bean wilt virus 2]	217	217	0.7	9e-56	0.3	AGM38163.1
	polyprotein [Broad bean wilt virus 2] >gb|AAK27841.1|AF225953_1 polyprotein [broad bean wilt virus 2]	217	217	0.7	9e-56	0.29	NP_149012.1
	polyprotein [Broad bean wilt virus 2]	217	217	0.7	1e-55	0.3	AGM38172.1
	polyprotein [Broad bean wilt virus 2]	217	217	0.7	1e-55	0.3	AGM38162.1
	polyprotein [broad bean wilt virus 2]	217	217	0.7	1e-55	0.3	AAD39217.1
	precursor polyprotein [Broad bean wilt virus 2]	217	217	0.7	1e-55	0.3	AFQ32561.1
	polyprotein [Broad bean wilt virus 2]	216	216	0.7	1e-55	0.3	AGM38168.1
	precursor polyprotein [Broad bean wilt virus 2]	216	216	0.7	2e-55	0.3	AFQ32567.1
	polyprotein [Broad bean wilt virus 2]	216	216	0.7	2e-55	0.3	AGM38167.1
	210kDa protein precursor [Broad bean wilt virus 2]	216	216	0.7	2e-55	0.29	BAB18312.1
	polyprotein [Cowpea mosaic virus] >sp|P03600.1|POL1_CPMVS RecName: Full=RNA1 polyprotein; AltName: Full=Genome polyprotein B; AltName: Full=P1; Contains: RecName: Full=Protease cofactor; AltName: Full=32 kDa protein; Contains: RecName: Full=Putative helicase; AltName: Full=58 kDa protein; AltName: Full=Membrane-binding protein; AltName: Full=NTP-binding protein; Short=NTB; Contains: RecName: Full…	215	215	0.7	5e-55	0.3	NP_613283.1
	polyprotein 1 [Bean pod mottle virus]	215	215	0.7	5e-55	0.3	ADD92354.1
	polyprotein 1 [Bean pod mottle virus]	214	214	0.7	6e-55	0.3	ADD92355.1
	polyprotein 1 [Bean pod mottle virus]	214	214	0.7	6e-55	0.3	ADD92352.1
	polyprotein 1 [Bean pod mottle virus]	214	214	0.7	7e-55	0.3	AAM73715.1
	RNA-dependent RNA polymerase [Cowpea severe mosaic virus]	209	209	0.71	7e-55	0.29	NP_734062.1
	polyprotein 1 [Bean pod mottle virus]	214	214	0.7	8e-55	0.3	ADD92353.1
	polyprotein 1 [Bean pod mottle virus]	214	214	0.7	1e-54	0.3	AAW69769.1
	polyprotein 1 [Bean pod mottle virus]	213	213	0.7	3e-54	0.29	AAW69768.1
	RNA-dependent RNA polymerase [Blackcurrant reversion virus]	207	207	0.64	5e-54	0.3	NP_734045.1
	polymerase [Strawberry latent ringspot virus]	206	206	0.75	9e-54	0.31	YP_227373.1
	polyprotein [Cowpea severe mosaic virus] >sp|P36312.1|POL1_CPSMV RecName: Full=RNA1 polyprotein; AltName: Full=Genome polyprotein B; AltName: Full=P1; Contains: RecName: Full=Protease cofactor; AltName: Full=32 kDa protein; Contains: RecName: Full=Putative helicase; AltName: Full=58 kDa protein; AltName: Full=Membrane-binding protein; AltName: Full=NTP-binding protein; Short=NTB; Contains: RecNam…	209	209	0.71	4e-53	0.3	NP_619518.1
	polyprotein [Grapevine fanleaf virus]	204	204	0.69	7e-53	0.31	ADJ10919.1
	putative RNA dependent RNA polymerase [Bean pod mottle virus]	203	203	0.7	9e-53	0.28	NP_734070.1
	polyprotein [Melon mild mottle virus]	208	208	0.67	9e-53	0.33	BAJ16223.1
	polyprotein P1-II [Arabis mosaic virus]	208	208	0.72	1e-52	0.31	ADJ39330.1
	polyprotein P1-III [Arabis mosaic virus]	208	208	0.72	1e-52	0.31	ADJ39331.1
	putative RNA-dependent RNA polymerase [Grapevine deformation virus]	204	204	0.72	1e-52	0.3	YP_006347732.1
	polyprotein P1-I [Arabis mosaic virus]	207	207	0.72	2e-52	0.31	ADJ39329.1
	polyprotein P1 [Arabis mosaic virus]	207	207	0.72	2e-52	0.3	AGD98722.1
	polyprotein [Blackcurrant reversion virus] >sp|Q8V5E0.1|POL1_BRAV RecName: Full=RNA1 polyprotein; AltName: Full=P1; Contains: RecName: Full=Protein X1; Contains: RecName: Full=Protein X2; Contains: RecName: Full=Putative ATP-dependent helicase; AltName: Full=Membrane-binding protein; AltName: Full=NTP-binding protein; Short=NTB; Contains: RecName: Full=Viral genome-linked protein; AltName: Full=V…	207	207	0.64	2e-52	0.3	NP_612604.1
	polyprotein [Grapevine fanleaf virus]	203	203	0.7	2e-52	0.31	ADJ10926.1
	polyprotein 1 [Arabis mosaic virus]	207	207	0.72	2e-52	0.3	ACF32434.1
	250 kDa polyprotein [Strawberry latent ringspot virus] >gb|AAW63128.1| 250 kDa polyprotein [Strawberry latent ringspot virus]	206	206	0.75	4e-52	0.31	YP_227367.1
	polyprotein 1 [Arabis mosaic virus]	206	206	0.72	4e-52	0.3	AGT56093.1
	RNA-dependent RNA polymerase [Arabis mosaic virus]	201	201	0.72	7e-52	0.3	YP_054443.1
	RNA-dependent RNA polymerase [Grapevine fanleaf virus]	201	201	0.65	1e-51	0.32	ADJ10923.1
	polyprotein P1 [Grapevine fanleaf virus]	204	204	0.7	2e-51	0.32	AFM91094.1
	polyprotein [Bean pod mottle virus] >sp|Q9YJU5.1|POL1_BPMV RecName: Full=RNA1 polyprotein; AltName: Full=Genome polyprotein B; AltName: Full=P1; Contains: RecName: Full=Protease cofactor; AltName: Full=32 kDa protein; Contains: RecName: Full=Putative helicase; AltName: Full=58 kDa protein; AltName: Full=Membrane-binding protein; AltName: Full=NTP-binding protein; Short=NTB; Contains: RecName: Ful…	203	203	0.7	3e-51	0.28	NP_612349.1
	polyprotein [Grapevine deformation virus] >emb|CCE67066.1| polyprotein [Grapevine deformation virus]	202	202	0.64	6e-51	0.32	YP_006347591.1
	253K polyprotein [Grapevine fanleaf virus] >sp|P29149.1|POL1_GFLV RecName: Full=RNA1 polyprotein; AltName: Full=P1; Contains: RecName: Full=P1A protein; Short=1A; AltName: Full=Protease cofactor; Contains: RecName: Full=Putative ATP-dependent helicase; AltName: Full=1B; AltName: Full=Membrane-binding protein; AltName: Full=NTP-binding protein; Short=NTB; Contains: RecName: Full=Viral genome-linke…	202	202	0.7	8e-51	0.3	NP_619689.1
	RNA-dependent RNA polymerase [Broad bean wilt virus 2]	196	196	0.54	8e-51	0.31	ACK86674.1
	polyprotein [Grapevine fanleaf virus]	201	201	0.7	1e-50	0.31	ACZ58632.1
	polyprotein 1 [Arabis mosaic virus] >sp|Q6W8W5.1|POL1_ARMVN RecName: Full=RNA1 polyprotein; AltName: Full=P1; Contains: RecName: Full=P1A protein; Short=1A; AltName: Full=Protease cofactor; Contains: RecName: Full=Putative ATP-dependent helicase; AltName: Full=1B; AltName: Full=Membrane-binding protein; AltName: Full=NTP-binding protein; Short=NTB; Contains: RecName: Full=Viral genome-linked prot…	201	201	0.72	2e-50	0.3	YP_053925.1
	polyprotein [Grapevine fanleaf virus]	199	199	0.71	5e-50	0.3	ACZ58633.1
	RNA-dependent RNA polymerase [Tomato ringspot virus]	195	195	0.7	5e-50	0.31	ABG23688.1
	polyprotein [Grapevine fanleaf virus]	199	199	0.65	8e-50	0.31	AFV34731.1
	polyprotein p1 [Grapevine Anatolian ringspot virus] >emb|CCG47847.1| polyprotein p1 [Grapevine Anatolian ringspot virus]	198	198	0.71	1e-49	0.3	YP_006576510.1
	RNA-dependent RNA polymerase [Tomato ringspot virus]	194	194	0.7	2e-49	0.31	NP_734007.2
	polyprotein [tomato ringspot virus]	196	196	0.7	2e-49	0.31	AAD50652.1
	polyprotein P1 [Grapevine fanleaf virus]	198	198	0.69	2e-49	0.31	AFI71813.1
	polyprotein [Grapevine fanleaf virus]	197	197	0.69	2e-49	0.31	AGT42200.1
	polyprotein [Grapevine fanleaf virus]	197	197	0.7	2e-49	0.3	AFV34755.1
	polyprotein [tomato ringspot virus]	194	194	0.7	5e-49	0.31	AAD50651.1
	Pol [Tomato black ring virus]	191	191	0.7	2e-48	0.3	NP_958841.1
	polyprotein [tomato ringspot virus]	192	192	0.7	2e-48	0.31	AAD50650.1
	polyprotein [Tomato ringspot virus] >sp|P29150.2|POL1_TORVR RecName: Full=RNA1 polyprotein; AltName: Full=P1; Contains: RecName: Full=Protein X1; Contains: RecName: Full=Protein X2; Contains: RecName: Full=Putative ATP-dependent helicase; AltName: Full=Membrane-binding protein; AltName: Full=NTP-binding protein; Short=NTB; Contains: RecName: Full=Viral genome-linked protein; AltName: Full=VPg; Co…	194	194	0.7	3e-48	0.31	NP_620765.1
	polyprotein [Blueberry latent spherical virus]	193	193	0.65	4e-48	0.29	BAL04700.1
	polyprotein 1, partial [Cycas necrotic stunt virus]	192	192	0.65	1e-47	0.31	AEN25475.1
	polyprotein [Tomato black ring virus] >sp|Q8B8X3.1|POL1_TBRVM RecName: Full=RNA1 polyprotein; AltName: Full=P1; Contains: RecName: Full=P1A protein; Short=1A; AltName: Full=protease cofactor; Contains: RecName: Full=Putative ATP-dependent helicase; AltName: Full=1B; AltName: Full=NTP-binding protein; Short=NTB; AltName: Full=membrane-binding protein; Contains: RecName: Full=Viral genome-linked pr…	192	192	0.7	2e-47	0.3	NP_958814.1
	RNA-dependent RNA polymerase [Cycas necrotic stunt virus]	185	185	0.65	2e-46	0.31	NP_734017.2
	RNA-dependent RNA polymerase [Beet ringspot virus]	185	185	0.71	3e-46	0.3	NP_734035.1
	RNA dependent RNA polymerase [Satsuma dwarf virus]	177	177	0.32	7e-46	0.42	BAD12075.1
	polyprotien 1 [Cycas necrotic stunt virus] >sp|Q8QVV0.1|POL1_CNSV RecName: Full=RNA1 polyprotein; AltName: Full=P1; Contains: RecName: Full=P1A protein; Short=1A; AltName: Full=Protease cofactor; Contains: RecName: Full=Putative ATP-dependent helicase; AltName: Full=1B; AltName: Full=Membrane-binding protein; AltName: Full=NTP-binding protein; Short=NTB; Contains: RecName: Full=Viral genome-linke…	186	186	0.65	1e-45	0.31	NP_620619.1
	RNA-dependent RNA polymerase [Grapevine chrome mosaic virus]	182	182	0.7	2e-45	0.3	YP_002000610.1
	polyprotein	184	184	0.71	4e-45	0.3	1507292A
	polyprotein [Beet ringspot virus] >dbj|BAA00234.1| polyprotein [Beet ringspot virus]	184	184	0.71	4e-45	0.3	NP_620112.1
	RecName: Full=RNA1 polyprotein; AltName: Full=P1; Contains: RecName: Full=P1A protein; Short=1A; AltName: Full=Protease cofactor; Contains: RecName: Full=Putative ATP-dependent helicase; AltName: Full=1B; AltName: Full=Membrane-binding protein; AltName: Full=NTP-binding protein; Short=NTB; Contains: RecName: Full=Viral genome-linked protein; AltName: Full=1C-VPg; Contains: RecName: Full=Picornain…	184	184	0.71	5e-45	0.3	P18522.1
	polyprotein [tomato ringspot virus]	182	182	0.7	5e-45	0.3	AAD50649.1
	polyprotein P1 [Tobacco ringspot virus]	183	183	0.69	7e-45	0.29	AFR67086.1
	polyprotein [Grapevine chrome mosaic virus] >sp|P13025.1|POL1_GCMV RecName: Full=RNA1 polyprotein; AltName: Full=P1; Contains: RecName: Full=P1A protein; Short=1A; AltName: Full=Protease cofactor; Contains: RecName: Full=Putative ATP-dependent helicase; AltName: Full=1B; AltName: Full=Membrane-binding protein; AltName: Full=NTP-binding protein; Short=NTB; Contains: RecName: Full=Viral genome-link…	181	181	0.75	3e-44	0.29	NP_619705.1
	RNA1 polyprotein [peach rosette mosaic virus]	178	178	0.6	3e-43	0.29	AAB69867.1
	polyprotein [Tomato torrado virus]	174	174	0.65	2e-42	0.3	ACA49851.1
	RNA-dependent RNA polymerase [Grapevine fanleaf virus]	171	171	0.5	5e-42	0.32	ADJ10925.1
	RNA-dependent RNA polymerase [Grapevine fanleaf virus]	169	169	0.5	1e-41	0.33	ADJ10924.1
	RNA-dependent RNA polymerase [Grapevine fanleaf virus]	162	162	0.48	4e-41	0.32	ADJ10942.1
	RNA-dependent RNA polymerase [Grapevine fanleaf virus]	167	167	0.5	5e-41	0.32	ADJ10918.1
	RNA-dependent RNA polymerase [Grapevine fanleaf virus]	167	167	0.5	5e-41	0.32	ADJ10915.1
	RNA1 polyprotein [Tobacco ringspot virus] >sp|Q88893.1|POL1_TRSVB RecName: Full=RNA1 polyprotein; AltName: Full=P1; Contains: RecName: Full=P1A protein; Short=1A; AltName: Full=Protease cofactor; Contains: RecName: Full=Putative ATP-dependent helicase; AltName: Full=1B; AltName: Full=Membrane-binding protein; AltName: Full=NTP-binding protein; Short=NTB; Contains: RecName: Full=Viral genome-linke…	170	170	0.69	9e-41	0.26	NP_919040.1
	polyprotein 1 [Cherry leaf roll virus]	169	169	0.69	2e-40	0.29	AGR65696.1
	polyprotein 1 [Cherry leaf roll virus]	169	169	0.69	2e-40	0.29	AGR65695.1
	polyprotein 1 [Cherry leaf roll virus]	169	169	0.69	3e-40	0.29	AGR65694.1
	polyprotein [Cherry leaf roll virus]	167	167	0.71	4e-40	0.28	ACZ65483.1
	polyprotein 1 [Cherry leaf roll virus]	167	167	0.69	7e-40	0.29	AGR65698.1
	polyprotein [Cherry leaf roll virus]	166	166	0.7	1e-39	0.28	AFB82733.1
	polyprotein 1 [Cherry leaf roll virus]	166	166	0.69	1e-39	0.29	AGR65697.1
	polyprotein 1 [Cherry leaf roll virus]	166	166	0.69	1e-39	0.28	AGR65693.1
	RNA-dependent RNA polymerase [Grapevine fanleaf virus]	163	163	0.49	2e-39	0.32	ADJ10922.1
	RNA-dependent RNA polymerase [Grapevine fanleaf virus]	163	163	0.5	2e-39	0.32	ADJ10916.1
	RNA-dependent RNA polymerase [Grapevine fanleaf virus]	162	162	0.5	5e-39	0.32	ADJ10917.1
	polyprotein 1 [Cherry leaf roll virus] >emb|CCA64538.1| polyprotein 1 [Cherry leaf roll virus]	164	164	0.69	7e-39	0.29	YP_004382746.1
	polyprotein 1, partial [Bean rugose mosaic virus]	151	151	0.35	4e-38	0.34	ADB94059.1
	RNA-dependent RNA polymerase [Tomato marchitez virus]	150	150	0.34	1e-37	0.37	YP_001976153.1
	polyprotein [Artichoke yellow ringspot virus]	145	145	0.34	6e-36	0.33	CAJ33468.1
	non-structural polyprotein [Kashmir bee virus] >gb|AAP32283.1| non-structural polyprotein [Kashmir bee virus]	155	155	0.6	7e-36	0.3	NP_851403.1
	polymerase [Turnip ringspot virus]	149	149	0.35	7e-36	0.35	ABG56388.1
	253K polyprotein [Grapevine fanleaf virus]	145	145	0.4	7e-36	0.32	ADI46633.1
	polyprotein [Squash mosaic virus]	144	144	0.32	2e-35	0.35	CAG27555.1
	polyprotein [Tomato torrado virus] >gb|ADM35027.1| polyprotein [Tomato torrado virus]	145	145	0.37	2e-35	0.35	ADM35025.1
	polyprotein [Artichoke yellow ringspot virus]	143	143	0.34	2e-35	0.33	CAJ33469.1
	nonstructural polyprotein [Taura syndrome virus]	153	153	0.73	2e-35	0.27	AEQ61915.1
	polyprotein [Arracacha virus B]	144	144	0.32	2e-35	0.36	CAE83561.1
	polymerase polyprotein [Israeli acute paralysis virus]	153	153	0.6	3e-35	0.29	ACD01399.1
	nonstructural polyprotein [Israeli acute paralysis virus]	152	152	0.6	4e-35	0.29	AGF84784.1
	non-structural polyprotein [Taura syndrome virus]	152	152	0.6	5e-35	0.27	AFO53688.1
	non-structural polyprotein [Israeli acute paralysis virus]	152	152	0.57	6e-35	0.29	ABY71756.1
	non-structural polyprotein [Israeli acute paralysis virus]	152	152	0.6	7e-35	0.29	ABY71754.1
	polymerase polyprotein [Israeli acute paralysis virus]	151	151	0.57	9e-35	0.29	ACD01401.1
	non-structural polyprotein [Taura syndrome virus]	151	151	0.6	9e-35	0.27	AAY56363.1
	non-structural polyprotein [Taura syndrome virus]	150	150	0.73	1e-34	0.27	AAT81157.2
	nonstructural polyprotein [Cricket paralysis virus] >sp|Q9IJX4.1|POLN_CRPVC RecName: Full=Replicase polyprotein; Contains: RecName: Full=Protein 1A; AltName: Full=CrPV-1A; Contains: RecName: Full=Protein 2A; Contains: RecName: Full=Protein 2B; Contains: RecName: Full=Protein 2C; Contains: RecName: Full=Protein 3A; Contains: RecName: Full=Protein 3B; Contains: RecName: Full=3C-like protease; Conta…	150	150	0.7	1e-34	0.28	NP_647481.1
	polymerase polyprotein [Israeli acute paralysis virus]	150	150	0.6	2e-34	0.29	ACD01403.1
	polyprotein [Varroa destructor virus-1] >gb|AAP51418.2| polyprotein [Varroa destructor virus-1]	150	150	0.74	2e-34	0.28	YP_145791.1
	non-structural polyprotein [Mud crab dicistrovirus] >gb|ADR72923.1| non-structural polyprotein [Mud crab dicistrovirus]	150	150	0.72	2e-34	0.27	YP_004063985.1
	polyprotein [Varroa destructor virus-1]	150	150	0.74	3e-34	0.28	AGO86045.1
	non-structural polyprotein [Taura syndrome virus] >gb|AAK72220.1|AF277675_1 non-structural polyprotein [Taura syndrome virus]	150	150	0.73	3e-34	0.27	NP_149057.1
	polymerase polyprotein [Israeli acute paralysis virus]	149	149	0.57	3e-34	0.29	AGL33499.1
	non-structural polyprotein [Israeli acute paralysis virus]	149	149	0.57	3e-34	0.29	ABY57949.1
	polymerase polyprotein [Israeli acute paralysis virus]	149	149	0.57	4e-34	0.29	AEL12438.1
	nonstructural polyprotein [Taura syndrome virus]	149	149	0.6	4e-34	0.27	ABB17263.2
	polymerase polyprotein [Israeli acute paralysis virus] >gb|AAV64179.2| polymerase polyprotein [Israeli acute paralysis virus]	149	149	0.57	5e-34	0.29	YP_001040002.1
	non-structural polyprotein [Taura syndrome virus]	149	149	0.6	5e-34	0.27	AAY89096.1
	polymerase polyprotein [Israeli acute paralysis virus]	148	148	0.57	7e-34	0.29	AGL33503.1
	polymerase polyprotein [Israeli acute paralysis virus]	148	148	0.6	9e-34	0.29	AGL33501.1
	non-structural polyprotein [Taura syndrome virus]	147	147	0.6	2e-33	0.27	ADB56659.1
	polyprotein [Deformed wing virus]	147	147	0.74	2e-33	0.27	AFL65634.1
	polyprotein [Deformed wing virus]	147	147	0.74	3e-33	0.27	AGA20423.1
	polyprotein [Deformed wing virus]	147	147	0.74	3e-33	0.27	ADK55525.1
	polyprotein [Deformed wing virus]	147	147	0.74	3e-33	0.27	ACY38662.1
	RNA-dependent RNA polymerase [Lettuce mottle virus]	139	139	0.4	4e-33	0.33	ABG73215.1
	replicase polyprotein [Acute bee paralysis virus] >sp|Q9DSN9.1|POLN_ABPVR RecName: Full=Replicase polyprotein >gb|AAG13118.1|AF150629_1 replicase polyprotein [acute bee paralysis virus]	146	146	0.6	4e-33	0.28	NP_066241.1
	polyprotein [Deformed wing virus]	146	146	0.74	4e-33	0.27	ADK55526.1
	polyprotein [Deformed wing virus]	145	145	0.74	5e-33	0.27	AAP49008.1
	polyprotein [Deformed wing virus]	146	146	0.74	5e-33	0.27	ADL66818.1
	polyprotein [Deformed wing virus]	146	146	0.74	6e-33	0.27	AAP49283.1
	polyprotein 1 [Raspberry ringspot virus] >sp|Q6W8W4.1|POL1_RRVC RecName: Full=RNA1 polyprotein; AltName: Full=P1; Contains: RecName: Full=P1A protein; Short=1A; AltName: Full=Protease cofactor; Contains: RecName: Full=Putative ATP-dependent helicase; AltName: Full=1B; AltName: Full=Membrane-binding protein; AltName: Full=NTP-binding protein; Short=NTB; Contains: RecName: Full=Viral genome-linked …	145	145	0.59	8e-33	0.28	NP_944487.1
	polyprotein [Deformed wing virus]	145	145	0.74	1e-32	0.27	AGA20422.1
	polyprotein [Deformed wing virus] >emb|CAD34006.2| polyprotein [Deformed wing virus]	144	144	0.74	2e-32	0.26	NP_853560.2
	polyprotein 1 [Raspberry ringspot virus]	142	142	0.59	8e-32	0.28	AAQ77238.1
	polyprotein [Kakugo virus] >dbj|BAD06930.1| polyprotein [Kakugo virus]	142	142	0.74	1e-31	0.27	YP_015696.1
	replicase polyprotein [Acute bee paralysis virus]	141	141	0.6	2e-31	0.29	AAN63803.2
	polyprotein [Brevicoryne brassicae picorna-like virus] >gb|ABP57198.1| polyprotein [Brevicoryne brassicae picorna-like virus]	141	141	0.69	2e-31	0.27	YP_001285409.1
	RNA-dependent RNA polymerase [Citrus mosaic sadwavirus]	134	134	0.43	4e-31	0.33	BAF56879.1
	polyprotein [Sacbrood virus] >gb|AAD20260.1| polyprotein [sacbrood virus]	140	140	0.75	4e-31	0.25	NP_049374.1
	nonstructural polyprotein [Solenopsis invicta virus-1] >gb|AAU85375.1| nonstructural polyprotein [Solenopsis invicta virus-1]	139	139	0.75	5e-31	0.26	YP_164440.1
	replicase polyprotein [Acute bee paralysis virus]	139	139	0.6	5e-31	0.29	AAN63804.2
	polyprotein [Sacbrood virus]	139	139	0.75	6e-31	0.25	ADZ98922.1
	polyprotein [Sacbrood virus]	139	139	0.75	9e-31	0.25	AFI08278.1
	protease/RNA-dependent RNA polymerase, partial [Nasonia vitripennis virus]	137	137	0.7	2e-30	0.24	ACN94442.1
	polyprotein [Sacbrood virus]	137	137	0.75	3e-30	0.25	AFI08277.1
	polyprotein [Sacbrood virus]	137	137	0.75	3e-30	0.25	AFX65180.1
	replicase polyprotein [Drosophila C virus] >sp|O36966.1|POLN_DCVEB RecName: Full=Replicase polyprotein; Contains: RecName: Full=Protein 1A; Contains: RecName: Full=Protein 2A; Contains: RecName: Full=Protein 2B; Contains: RecName: Full=Protein 2C; Contains: RecName: Full=Protein 3A; Contains: RecName: Full=Protein 3B; Contains: RecName: Full=3C-like protease; Contains: RecName: Full=RNA-directed …	137	137	0.68	3e-30	0.25	NP_044945.1
	RNA-dependent RNA polymerase [Bean pod mottle virus]	127	127	0.27	4e-30	0.34	ABP96717.1
	polyprotein [sacbrood virus]	137	137	0.75	5e-30	0.25	AAL79021.1
	polyprotein [Sacbrood virus]	136	136	0.75	7e-30	0.25	AFQ95415.1
	non-structural polyprotein [Macrobrachium rosenbergii Taihu virus] >gb|AEE02024.2| non-structural polyprotein [Macrobrachium rosenbergii Taihu virus]	135	135	0.59	1e-29	0.25	YP_006666503.1
	putative RNA polymerase [Broad bean wilt virus 2]	128	128	0.38	1e-29	0.3	AAB42056.1
	polyprotein [Sacbrood virus]	135	135	0.75	1e-29	0.25	AFQ95417.1
	polyprotein [Sacbrood virus CSBV-LN/China/2009]	135	135	0.72	2e-29	0.25	ADN38255.1
	polyprotein [Sacbrood virus]	134	134	0.72	3e-29	0.25	AFQ95416.1
	polyprotein [Sacbrood virus]	134	134	0.75	4e-29	0.25	AFQ37841.1
	polyprotein [Varroa destructor virus-1]	134	134	0.74	5e-29	0.27	AEM63700.1
	RNA-dependent RNA polymerase [Cowpea mosaic virus]	124	124	0.27	1e-28	0.35	ABP96716.1
	RNA-dependent RNA polymerase [Citrus mosaic sadwavirus] >dbj|BAF56878.1| RNA-dependent RNA polymerase [Citrus mosaic sadwavirus]	126	126	0.43	1e-28	0.33	BAF56877.1
	polyprotein [Arabis mosaic virus]	123	123	0.31	2e-28	0.34	CAF34417.1
	polyprotein 1 [uncultured virus]	124	124	0.33	3e-28	0.35	AEX30951.1
	polyprotein [Sacbrood virus]	130	130	0.72	7e-28	0.25	AFQ95420.1
	nonstructural polyprotein [Aphid lethal paralysis virus]	130	130	0.68	7e-28	0.28	AFC75855.1
	nonstructural polyprotein [Aphid lethal paralysis virus] >gb|AAN61470.1| nonstructural polyprotein [Aphid lethal paralysis virus]	130	130	0.68	7e-28	0.28	NP_733845.1
	RNA-dependent RNA polymerase [Grapevine fanleaf virus]	124	124	0.46	8e-28	0.3	NP_734038.1
	polyprotein [Sacbrood virus]	128	128	0.75	2e-27	0.25	AFQ95418.1
	polyprotein [Slow bee paralysis virus]	128	128	0.71	3e-27	0.25	ADI46683.1
	RNA-dependent RNA polymerase [Dandelion yellow mosaic virus]	120	120	0.37	4e-27	0.33	ABG73214.1
	ORF1 [Aphid lethal paralysis virus]	127	127	0.68	4e-27	0.28	AFU81560.1
	polyprotein, partial [Niflavirus]	124	124	0.59	4e-27	0.26	AFR11854.1
	polyprotein [Slow bee paralysis virus] >gb|ABS84820.1| polyprotein [Slow bee paralysis virus]	127	127	0.71	4e-27	0.26	YP_003622540.1
	polyprotein [Nilaparvata lugens honeydew virus-1]	127	127	0.56	5e-27	0.25	BAN19725.1
	polyprotein [Tomato torrado virus]	120	120	0.36	5e-27	0.33	ADC35307.1
	polyprotein [Tomato torrado virus] >gb|ADC35295.1| polyprotein [Tomato torrado virus] >gb|ADC35299.1| polyprotein [Tomato torrado virus] >gb|ADC35302.1| polyprotein [Tomato torrado virus] >gb|ADC35303.1| polyprotein [Tomato torrado virus] >gb|ADC35305.1| polyprotein [Tomato torrado virus] >gb|ADC35306.1| polyprotein [Tomato torrado virus] >gb|ADC35309.1| polyprotein [Tomato torrado virus]	120	120	0.36	5e-27	0.33	ADC35294.1
	polyprotein [Tomato torrado virus] >gb|ADC35301.1| polyprotein [Tomato torrado virus]	120	120	0.36	5e-27	0.33	ADC35298.1
	polyprotein [Tomato torrado virus]	120	120	0.36	6e-27	0.33	ADC35296.1
	non-structural polyprotein [Aphid lethal paralysis virus]	126	126	0.5	6e-27	0.3	AEH26191.1
	polyprotein [Tomato torrado virus] >gb|ADC35300.1| polyprotein [Tomato torrado virus] >gb|ADC35304.1| polyprotein [Tomato torrado virus] >gb|ADC35308.1| polyprotein [Tomato torrado virus]	120	120	0.36	6e-27	0.33	ADC35297.1
	polyprotein, partial [Sacbrood virus]	126	126	0.71	9e-27	0.25	AGG68166.1
	nonstructural polyprotein [Aphid lethal paralysis virus]	126	126	0.5	1e-26	0.3	AGF84786.1
	polyprotein [VDV-1/DWV recombinant 4]	124	124	0.57	4e-26	0.27	AEM63701.1
	polypeptide [Lygus lineolaris virus 1]	122	122	0.68	2e-25	0.26	AEL30247.1
	polyprotein 1 [Raspberry ringspot virus]	118	118	0.4	8e-25	0.29	AAY63800.1
	polyprotein [Potato black ringspot virus]	114	114	0.31	8e-25	0.3	CAE83563.1
	polyprotein 1 [uncultured virus] >gb|AEX30961.1| polyprotein 1 [uncultured virus]	112	112	0.27	1e-24	0.35	AEX30883.1
	polyprotein [Tobacco ringspot virus]	113	113	0.31	2e-24	0.3	CAG27554.1
	unnamed protein product [Halastavi arva RNA virus] >gb|AEP16502.1| replicase protein [Halastavi arva RNA virus]	117	117	0.67	6e-24	0.28	YP_004935381.1
	polyprotein [Nilaparvata lugens honeydew virus-3] >dbj|BAN57353.1| polyprotein [Nilaparvata lugens honeydew virus-3]	117	117	0.67	7e-24	0.23	YP_008130310.1
	polyprotein [Rhizosolenia setigera RNA virus 01] >dbj|BAE79742.1| polyprotein [Rhizosolenia setigera RNA virus 01]	113	113	0.59	1e-22	0.27	YP_006732323.1
	polyprotein [Sacbrood virus]	113	113	0.77	1e-22	0.24	AFQ95419.1
	polyprotein 1 [uncultured virus] >gb|AEX30962.1| polyprotein 1 [uncultured virus]	106	106	0.3	2e-22	0.31	AEX30884.1
	polyprotein [Cherry leaf roll virus]	106	106	0.31	3e-22	0.31	CAE83562.1
	nonstructural polyprotein [Norovirus Hu/GI/10360/2010/VNM]	112	112	0.66	3e-22	0.27	AFI08230.1
	nonstructural protein precursor [Himetobi P virus] >dbj|BAA32553.1| nonstructural protein precursor [Himetobi P virus]	110	110	0.63	1e-21	0.25	NP_620560.1
	nonstructural protein precursor [Himetobi P virus]	109	109	0.63	2e-21	0.24	BAD27584.1
	RNA-dependent RNA polymerase [Tomato ringspot virus]	102	102	0.25	2e-21	0.37	ADD25883.1
	nonstructural protein precursor [Himetobi P virus]	108	108	0.63	4e-21	0.24	AGW80519.1
	RNA-dependent RNA polymerase [Tomato ringspot virus]	100	100	0.25	1e-20	0.36	ADD25885.1
	RNA-dependent RNA polymerase [Tomato ringspot virus]	100	100	0.25	1e-20	0.36	ADD25886.1
	RNA polymerase [Kashmir bee virus]	100	100	0.31	2e-20	0.3	AAG09297.1
	RNA-dependent RNA polymerase [Tomato torrado virus]	100	100	0.29	3e-20	0.33	ABR26241.1
	RNA-dependent RNA polymerase [Tomato ringspot virus]	99.4	99.4	0.26	3e-20	0.36	ADD25884.1
	nonstructural protein [Norovirus Hu/GI/Otofuke/1979/JP]	105	105	0.66	4e-20	0.26	BAE43832.1
	RNA-dependent RNA polymerase [Infectious flacherie virus]	103	103	0.67	7e-20	0.23	ABO09751.1
	RNA-dependent RNA polymerase [Marine RNA virus SF-1]	104	104	0.62	7e-20	0.25	AFM44930.1
	replicase polyprotein [Chaetoceros tenuissimus RNA virus 01]	104	104	0.59	8e-20	0.27	BAG30951.1
	polyprotein [Infectious flacherie virus] >dbj|BAA25371.1| polyprotein [Infectious flacherie virus]	104	104	0.67	9e-20	0.23	NP_620559.1
	nonstructural polyprotein [Rhopalosiphum padi virus]	104	104	0.49	9e-20	0.26	ABX74939.1
	polyprotein [Kakugo virus]	99.8	99.8	0.39	1e-19	0.28	BAF32590.1
	nonstructural polyprotein [Rhopalosiphum padi virus] >gb|AAC95509.1| nonstructural polyprotein [Rhopalosiphum padi virus]	103	103	0.49	1e-19	0.26	NP_046155.1
	nonstructural protein precursor [Triatoma virus] >gb|AAF00472.1| nonstructural protein precursor [Triatoma virus]	103	103	0.71	1e-19	0.24	NP_620562.1
	polyprotein [Kakugo virus]	99.8	99.8	0.39	1e-19	0.28	BAF32594.1
	polymerase [Norovirus Hu/GI.b-GI.6/Roosendaal180/2007/NL]	101	101	0.71	2e-19	0.24	AEK99658.1
	polyprotein [Infectious flacherie virus]	103	103	0.67	2e-19	0.23	ACH57393.1
	polyprotein [Kakugo virus]	99	99	0.39	2e-19	0.28	BAF32586.1
	polyprotein [Infectious flacherie virus]	103	103	0.67	2e-19	0.23	ADP24157.1
	nonstructural polyprotein, partial [Nedicistrovirus TFN-2012]	100	100	0.58	2e-19	0.26	AFR11849.1
	polyprotein [Kakugo virus]	98.6	98.6	0.39	2e-19	0.28	BAF37121.1
	polyprotein [Kakugo virus]	98.6	98.6	0.39	2e-19	0.28	BAF32589.1
	polyprotein [Kakugo virus] >dbj|BAF32581.1| polyprotein [Kakugo virus] >dbj|BAF32582.1| polyprotein [Kakugo virus] >dbj|BAF32587.1| polyprotein [Kakugo virus] >dbj|BAF32588.1| polyprotein [Kakugo virus] >dbj|BAF32596.1| polyprotein [Kakugo virus] >dbj|BAF32598.1| polyprotein [Kakugo virus] >dbj|BAF32599.1| polyprotein [Kakugo virus] >dbj|BAF32600.1| polyprotein [Kakugo virus] >dbj|BAF32603.1| pol…	98.6	98.6	0.39	3e-19	0.28	BAF32580.1
	polyprotein [Picorna-like virus Eptesicus fuscus/P1/InV1/IT/USA/2009]	102	102	0.63	3e-19	0.25	ADR79389.1
	polyprotein [Kakugo virus]	98.2	98.2	0.39	3e-19	0.28	BAF32584.1
	polyprotein [Kakugo virus]	98.2	98.2	0.39	4e-19	0.28	BAF32602.1
	polyprotein [Kakugo virus]	98.2	98.2	0.39	4e-19	0.28	BAF32585.1
	polyprotein [Nilaparvata lugens honeydew virus-2] >dbj|BAN57352.1| polyprotein [Nilaparvata lugens honeydew virus-2]	101	101	0.66	6e-19	0.24	YP_008130309.1
	polyprotein 1, partial [uncultured virus]	94.7	94.7	0.24	7e-19	0.34	AEX31049.1
	polyprotein [Kakugo virus]	97.1	97.1	0.39	8e-19	0.28	BAF32597.1
	non-structural polyprotein [Norwalk-like virus]	100	100	0.66	9e-19	0.24	BAC11839.1
	polyprotein [Kakugo virus]	97.1	97.1	0.39	9e-19	0.28	BAF32583.1
	polyprotein [Kakugo virus]	96.7	96.7	0.39	1e-18	0.28	BAF32578.1
	polymerase [Norovirus Hu/GI.2/Roosendaal029/2006/NL]	99	99	0.66	1e-18	0.24	AEK99657.1
	polyprotein [Kakugo virus]	96.7	96.7	0.39	1e-18	0.28	BAF32579.1
	polyprotein [Kakugo virus]	96.3	96.3	0.39	1e-18	0.28	BAF32601.1
	non-structural polyprotein [Norovirus Hu/GI.2/Leuven/2003/BEL]	100	100	0.66	1e-18	0.24	ACU56257.1
	polyprotein [Norwalk virus]	99.8	99.8	0.54	2e-18	0.26	AAC64602.1
	polyprotein [Kakugo virus]	95.9	95.9	0.39	2e-18	0.28	BAF37122.1
	polyprotein [Kakugo virus]	95.9	95.9	0.39	2e-18	0.28	BAF32591.1
	RecName: Full=Genome polyprotein; Contains: RecName: Full=Protein p48; Contains: RecName: Full=NTPase; AltName: Full=p41; Contains: RecName: Full=Protein p22; Contains: RecName: Full=Viral genome-linked protein; AltName: Full=VPG; Contains: RecName: Full=3C-like protease; Short=3CLpro; AltName: Full=Calicivirin; Contains: RecName: Full=RNA-directed RNA polymerase; Short=RdRp >gb|AAA92983.1| polyp…	99	99	0.66	4e-18	0.24	Q04544.2
	non-structural polyprotein [Norovirus Hu/GI.6/Kingston/ACT160D/2010/AU]	98.6	98.6	0.66	5e-18	0.24	AFH88382.1
	polyprotein [Kakugo virus]	94.4	94.4	0.39	6e-18	0.28	BAF32592.1
	RNA-dependent RNA polymerase [Norwalk virus]	96.7	96.7	0.54	7e-18	0.25	NP_786950.1
	nonstructural polyprotein [Norovirus cat/GIV.2/CU081210E/USA/2010]	97.8	97.8	0.42	8e-18	0.27	AFD30969.1
	polyprotein [Norwalk-like virus]	97.8	97.8	0.71	9e-18	0.24	BAC11812.1
	RNA dependent RNA polymerase, partial [Norovirus rat/GI/KS12/1305/DNK]	96.3	96.3	0.66	1e-17	0.24	AGH06681.1
	nonstructural polyprotein [Norovirus Hu/GI.1/8FIIa/1968/USA]	97.1	97.1	0.67	2e-17	0.25	AFJ38515.1
	nonstructural polyprotein [Norovirus Hu/GI.1/CHA6A003_20091031/2009/USA] >gb|AGM33213.1| nonstructural polyprotein [Norovirus Hu/GI.1/CHA6A003_20091028/2009/USA] >gb|AGM33228.1| nonstructural polyprotein [Norovirus Hu/GI.1/CHA5A010/2009/USA] >gb|AGM33243.1| nonstructural polyprotein [Norovirus Hu/GI.1/CHA6A003_20091104/2009/USA]	96.7	96.7	0.67	2e-17	0.25	AGM33210.1
	nonstructural polyprotein [Norovirus Hu/GI.1/CHA9A004_20110419/2011/USA] >gb|AGM33231.1| nonstructural polyprotein [Norovirus Hu/GI.1/CHA9A004_20110426/2011/USA]	96.7	96.7	0.67	2e-17	0.25	AGM33222.1
	hypothetical protein JP-A_gp1 [Marine RNA virus JP-A] >gb|ABQ50599.1| unknown [Marine RNA virus JP-A]	96.7	96.7	0.56	2e-17	0.26	YP_001429581.1
	nonstructural polyprotein [Norwalk virus] >sp|Q83883.1|POLG_NVN68 RecName: Full=Genome polyprotein; Contains: RecName: Full=Protein p48; Contains: RecName: Full=NTPase; AltName: Full=p41; Contains: RecName: Full=Protein p22; Contains: RecName: Full=Viral genome-linked protein; AltName: Full=VPG; Contains: RecName: Full=3C-like protease; Short=3CLpro; AltName: Full=Calicivirin; Contains: RecName: …	96.7	96.7	0.67	2e-17	0.25	NP_056820.1
	RNA-dependent RNA polymerase, partial [Norovirus Hu/GI.9/S7/2008/Lilla Edet/Sweden]	92.4	92.4	0.35	2e-17	0.28	AEY77336.1
	nonstructural protein [Norovirus Hu/GI.2/Jingzhou/2013401/CHN]	95.5	95.5	0.66	5e-17	0.23	AGX01091.1
	polyprotein [Chiba virus]	95.1	95.1	0.54	6e-17	0.25	BAB18266.1
	putative replication related protein [Chaetoceros sp. RNA virus 2]	94.7	94.7	0.58	8e-17	0.25	BAK40203.1
	RNA-dependent RNA polymerase [Grapevine fanleaf virus]	92	92	0.27	2e-16	0.3	ADJ10920.1
	non-structural polyprotein [Black queen cell virus]	92.4	92.4	0.64	4e-16	0.23	AFP97031.1
	non-structural polyprotein [Black queen cell virus]	92	92	0.64	5e-16	0.23	ABS82437.1
	non-structural polyprotein [Black queen cell virus]	92	92	0.64	5e-16	0.23	ABS82439.1
	polyprotein [Halyomorpha halys virus] >gb|AGY34702.1| polyprotein [Halyomorpha halys virus]	92	92	0.63	6e-16	0.25	YP_008719809.1
	non-structural polyprotein [Black queen cell virus]	91.7	91.7	0.64	7e-16	0.23	ABS82435.1
	polyprotein, partial [Turnip ringspot virus]	83.2	83.2	0.1	1e-15	0.49	AGF84783.1
	hypothetical protein JP-B_gp1 [Marine RNA virus JP-B] >gb|ABQ50601.1| unknown [Marine RNA virus JP-B]	90.9	90.9	0.43	1e-15	0.28	YP_001429583.1
	non-structural polyprotein [Black queen cell virus]	90.5	90.5	0.64	1e-15	0.23	ABS82427.1
	nonstructural polyprotein [Black queen cell virus] >gb|AAF72337.1|AF183905_1 nonstructural polyprotein [black queen cell virus]	90.5	90.5	0.64	1e-15	0.23	NP_620564.1
	polyprotein [Kakugo virus] >dbj|BAF32595.1| polyprotein [Kakugo virus]	87	87	0.39	2e-15	0.27	BAF32593.1
	RNA-dependent RNA polymerase [Venturia canescens picorna-like virus]	89	89	0.55	2e-15	0.23	AAS37668.1
	polyprotein [Norwalk-like virus]	89.7	89.7	0.5	3e-15	0.25	BAF38402.1
	nonstructural polyprotein [Plautia stali intestine virus] >dbj|BAA21898.1| nonstructural polyprotein [Plautia stali intestine virus]	89.4	89.4	0.58	4e-15	0.26	NP_620555.1
	RecName: Full=Genome polyprotein; Contains: RecName: Full=Protein VP0; AltName: Full=VP4-VP2; Contains: RecName: Full=Protein VP4; AltName: Full=P1A; AltName: Full=Virion protein 4; Contains: RecName: Full=Protein VP2; AltName: Full=P1B; AltName: Full=Virion protein 2; Contains: RecName: Full=Protein VP3; AltName: Full=P1C; AltName: Full=Virion protein 3; Contains: RecName: Full=Protein VP1-2A; A…	89.4	89.4	0.62	4e-15	0.23	A5LGW7.1
	polyprotein [Murine norovirus GV/CR7/2005/USA]	89	89	0.54	5e-15	0.24	ABU55609.1
	polyprotein [Murine norovirus GV/CR6/2005/USA]	88.6	88.6	0.54	6e-15	0.24	ABU55606.1
	polyprotein [Hepatitis A virus]	88.6	88.6	0.72	6e-15	0.22	ADR00407.1
	polyprotein [Murine norovirus GV/CR6/2005/USA]	88.6	88.6	0.54	6e-15	0.24	AEY83582.1
	NS7 [Murine norovirus 1]	87	87	0.54	7e-15	0.24	YP_724456.1
	polyprotein [Hepatitis A virus]	88.6	88.6	0.62	7e-15	0.23	ACJ10206.1
	polyprotein, partial [Norovirus mouse/TW2006/TWN]	88.2	88.2	0.54	7e-15	0.24	ACC96731.1
	Chain A, Crystal Structure Of Murine Norovirus Rna-Dependent Rna Polymerase Bound To Nf023 >pdb|3UPF|B Chain B, Crystal Structure Of Murine Norovirus Rna-Dependent Rna Polymerase Bound To Nf023 >pdb|3UPF|C Chain C, Crystal Structure Of Murine Norovirus Rna-Dependent Rna Polymerase Bound To Nf023	87	87	0.54	7e-15	0.24	3UPF_A
	RecName: Full=Genome polyprotein; Contains: RecName: Full=Protein VP0; AltName: Full=VP4-VP2; Contains: RecName: Full=Protein VP4; AltName: Full=P1A; AltName: Full=Virion protein 4; Contains: RecName: Full=Protein VP2; AltName: Full=P1B; AltName: Full=Virion protein 2; Contains: RecName: Full=Protein VP3; AltName: Full=P1C; AltName: Full=Virion protein 3; Contains: RecName: Full=Protein VP1-2A; A…	88.6	88.6	0.72	8e-15	0.23	A3FMB2.1
	Chain A, Crystal Structures Of Murine Norovirus Rna-Dependent Rna Polymerase >pdb|3UQS|B Chain B, Crystal Structures Of Murine Norovirus Rna-Dependent Rna Polymerase >pdb|3UQS|C Chain C, Crystal Structures Of Murine Norovirus Rna-Dependent Rna Polymerase >pdb|3UR0|A Chain A, Crystal Structures Of Murine Norovirus Rna-Dependent Rna Polymerase In Complex With Suramin >pdb|3UR0|B Chain B, Crystal St…	87	87	0.54	8e-15	0.24	3UQS_A
	polyprotein [Perina nuda virus] >gb|AAL06289.1|AF323747_1 polyprotein [Perina nuda virus]	88.6	88.6	0.76	8e-15	0.24	NP_277061.1
	polyprotein [Murine norovirus 2]	88.2	88.2	0.54	8e-15	0.24	ABB02416.1
	polyprotein [Hepatitis A virus]	88.2	88.2	0.62	8e-15	0.23	BAG12060.1
	polyprotein [Duck hepatitis A virus 1]	88.2	88.2	0.43	9e-15	0.27	AEP84770.1
	polyprotein [Norovirus pig/GII/Ch6/China/2009]	88.2	88.2	0.5	9e-15	0.24	AEP04092.1
	Chain A, Crystal Structures And Functional Analysis Of Murine Norovirus Rna- Dependent Rna Polymerase >pdb|3NAH|B Chain B, Crystal Structures And Functional Analysis Of Murine Norovirus Rna- Dependent Rna Polymerase >pdb|3NAH|C Chain C, Crystal Structures And Functional Analysis Of Murine Norovirus Rna- Dependent Rna Polymerase >pdb|3NAI|A Chain A, Crystal Structures And Functional Analysis Of Mu…	86.7	86.7	0.54	9e-15	0.24	3NAH_A
	polyprotein [Hepatitis A virus]	87.8	87.8	0.62	1e-14	0.23	BAF37541.1
	RecName: Full=Genome polyprotein; Contains: RecName: Full=Protein VP0; AltName: Full=VP4-VP2; Contains: RecName: Full=Protein VP4; AltName: Full=P1A; AltName: Full=Virion protein 4; Contains: RecName: Full=Protein VP2; AltName: Full=P1B; AltName: Full=Virion protein 2; Contains: RecName: Full=Protein VP3; AltName: Full=P1C; AltName: Full=Virion protein 3; Contains: RecName: Full=Protein VP1-2A; A…	87.8	87.8	0.72	1e-14	0.22	Q8V0N6.1
	RNA-dependent RNA polymerase [Lettuce mottle virus]	82.8	82.8	0.23	1e-14	0.32	ABG73216.1
	non-structural polyprotein [Murine norovirus] >dbj|BAH04376.1| non-structural polyprotein [Murine norovirus]	87.8	87.8	0.54	1e-14	0.24	BAH04373.1
	polyprotein [Hepatitis A virus]	87.8	87.8	0.63	1e-14	0.24	BAF63622.1
	polyprotein [Norwalk-like virus]	87.8	87.8	0.45	1e-14	0.26	AAM95184.2
	polymerase [Norovirus dog/170/07/Ita]	84	84	0.39	1e-14	0.26	ABX71061.1
	polyprotein [Hepatitis A virus]	87.8	87.8	0.62	1e-14	0.23	ACJ10208.1
	polyprotein [Hepatitis A virus]	87.8	87.8	0.62	1e-14	0.23	ABI98018.1
	polyprotein [Hepatitis A virus]	87.8	87.8	0.72	1e-14	0.22	AAK44219.2
	polyprotein [Duck hepatitis A virus 1]	87.4	87.4	0.43	1e-14	0.27	ACY72328.1
	polyprotein [Hepatitis A virus]	87.4	87.4	0.62	1e-14	0.23	BAF56046.1
	polyprotein [Hepatitis A virus]	87.4	87.4	0.62	1e-14	0.23	ACJ10205.1
	polyprotein [Duck hepatitis A virus 1]	87.4	87.4	0.43	1e-14	0.27	AEP84769.1
	polyprotein [Duck hepatitis A virus 1]	87.4	87.4	0.43	1e-14	0.27	AEP84772.1
	polyprotein [Hepatitis A virus]	87.4	87.4	0.72	1e-14	0.22	BAA35105.1
	polyprotein [Hepatitis A virus]	87.4	87.4	0.62	1e-14	0.23	ABI98019.1
	polyprotein [Duck hepatitis A virus 1]	87.4	87.4	0.43	1e-14	0.27	AEP84771.1
	polyprotein [Hepatitis A virus]	87.4	87.4	0.62	1e-14	0.23	ACJ10207.1
	polyprotein [Duck hepatitis A virus 1] >gb|ACI02691.1| polyprotein [Duck hepatitis A virus 1]	87.4	87.4	0.43	1e-14	0.27	ABX52792.1
	polyprotein [Murine norovirus]	87.4	87.4	0.54	2e-14	0.24	ABP99040.1
	RecName: Full=Genome polyprotein; Contains: RecName: Full=Protein VP0; AltName: Full=VP4-VP2; Contains: RecName: Full=Protein VP4; AltName: Full=P1A; AltName: Full=Virion protein 4; Contains: RecName: Full=Protein VP2; AltName: Full=P1B; AltName: Full=Virion protein 2; Contains: RecName: Full=Protein VP3; AltName: Full=P1C; AltName: Full=Virion protein 3; Contains: RecName: Full=Protein VP1-2A; A…	87.4	87.4	0.72	2e-14	0.22	P06441.1
	polyprotein [Murine norovirus 1]	87.4	87.4	0.54	2e-14	0.24	ABU55561.1
	nonstructrual polyprotein [Murine norovirus 1]	87.4	87.4	0.54	2e-14	0.24	AGO59889.1
	genome polyprotein - human hepatitis A virus (strain MBB)	87.4	87.4	0.72	2e-14	0.22	GNNYHB
	polyprotein [Murine norovirus 1] >gb|ABB90153.1| polyprotein [Murine norovirus 1]	87	87	0.54	2e-14	0.24	YP_720001.1
	polyprotein [Murine norovirus 1]	87	87	0.54	2e-14	0.24	AAO63098.2
	3D protein [Sebokele virus 1]	85.9	85.9	0.65	2e-14	0.24	YP_008119844.1
	nonstructural polyprotein [Murine norovirus 1]	87	87	0.54	2e-14	0.24	ABJ98943.1
	polyprotein [Murine norovirus 1]	87	87	0.54	2e-14	0.24	ABU55543.1
	RecName: Full=Genome polyprotein; Contains: RecName: Full=Protein VP0; AltName: Full=VP4-VP2; Contains: RecName: Full=Protein VP4; AltName: Full=P1A; AltName: Full=Virion protein 4; Contains: RecName: Full=Protein VP2; AltName: Full=P1B; AltName: Full=Virion protein 2; Contains: RecName: Full=Protein VP3; AltName: Full=P1C; AltName: Full=Virion protein 3; Contains: RecName: Full=Protein VP1-2A; A…	87	87	0.72	2e-14	0.22	P13901.1
	polyprotein [Murine norovirus 1]	87	87	0.54	2e-14	0.24	ABU55558.1
	polyprotein [Hepatitis A virus]	87	87	0.63	2e-14	0.24	BAF63621.1
	polyprotein [Murine norovirus 1]	87	87	0.54	2e-14	0.24	ABU55540.1
	VP2 [Nora virus]	87	87	0.55	2e-14	0.24	AFQ55377.1
	polyprotein [Murine norovirus 1]	87	87	0.54	2e-14	0.24	ABU55552.1
	polyprotein [Murine norovirus 1]	87	87	0.54	2e-14	0.24	ABU55549.1
	polyprotein [Murine norovirus 1]	87	87	0.54	2e-14	0.24	ABU55546.1
	polyprotein [Murine norovirus 1]	87	87	0.54	2e-14	0.24	ABU55564.1
	polyprotein [Hepatitis A virus]	87	87	0.62	2e-14	0.23	ACO53311.1
	replication polyprotein [Nora virus] >gb|ADB64451.1| replication polyprotein [Nora virus]	87	87	0.55	2e-14	0.24	YP_004849308.1
	polyprotein [Murine norovirus GV/WU25/2005/USA]	87	87	0.54	2e-14	0.24	ABU55588.1
	polyprotein [Hepatitis A virus]	87	87	0.62	2e-14	0.23	ACJ10209.1
	polyprotein [Murine norovirus 1]	87	87	0.54	2e-14	0.24	ABU55555.1
	polyprotein [Hepatitis A virus]	87	87	0.72	2e-14	0.22	BAA35106.1
	polyprotein [Murine norovirus GV/WU20/2005/USA]	87	87	0.54	2e-14	0.24	ABU55573.1
	polyprotein [Heterosigma akashiwo RNA virus] >gb|AAP97137.1| polyprotein [Heterosigma akashiwo RNA virus SOG263]	87	87	0.53	2e-14	0.23	NP_944776.1
	polyprotein [Murine norovirus GV/WU24/2005/USA]	86.7	86.7	0.54	2e-14	0.24	ABU55585.1
	polyprotein [Hepatitis A virus] >gb|ABN59389.1| polyprotein [Hepatitis A virus]	86.7	86.7	0.72	2e-14	0.22	ABN59386.1
	polyprotein [Hepatitis A virus]	86.7	86.7	0.72	2e-14	0.22	ABN59385.1
	polyprotein [Hepatitis A virus]	86.7	86.7	0.72	2e-14	0.22	ABN59384.1
	putative polymerase [Lettuce mottle virus]	82	82	0.23	2e-14	0.32	CAJ01805.1
	polyprotein [Hepatitis A virus] >gb|ABN59388.1| polyprotein [Hepatitis A virus]	86.7	86.7	0.72	3e-14	0.22	ABN59387.1
	polyprotein [Murine norovirus 4]	86.7	86.7	0.54	3e-14	0.24	ACJ72215.1
	polyprotein [Hepatitis A virus] >dbj|BAN67996.1| polyprotein [Hepatitis A virus]	86.7	86.7	0.72	3e-14	0.22	BAN67995.1
	polyprotein [Duck hepatitis A virus 1]	84.3	84.3	0.43	3e-14	0.26	ABP49175.1
	3D protein [Duck hepatitis virus 1v]	83.2	83.2	0.43	3e-14	0.26	ABI23435.1
	polyprotein [Hepatitis A virus]	86.7	86.7	0.72	3e-14	0.22	BAK74842.1
	polyprotein, partial [Murine norovirus]	86.7	86.7	0.54	3e-14	0.24	AET79301.1
	polyprotein [Murine norovirus GV/WU22/2005/USA]	86.7	86.7	0.54	3e-14	0.24	ABU55579.1
	polyprotein [Murine norovirus GV/WU21/2005/USA]	86.7	86.7	0.54	3e-14	0.24	ABU55576.1
	RNA polymerase [Kashmir bee virus] >gb|AAK28019.1| RNA polymerase [Kashmir bee virus] >gb|AAK28020.1| RNA polymerase [Kashmir bee virus]	81.6	81.6	0.24	3e-14	0.3	AAG28397.1
	polyprotein [Hepatitis A virus]	86.7	86.7	0.72	3e-14	0.22	ABN09955.1
	polyprotein [Hepatitis A virus]	86.7	86.7	0.72	3e-14	0.22	BAA35103.1
	RecName: Full=Replication polyprotein; Includes: RecName: Full=Membrane protein; Includes: RecName: Full=Helicase; Includes: RecName: Full=Protease; Includes: RecName: Full=RNA-directed RNA polymerase >gb|ABC55268.2| replication polyprotein [Nora virus]	86.7	86.7	0.55	3e-14	0.24	Q27YG9.2
	polyprotein [Norovirus Bo/GIII/B309/2003/BEL]	86.3	86.3	0.45	3e-14	0.26	ACJ04905.1
	polyprotein [Hepatitis A virus]	86.3	86.3	0.72	3e-14	0.22	AAX84668.1
	polyprotein [Hepatitis A virus]	86.3	86.3	0.72	3e-14	0.22	AFI47644.1
	polyprotein [Hepatitis A virus]	86.3	86.3	0.72	3e-14	0.23	BAA35102.1
	polyprotein [Murine norovirus]	86.3	86.3	0.54	3e-14	0.24	ABI95834.1
	polyprotein [Norovirus mouse/Hannover1/2007/DEU]	86.3	86.3	0.54	3e-14	0.24	ACF72687.1
	polyprotein [Murine norovirus GV/CR4/2005/USA]	86.3	86.3	0.54	3e-14	0.24	ABU55600.1
	polyprotein [Hepatitis A virus]	86.3	86.3	0.63	4e-14	0.24	CAC14074.3
	RecName: Full=Genome polyprotein; Contains: RecName: Full=Protein VP0; AltName: Full=VP4-VP2; Contains: RecName: Full=Protein VP4; AltName: Full=P1A; AltName: Full=Virion protein 4; Contains: RecName: Full=Protein VP2; AltName: Full=P1B; AltName: Full=Virion protein 2; Contains: RecName: Full=Protein VP3; AltName: Full=P1C; AltName: Full=Virion protein 3; Contains: RecName: Full=Protein VP1-2A; A…	86.3	86.3	0.63	4e-14	0.24	Q9DWR1.4
	polyprotein [Hepatitis A virus]	86.3	86.3	0.63	4e-14	0.24	AFJ44190.1
	polyprotein [Hepatitis A virus]	86.3	86.3	0.72	4e-14	0.23	BAK82406.1
	polyprotein [Hepatitis A virus]	86.3	86.3	0.63	4e-14	0.24	BAF63620.1
	polyprotein [Hepatitis A virus]	86.3	86.3	0.69	4e-14	0.23	AGG09243.1
	unnamed protein product [Hepatitis A virus]	85.5	85.5	0.72	4e-14	0.22	CAA33491.1
	polyprotein, partial [Murine norovirus]	85.9	85.9	0.54	4e-14	0.24	AET79292.1
	polyprotein [Murine norovirus GV/CR1/2005/USA] >gb|ABU55603.1| polyprotein [Murine norovirus GV/CR5/2005/USA]	85.9	85.9	0.54	4e-14	0.24	ABU55594.1
	polyprotein [Hepatitis A virus]	86.3	86.3	0.63	4e-14	0.24	ABV58317.1
	polyprotein [Hepatitis A virus]	85.9	85.9	0.69	4e-14	0.23	AGG09242.1
	polyprotein [Murine norovirus 3]	85.9	85.9	0.54	4e-14	0.24	ABB02419.1
	polyprotein [Hepatitis A virus]	85.9	85.9	0.63	4e-14	0.24	ACJ10210.1
	nonstructural polyprotein [Murine norovirus 3]	85.9	85.9	0.54	4e-14	0.24	AGO61997.1
	NS polyprotein [Murine norovirus 3]	85.9	85.9	0.54	4e-14	0.24	AFD62271.1
	RNA-dependent RNA polymerase [Bovine enteric calicivirus]	84.3	84.3	0.45	4e-14	0.25	AAP83352.1
	viral non-structural polyprotein [Bovine calicivirus]	85.9	85.9	0.43	4e-14	0.26	CAA09480.1
	polyprotein [Hepatitis A virus] >gb|AGG09244.1| polyprotein [Hepatitis A virus]	85.9	85.9	0.69	4e-14	0.23	AGG09241.1
	polyprotein [Murine norovirus 4]	85.9	85.9	0.54	4e-14	0.24	ABB02422.1
	polyprotein, partial [Murine norovirus]	85.9	85.9	0.54	4e-14	0.24	AET79295.1
	nonstructural polyprotein [Murine norovirus GV/NIH-4421/2005/USA]	85.9	85.9	0.54	4e-14	0.24	AEE10014.1
	RecName: Full=Genome polyprotein; Contains: RecName: Full=Protein VP0; AltName: Full=VP4-VP2; Contains: RecName: Full=Protein VP4; AltName: Full=P1A; AltName: Full=Virion protein 4; Contains: RecName: Full=Protein VP2; AltName: Full=P1B; AltName: Full=Virion protein 2; Contains: RecName: Full=Protein VP3; AltName: Full=P1C; AltName: Full=Virion protein 3; Contains: RecName: Full=Protein VP1-2A; A…	85.9	85.9	0.72	4e-14	0.22	Q05794.2
	unnamed protein product [Hepatitis A virus]	85.9	85.9	0.72	5e-14	0.22	CAA53026.1
	polyprotein [Hepatitis A virus]	85.9	85.9	0.72	5e-14	0.22	BAK74840.1
	polymerase [Norovirus Hu/GI/Vancouver730/2004/CAN]	82	82	0.39	5e-14	0.27	AEA02123.1
	polyprotein [Sebokele virus 1] >emb|CCR60600.1| polyprotein [Sebokele virus 1]	85.9	85.9	0.65	5e-14	0.24	YP_008083730.1
	nonstructural polyprotein [Murine norovirus GV/NIH-2750/2005/USA]	85.5	85.5	0.54	5e-14	0.24	AEE10011.1
	nonstructural polyprotein [Murine norovirus GV/NIH-D220/2007/USA]	85.5	85.5	0.54	5e-14	0.24	AEE10026.1
	polyprotein [Hepatitis A virus]	85.5	85.5	0.72	5e-14	0.22	BAA35107.1
	polyprotein [Murine norovirus GV/CR3/2005/USA]	85.5	85.5	0.54	5e-14	0.24	ABU55597.1
	nonstructural polyprotein [Murine norovirus GV/NIH-4428/2005/USA] >gb|AEE10020.1| nonstructural polyprotein [Murine norovirus GV/NIH-4431/2005/USA]	85.5	85.5	0.54	6e-14	0.24	AEE10017.1
	RNA polymerase [Kashmir bee virus]	80.9	80.9	0.24	6e-14	0.3	AAF21998.1
	RNA-dependent RNA polymerase [Norovirus Hu/GII.13/8686/Maizuru/2008/JPN]	84.3	84.3	0.5	6e-14	0.23	ADE28727.1
	nonstructural polyprotein [Murine norovirus GV/NIH-2747/2005/USA]	85.5	85.5	0.54	6e-14	0.24	AEE10008.1
	polyprotein [Murine norovirus]	85.5	85.5	0.54	6e-14	0.24	AEA07711.1
	nonstructural polyprotein [Murine norovirus GV/NIH-2409/2005/USA]	85.1	85.1	0.54	6e-14	0.24	AEE09999.1
	nonstructural polyprotein [Murine norovirus GV/NIH-2411/2005/USA]	85.1	85.1	0.54	7e-14	0.24	AEE10005.1
	polyprotein [Murine norovirus GV/WU11/2005/USA]	85.1	85.1	0.54	7e-14	0.23	ABU55567.1
	RNA dependent RNA polymerase [Norovirus Bo/Newbury2/1976/UK]	85.1	85.1	0.45	7e-14	0.25	AAD16174.5
	nonstructural polyprotein [Murine norovirus GV/NIH-2410/2005/USA]	85.1	85.1	0.54	7e-14	0.24	AEE10002.1
	polyprotein [Norwalk-like virus]	85.1	85.1	0.42	7e-14	0.25	BAC11830.1
	polyprotein [Duck hepatitis virus DHV-HSS]	85.1	85.1	0.43	7e-14	0.27	ABH08766.1
	RNA-dependent RNA polymerase [Norovirus swine/GII/OH-QW125/03/US]	85.1	85.1	0.5	7e-14	0.24	AAX32879.2
	polyprotein [Hepatitis A virus]	85.1	85.1	0.72	7e-14	0.22	AEN93981.1
	RNA-dependent RNA polymerase, partial [Norovirus Hu/GII.14/8533/Maizuru/2008/JPN] >gb|ACX81346.1| RNA-dependent RNA polymerase, partial [Norovirus Hu/GII.14/8559/Maizuru/2008/JPN] >gb|ACX81348.1| RNA-dependent RNA polymerase, partial [Norovirus Hu/GII.14/8560/Maizuru/2008/JPN] >gb|ACX81350.1| RNA-dependent RNA polymerase, partial [Norovirus Hu/GII.14/8591/Maizuru/2008/JPN] >gb|ACX81352.1| RNA-dep…	84	84	0.5	7e-14	0.23	ACX81340.1
	polyprotein [Hepatitis A virus]	85.1	85.1	0.72	8e-14	0.22	ACD74579.1
	polyprotein [Duck hepatitis A virus 1]	85.1	85.1	0.43	8e-14	0.27	ADF43735.1
	hypothetical protein HAVgp1 [Hepatitis A virus] >sp|P08617.1|POLG_HAVHM RecName: Full=Genome polyprotein; Contains: RecName: Full=Protein VP0; AltName: Full=VP4-VP2; Contains: RecName: Full=Protein VP4; AltName: Full=P1A; AltName: Full=Virion protein 4; Contains: RecName: Full=Protein VP2; AltName: Full=P1B; AltName: Full=Virion protein 2; Contains: RecName: Full=Protein VP3; AltName: Full=P1C; A…	85.1	85.1	0.72	8e-14	0.22	NP_041007.1
	RNA-dependent RNA polymerase [Norovirus Hu/GII.13/8679/Maizuru/2008/JPN]	84	84	0.5	8e-14	0.23	ADE28725.1
	polyprotein [Murine norovirus]	84.7	84.7	0.54	8e-14	0.24	ABP99037.1
	viral protein [Hepatitis A virus]	85.1	85.1	0.72	8e-14	0.22	AAA45469.1
	viral protein [Hepatitis A virus]	85.1	85.1	0.72	9e-14	0.22	AAA45468.1
	polyprotein [Spodoptera exigua iflavirus 1] >gb|AET36829.1| polyprotein [Spodoptera exigua iflavirus 1]	85.1	85.1	0.68	9e-14	0.23	YP_004935363.1
	viral protein [Hepatitis A virus]	84.7	84.7	0.72	9e-14	0.22	AAA45467.1
	polyprotein, partial [Murine norovirus]	84.7	84.7	0.54	9e-14	0.24	AET79286.1
	RNA-dependent RNA Polymerase [Murine norovirus]	82.8	82.8	0.54	9e-14	0.24	ABP99043.1
	polyprotein [Duck hepatitis A virus 1]	84.7	84.7	0.43	1e-13	0.27	ABI36570.2
	hypothetical protein HAVgp2 [Hepatitis A virus] >gb|AAA45466.1| polyprotein b (alt.) [Hepatitis A virus]	84.7	84.7	0.72	1e-13	0.22	NP_041008.1
	polyprotein [Duck hepatitis A virus 1]	84.7	84.7	0.43	1e-13	0.27	AFG29915.1
	polyprotein [Schizochytrium single-stranded RNA virus] >dbj|BAE47143.1| polyprotein [Aurantiochytrium single-stranded RNA virus 01]	84.7	84.7	0.59	1e-13	0.23	YP_392465.1
	polyprotein, partial [Murine norovirus 7]	84.7	84.7	0.54	1e-13	0.24	ACS70958.1
	polyprotein [Murine norovirus GV/WU23/2005/USA]	84.7	84.7	0.54	1e-13	0.24	ABU55582.1
	polyprotein, partial [Murine norovirus]	84.7	84.7	0.54	1e-13	0.24	AET79283.1
	polyprotein [Duck hepatitis A virus 1]	84.7	84.7	0.43	1e-13	0.27	ACL52148.1
	polyprotein [Hepatitis A virus]	84.7	84.7	0.72	1e-13	0.22	ABX27953.1
	polyprotein [Duck hepatitis A virus 1]	84.7	84.7	0.43	1e-13	0.27	AGL95794.1
	polyprotein [Duck hepatitis A virus]	84.7	84.7	0.43	1e-13	0.27	AFL91708.1
	polyprotein [Hepatitis A virus]	84.7	84.7	0.72	1e-13	0.22	ADP44691.1
	polyprotein [Ectropis obliqua picorna-like virus] >gb|AAQ64627.1| polyprotein [Ectropis obliqua picorna-like virus]	84.7	84.7	0.75	1e-13	0.24	NP_919029.1
	unnamed protein product [Hepatitis A virus]	84.7	84.7	0.72	1e-13	0.22	CAA58281.1
	polyprotein [Duck hepatitis A virus]	84.7	84.7	0.43	1e-13	0.27	AFL91707.1
	unnamed protein product [Hepatitis A virus]	84.7	84.7	0.72	1e-13	0.22	CAA53024.1
	polyprotein [Duck hepatitis A virus]	84.7	84.7	0.43	1e-13	0.27	AEX66160.1
	polyprotein [Murine norovirus 5]	84.3	84.3	0.54	1e-13	0.24	ABS29272.1
	polyprotein [Duck hepatitis A virus 1]	84.7	84.7	0.43	1e-13	0.27	ABI23434.3
	non-structural protein [Calhevirus 1]	84.3	84.3	0.5	1e-13	0.25	ADK97705.1
	polyprotein [Duck hepatitis A virus 1]	84.3	84.3	0.43	1e-13	0.27	AFN52223.1
	polyprotein [Duck hepatitis A virus 1]	84.3	84.3	0.43	1e-13	0.27	AFN52222.1
	polyprotein [Duck hepatitis virus FC64/CHN/2009]	84.3	84.3	0.43	1e-13	0.27	ADO34208.1
	polyprotein [Duck hepatitis A virus 1]	84.3	84.3	0.43	1e-13	0.27	ACY72334.1
	non-structural protein [Spodoptera exigua iflavirus 1]	84.3	84.3	0.68	1e-13	0.23	YP_004935365.1
	polyprotein [Hepatitis A virus]	84.3	84.3	0.72	1e-13	0.22	ABX44727.1
	polyprotein [Duck hepatitis A virus]	84.3	84.3	0.43	1e-13	0.27	ACF60495.1
	polyprotein [Duck hepatitis A virus 1]	84.3	84.3	0.43	1e-13	0.27	ABB76602.1
	polyprotein [Norovirus mouse/TW2007/TWN]	84.3	84.3	0.54	1e-13	0.23	ACC96734.1
	nonstructural polyprotein [Murine norovirus GV/NIH-A114/2006/USA]	84.3	84.3	0.54	1e-13	0.23	AEE10023.1
	RNA-dependent RNA polymerase, partial [Norovirus Hu/GII.14/8434/Maizuru/2007/JPN] >gb|ACX81342.1| RNA-dependent RNA polymerase, partial [Norovirus Hu/GII.14/8542/Maizuru/2008/JPN]	83.2	83.2	0.5	1e-13	0.23	ACX81338.1
	RNA-directed RNA-polymerase 3D [Duck hepatitis A virus 1]	82.8	82.8	0.43	1e-13	0.26	YP_007969883.1
	polyprotein [Hepatitis A virus]	84.3	84.3	0.72	1e-13	0.22	ACD74580.1
	polyprotein [Duck hepatitis A virus 1]	84.3	84.3	0.43	1e-13	0.27	AFH54140.1
	nonstructural protein precursor [Homalodisca coagulata virus-1] >gb|ABC55703.1| nonstructural protein precursor [Homalodisca coagulata virus-1]	84.3	84.3	0.67	1e-13	0.24	YP_610950.1
	putative nonstructural polyprotein, partial [Norovirus Hu/GII.7/CHDC3936/1988/USA]	84	84	0.5	1e-13	0.23	AFX71662.1
	polyprotein [Hepatitis A virus]	84.3	84.3	0.45	1e-13	0.25	ABG33776.1
	3D mature peptide [Hepatitis A virus]	82.8	82.8	0.59	1e-13	0.23	NP_740559.1
	polyprotein [Duck hepatitis A virus 1]	84.3	84.3	0.43	1e-13	0.27	AFS35274.1
	polyprotein [Murine norovirus]	84	84	0.54	2e-13	0.23	BAL60899.1
	polyprotein [Hepatitis A virus]	84	84	0.72	2e-13	0.22	AAM08224.1
	polyprotein [Ectropis obliqua picorna-like virus]	84.3	84.3	0.75	2e-13	0.24	AAQ17044.1
	ORF1 polyprotein [Norovirus dog/GVI.1/HKU_Ca026F/2007/HKG] >gb|ACV89842.1| ORF1 polyprotein [Norovirus dog/GVI.1/HKU_Ca035F/2007/HKG]	84	84	0.37	2e-13	0.27	ACV89839.1
	polyprotein 1 [uncultured virus]	80.5	80.5	0.27	2e-13	0.28	AEX30944.1
	polyprotein [Duck hepatitis A virus 1]	84	84	0.43	2e-13	0.27	AEP84761.1
	polyprotein [Norovirus GIII]	84	84	0.45	2e-13	0.25	AFQ00092.1
	RNA-dependent RNA polymerase, partial [Sacbrood virus] >gb|AFQ38853.1| RNA-dependent RNA polymerase, partial [Sacbrood virus]	79.3	79.3	0.26	2e-13	0.28	AFQ38852.1
	polyprotein [Duck hepatitis A virus 1]	84	84	0.43	2e-13	0.26	ABH08768.2
	polyprotein [Norovirus Hu/GII.14/8610/Saga/2008/JPN]	84	84	0.5	2e-13	0.23	ADE28700.1
	polyprotein [Norovirus Hu/Shanxi/50106/2006/CHN]	83.6	83.6	0.5	2e-13	0.23	ABS12174.2
	polyprotein, partial [Murine norovirus]	83.6	83.6	0.54	2e-13	0.24	AET79280.1
	polyprotein [Hepatitis A virus]	84	84	0.72	2e-13	0.22	AAA45471.1
	polyprotein [Murine norovirus 3]	83.6	83.6	0.54	2e-13	0.24	ACJ72218.1
	polyprotein [Norovirus Hu/GII.14/8533/Maizuru/2008/JPN]	83.6	83.6	0.5	2e-13	0.23	ACX81344.2
	polyprotein [Duck hepatitis A virus 1]	83.6	83.6	0.43	2e-13	0.27	ACS34822.1
	nonstructural polyprotein [Norovirus Hu/GII.6/CHDC4073/1984/USA]	83.6	83.6	0.5	2e-13	0.23	AFX71664.1
	RecName: Full=Genome polyprotein; Contains: RecName: Full=Protein VP0; AltName: Full=VP4-VP2; Contains: RecName: Full=Protein VP4; AltName: Full=P1A; AltName: Full=Virion protein 4; Contains: RecName: Full=Protein VP2; AltName: Full=P1B; AltName: Full=Virion protein 2; Contains: RecName: Full=Protein VP3; AltName: Full=P1C; AltName: Full=Virion protein 3; Contains: RecName: Full=Protein VP1-2A; A…	83.6	83.6	0.44	2e-13	0.25	Q5Y944.1
	polyprotein [Murine norovirus GV/CR18/2005/DEU]	83.6	83.6	0.54	2e-13	0.23	ABU55627.1
	polyprotein [Duck hepatitis A virus 1]	83.6	83.6	0.43	2e-13	0.27	ABK80770.1
	polyprotein [Duck hepatitis A virus 1]	83.6	83.6	0.43	2e-13	0.26	ACE81242.1
	polyprotein [Murine norovirus GV/CR13/2005/USA]	83.6	83.6	0.54	3e-13	0.23	ABU55618.1
	RNA-dependent RNA polymerase [Bovine enteric calicivirus]	82	82	0.45	3e-13	0.25	AAP83356.1
	polyprotein [Duck hepatitis A virus 1]	83.6	83.6	0.43	3e-13	0.27	ACY72329.1
	polyprotein [Murine norovirus GV/CR15/2005/USA]	83.2	83.2	0.54	3e-13	0.24	ABU55621.1
	polyprotein [Murine norovirus GV/CR11/2005/USA]	83.2	83.2	0.54	3e-13	0.23	ABU55615.1
	RecName: Full=Genome polyprotein; Contains: RecName: Full=Protein VP0; AltName: Full=VP4-VP2; Contains: RecName: Full=Protein VP4; AltName: Full=P1A; AltName: Full=Virion protein 4; Contains: RecName: Full=Protein VP2; AltName: Full=P1B; AltName: Full=Virion protein 2; Contains: RecName: Full=Protein VP3; AltName: Full=P1C; AltName: Full=Virion protein 3; Contains: RecName: Full=Protein VP1-2A; A…	83.2	83.2	0.72	3e-13	0.22	Q67825.1
	polyprotein, partial [Hepatitis A virus]	82	82	0.45	3e-13	0.24	AAA45476.1
	NS polyprotein [Murine norovirus]	83.2	83.2	0.54	3e-13	0.23	AFO84034.1
	polyprotein precursor [Hepatitis A virus]	83.2	83.2	0.72	3e-13	0.22	AAF80114.1
	RecName: Full=Genome polyprotein; Contains: RecName: Full=Protein VP0; AltName: Full=VP4-VP2; Contains: RecName: Full=Protein VP4; AltName: Full=P1A; AltName: Full=Virion protein 4; Contains: RecName: Full=Protein VP2; AltName: Full=P1B; AltName: Full=Virion protein 2; Contains: RecName: Full=Protein VP3; AltName: Full=P1C; AltName: Full=Virion protein 3; Contains: RecName: Full=Protein VP1-2A; A…	83.2	83.2	0.68	3e-13	0.22	P14553.2
	nonstructural polyprotein, partial [Norovirus Hu/GII/Goulburn Valley G5175 C/1983/AUS]	81.6	81.6	0.5	3e-13	0.23	ABD36496.1
	polyprotein [Simian hepatitis A virus]	83.2	83.2	0.68	4e-13	0.22	ABX55994.1
	polyprotein [Norwalk-like virus]	82.8	82.8	0.5	4e-13	0.23	BAF38399.1
	polyprotein [Norwalk-like virus] >dbj|BAC11821.1| polyprotein [Norwalk-like virus]	82.8	82.8	0.5	4e-13	0.23	BAC11818.1
	polyprotein [Norwalk-like virus]	82.8	82.8	0.5	4e-13	0.23	ADF45588.1
	polyprotein [Duck hepatitis A virus 1]	82.8	82.8	0.43	4e-13	0.26	ACL52147.1
	3D RdRP [Bluegill picornavirus]	81.6	81.6	0.56	4e-13	0.25	YP_006628187.1
	polyprotein [Duck hepatitis A virus]	82.8	82.8	0.43	4e-13	0.26	ABQ24006.1
	polyprotein [Hepatitis A virus]	82.8	82.8	0.72	4e-13	0.22	AAG45423.1
	RNA-dependent RNA polymerase, partial [Norovirus Hu/GII.4/Mc17/2002/Th]	81.6	81.6	0.5	4e-13	0.23	ACX85811.1
	polyprotein [Duck hepatitis A virus 1]	82.8	82.8	0.43	4e-13	0.26	ABB76603.1
	polyprotein [Hepatitis A virus]	82.8	82.8	0.71	4e-13	0.22	AAQ08056.1
	polyprotein [Duck hepatitis A virus 1]	82.8	82.8	0.43	4e-13	0.26	AEK70366.1
	polyprotein [Duck hepatitis A virus 1] >gb|ACI02685.1| polyprotein [Duck hepatitis A virus 1]	82.8	82.8	0.43	4e-13	0.26	ABZ79225.1
	polyprotein [Duck hepatitis A virus 1]	82.8	82.8	0.43	4e-13	0.26	ABB22724.1
	polyprotein [Duck hepatitis A virus 1]	82.8	82.8	0.43	4e-13	0.26	ABZ79226.1
	polyprotein [Duck hepatitis A virus 1]	82.8	82.8	0.43	4e-13	0.26	AEP84765.1
	polyprotein [Duck hepatitis A virus 1]	82.8	82.8	0.43	5e-13	0.26	ACL52150.1
	polymerase [Desert Shield virus]	79	79	0.37	5e-13	0.27	AAA16284.1
	polyprotein [Duck hepatitis A virus 1] >gb|ACI02689.1| polyprotein [Duck hepatitis A virus 1]	82.4	82.4	0.43	5e-13	0.26	ABZ79224.1
	polyprotein [Duck hepatitis A virus 1] >gb|ACI02686.1| polyprotein [Duck hepatitis A virus 1]	82.4	82.4	0.43	5e-13	0.26	ABN50939.1
	polyprotein [Duck hepatitis A virus 1] >gb|ACI02688.1| polyprotein [Duck hepatitis A virus 1]	82.4	82.4	0.43	5e-13	0.26	ABL96623.1
	polyprotein [Duck hepatitis A virus 1]	82.4	82.4	0.43	5e-13	0.26	AEP84755.1
	polyprotein [Murine norovirus 6]	82.4	82.4	0.54	5e-13	0.24	ABS29274.1
	polyprotein [Duck hepatitis A virus 1]	82.4	82.4	0.43	5e-13	0.26	ACR15873.1
	polyprotein [Duck hepatitis A virus 1]	82.4	82.4	0.43	5e-13	0.26	AEP84758.1
	RNA polymerase, partial [Norwalk virus] >gb|ACN32269.1| RNA-dependent RNA polymerase [Norovirus Hu/GI.1/P7-587/2007/Stromstad/Sweden]	79	79	0.35	5e-13	0.26	AAA59228.1
	polyprotein [Duck hepatitis A virus 1]	82.4	82.4	0.43	6e-13	0.26	AEP84760.1
	polyprotein [Duck hepatitis A virus 1]	82.4	82.4	0.43	6e-13	0.26	AEP84757.1
	polyprotein [Duck hepatitis A virus 1] >gb|ACI02690.1| polyprotein [Duck hepatitis A virus 1]	82	82	0.43	6e-13	0.27	ABY79007.1
	polyprotein [Duck hepatitis A virus 1]	82	82	0.43	7e-13	0.26	ABZ79227.1
	polyprotein [Duck hepatitis A virus 1]	82	82	0.43	7e-13	0.26	AEP84759.1
	polyprotein [Duck hepatitis A virus 1]	82	82	0.43	7e-13	0.26	AEP84756.1
	polyprotein [Murine norovirus GV/WU26/2005/USA]	81.6	81.6	0.54	8e-13	0.23	ABU55591.1
	polyprotein [Murine norovirus GV/WU12/2005/USA]	81.6	81.6	0.54	8e-13	0.23	ABU55570.1
	polyprotein [Duck hepatitis A virus 1]	81.6	81.6	0.43	8e-13	0.26	AEP84763.1
	polyprotein [Duck hepatitis A virus 1]	81.6	81.6	0.43	8e-13	0.26	AEP84764.1
	polyprotein [Duck hepatitis A virus 1] >gb|ACI02683.1| polyprotein [Duck hepatitis A virus 1]	81.6	81.6	0.43	8e-13	0.26	ACG68445.1
	polyprotein [Duck hepatitis A virus 1] >gb|ABB22725.1| polyprotein [Duck hepatitis A virus 1]	81.6	81.6	0.43	8e-13	0.26	YP_007947990.1
	polyprotein [Duck hepatitis A virus 1]	81.6	81.6	0.43	9e-13	0.26	AEP84762.1
	polyprotein [Norwalk-like virus]	81.3	81.3	0.45	1e-12	0.24	BAC11836.1
	polyprotein [Duck hepatitis A virus 1]	81.3	81.3	0.43	1e-12	0.26	ABZ79229.1
	polyprotein [Murine norovirus GV/CR10/2005/USA]	81.3	81.3	0.54	1e-12	0.23	ABU55612.1
	RNA dependent RNA polymerase, partial [Norovirus dog/FD210/2007/Ita]	77.8	77.8	0.38	1e-12	0.26	AFJ05627.1
	RNA-dependent RNA polymerase [Grapevine fanleaf virus]	75.1	75.1	0.16	1e-12	0.39	ACF77020.1
	polyprotein, partial [Cowpea severe mosaic virus] >gb|AEZ06615.1| polyprotein, partial [Cowpea severe mosaic virus] >gb|AEZ06623.1| polyprotein, partial [Cowpea severe mosaic virus]	80.5	80.5	0.28	1e-12	0.28	AEZ06613.1
	polyprotein, partial [Cowpea severe mosaic virus] >gb|AEZ06616.1| polyprotein, partial [Cowpea severe mosaic virus] >gb|AEZ06617.1| polyprotein, partial [Cowpea severe mosaic virus] >gb|AEZ06619.1| polyprotein, partial [Cowpea severe mosaic virus] >gb|AEZ06620.1| polyprotein, partial [Cowpea severe mosaic virus] >gb|AEZ06621.1| polyprotein, partial [Cowpea severe mosaic virus] >gb|AEZ06622.1| pol…	80.5	80.5	0.28	1e-12	0.28	AEZ06614.1
	polyprotein [Duck hepatitis A virus 1]	81.3	81.3	0.43	1e-12	0.26	ACL52149.1
	polyprotein [Duck hepatitis A virus 1]	81.3	81.3	0.42	1e-12	0.27	ABB76604.1
	polyprotein [Hepatitis A virus]	81.3	81.3	0.72	1e-12	0.21	BAA35104.1
	RNA-dependent RNA polymerase [Arabis mosaic virus]	75.1	75.1	0.16	1e-12	0.39	ACF77019.1
	polyprotein [Duck hepatitis A virus 1]	80.9	80.9	0.43	2e-12	0.26	AFS35272.1
	polyprotein [Hepatitis A virus]	80.9	80.9	0.56	2e-12	0.23	AAL91576.1
	polyprotein [Duck hepatitis A virus 1]	80.9	80.9	0.43	2e-12	0.26	AFS35273.1
	polyprotein [Bluegill picornavirus] >gb|AFP96991.1| polyprotein [Bluegill picornavirus]	80.9	80.9	0.56	2e-12	0.25	YP_006607894.1
	RNA-dependent RNA polymerase [Grapevine fanleaf virus]	74.7	74.7	0.16	2e-12	0.39	ACF77021.1
	polyprotein [Cherry rasp leaf virus]	75.5	75.5	0.19	2e-12	0.35	ADU34073.1
	polyprotein, partial [Murine norovirus]	80.5	80.5	0.54	2e-12	0.23	AET79298.1
	polymerase [Norovirus Hu/GII.3/Maastricht021/2006/NL]	79.3	79.3	0.45	2e-12	0.23	AEK99659.1
	putative nonstructural polyprotein, partial [Norovirus Hu/GII.6/S9c/1976/SEN]	80.5	80.5	0.5	2e-12	0.22	AGE99598.1
	polyprotein [Norwalk-like virus] >dbj|BAC11827.1| polyprotein [Norwalk-like virus]	80.5	80.5	0.5	2e-12	0.22	BAC11824.1
	polymerase, partial [Norovirus dog/Thessaloniki/30/2008/GRC]	77	77	0.38	2e-12	0.26	ADC53121.1
	polymerase, partial [Norovirus dog/GVI.1/Bari/91/2007/ITA]	76.6	76.6	0.38	3e-12	0.26	ACX69258.1
	polyprotein [Duck hepatitis A virus 1]	80.1	80.1	0.43	3e-12	0.26	AEP84754.1
	polyprotein [Duck hepatitis A virus 1]	80.1	80.1	0.43	3e-12	0.26	ABR28499.1
	putative nonstructural polyprotein, partial [Norovirus Hu/GII.6/CHDC2685/1975/USA]	79.7	79.7	0.5	3e-12	0.22	AGI17615.1
	polyprotein [Norwalk-like virus]	80.1	80.1	0.45	3e-12	0.23	BAC11833.1
	non-structural protein, partial [Norovirus Hu/GII.4/Seoul/0654/2009/KOR]	79	79	0.43	3e-12	0.24	ADV37806.2
	polyprotein [Norovirus Hu/GII-4/2007b_ORF1/JP]	79.7	79.7	0.43	3e-12	0.24	BAJ13515.1
	polyprotein [Norovirus Hu/GII-4/Hokkaido5/2008/JP]	79.7	79.7	0.5	4e-12	0.23	BAJ13734.1
	polymerase [Norovirus Hu/GII.12/Shelby/2009/USA]	76.6	76.6	0.38	4e-12	0.24	AEI83468.1
	ORF1 [Norovirus Hu/GII.4/Hunter 532D/04O/AU]	78.6	78.6	0.43	4e-12	0.24	ABC59066.1
	RNA-dependent RNA polymerase [Norovirus Hu/Pune/PC25/2006/India]	78.6	78.6	0.45	4e-12	0.23	ADB22511.1
	RNA-dependent RNA polymerase, partial [Norovirus Hu/GII.4/Hong Kong/CU050141/2005/CHN]	78.6	78.6	0.43	4e-12	0.24	ADR78910.1
	polyprotein 1 [uncultured virus]	73.6	73.6	0.15	4e-12	0.39	AEX30932.1
	nonstructural polyprotein [Norovirus Hu/GII.4/E/GBR/2010]	79.7	79.7	0.5	4e-12	0.23	AGO20277.1
	RNA-dependent RNA polymerase, partial [Norovirus Hu/GII.4/Hong Kong/CU050140/2005/CHN]	78.6	78.6	0.51	4e-12	0.23	ADR78916.1
	RNA-dependent RNA polymerase [Solenopsis invicta virus-1]	75.9	75.9	0.32	4e-12	0.24	ADI46733.1
	nonstructural polyprotein [Norovirus Hu/GII.12/HS206/2010/USA]	79.3	79.3	0.53	4e-12	0.23	AEI29585.1
	RNA-dependent RNA polymerase, partial [Norovirus Hu/GII.4/Hong Kong/CU041213/2004/CHN] >gb|ADR78919.1| RNA-dependent RNA polymerase, partial [Norovirus Hu/GII.4/Hong Kong/CU050106/2005/CHN] >gb|ADR78925.1| RNA-dependent RNA polymerase, partial [Norovirus Hu/GII.4/Hong Kong/CU050431/2005/CHN]	78.6	78.6	0.43	4e-12	0.24	ADR78913.1
	nonstructural polyprotein [Norovirus Hu/GII.4/E/GBR/2010]	79.3	79.3	0.43	4e-12	0.24	AGO20274.1
	non-structural polyprotein [Norovirus Hu/GII.12/HS210/2010/USA]	79.3	79.3	0.53	4e-12	0.22	ADT70683.1
	Chain A, Crystal Structure Of The Norwalk Virus Rna Dependent Rna Polymerase From Strain Hu/nlv/dresden174/1997/ge >pdb|2B43|B Chain B, Crystal Structure Of The Norwalk Virus Rna Dependent Rna Polymerase From Strain Hu/nlv/dresden174/1997/ge >pdb|2B43|C Chain C, Crystal Structure Of The Norwalk Virus Rna Dependent Rna Polymerase From Strain Hu/nlv/dresden174/1997/ge >pdb|2B43|D Chain D, Crystal S…	78.6	78.6	0.44	4e-12	0.24	2B43_A
	nonstructural polyprotein [Norovirus Hu/Norwalk/10177/2009/VNM]	79.3	79.3	0.42	4e-12	0.24	AFX81189.1
	polyprotein, partial [Murine norovirus]	79.3	79.3	0.54	4e-12	0.25	AET79289.1
	nonstructural polyprotein [Norovirus Hu/GII/20350/2009/VNM]	79.3	79.3	0.42	4e-12	0.24	AGE89591.1
	nonstructural polyprotein [Norovirus Hu/Norwalk/10204/2009/VNM]	79.3	79.3	0.42	4e-12	0.24	AFX81210.1
	polyprotein [Duck hepatitis A virus 3]	79.3	79.3	0.43	4e-12	0.25	ACY72330.1
	ORF1 [Norovirus Hu/GII.12/CGMH40/2010/TW]	79.3	79.3	0.53	5e-12	0.22	AGT39196.1
	polyprotein [Hepatitis A virus]	79.3	79.3	0.57	5e-12	0.24	AAT65499.1
	polyprotein [Duck hepatitis A virus 3]	79.3	79.3	0.43	5e-12	0.25	ABB96727.1
	polymerase [Norovirus Hu/GI.8/2008890321/2008/US]	75.9	75.9	0.34	5e-12	0.28	ADB54833.1
	non-structural polyprotein [Chaetoceros socialis f. radians RNA virus 01] >dbj|BAH22517.1| non-structural polyprotein [Chaetoceros socialis f. radians RNA virus 01]	79.3	79.3	0.63	5e-12	0.23	YP_002647032.1
	polyprotein [Duck hepatitis A virus 1] >gb|ACI02684.1| polyprotein [Duck hepatitis A virus 1] >gb|ACI02687.1| polyprotein [Duck hepatitis A virus 1]	79.3	79.3	0.43	5e-12	0.26	ABN80397.1
	nonstructural polyprotein [Norovirus Hu/GII/10012/2009/VNM]	79.3	79.3	0.49	5e-12	0.23	AFI08239.1
	nonstructural polyprotein [Norovirus Hu/Picton/2003/AU]	78.2	78.2	0.49	5e-12	0.23	AAX14495.1
	non-structural polyprotein [Norovirus Hu/GII.g-GII.12/StGeorge/NSW199U/2008/AU]	79.3	79.3	0.53	5e-12	0.22	ACX31892.2
	polymerase [Norovirus Hu/GII.4/Shenzhen21-06/2006/CHN]	78.2	78.2	0.43	5e-12	0.24	ACF34328.1
	ORF1 [Norovirus Hu/GII.12/CGMH38/2010/TW] >gb|AGT39199.1| ORF1 [Norovirus Hu/GII.12/CGMH41/2010/TW]	79.3	79.3	0.58	5e-12	0.22	AGT39190.1
	non-structural polyprotein [Norovirus Hu/GII.g-GII.12/Wahroonga/NSW004P/2009/AU]	79.3	79.3	0.58	5e-12	0.22	AFJ21381.1
	nonstructural protein [Norovirus Hu/Kolkata/L8775/2006/IND]	75.9	75.9	0.34	5e-12	0.28	BAF97882.1
	nonstructural polyprotein [Norovirus Hu/Norwalk/10034/2009/VNM]	79	79	0.49	5e-12	0.23	AFX81120.1
	polyprotein [Duck hepatitis A virus 1]	79.3	79.3	0.43	5e-12	0.26	ACL52146.1
	non-structural polyprotein [Norovirus Hu/GII.g-GII.12/Gunnedah/NSW895P/2010/AU]	79	79	0.53	5e-12	0.22	AFJ21378.1
	non-structural polyprotein [Norovirus Hu/GIV.1/LakeMacquarie/NSW268O/2010/AU]	79	79	0.43	5e-12	0.24	AFJ21375.1
	putative nonstructural polyprotein [Solenopsis invicta virus 3] >gb|ACO37271.1| putative nonstructural polyprotein [Solenopsis invicta virus 3]	79.3	79.3	0.36	5e-12	0.26	YP_002790879.1
	ORF1 [Norovirus Hu/GII.12/CGMH39/2010/TW]	79	79	0.58	5e-12	0.22	AGT39193.1
	non-structural polyprotein [Norovirus Hu/GIV.1/CCDC GR1113-59/CHN/2011]	79	79	0.43	6e-12	0.24	AGN11429.1
	nonstructural polyprotein [Norovirus Hu/GII/30199/2009/VNM]	79	79	0.58	6e-12	0.22	AGE89651.1
	polymerase [Norovirus Hu/GII.4/Shenzhen120-06/2006/CHN]	77.8	77.8	0.36	6e-12	0.25	ACF34338.1
	polyprotein [Feline picornavirus]	79	79	0.73	6e-12	0.25	AET06139.1
	polyprotein [Duck hepatitis A virus 1]	79	79	0.43	6e-12	0.26	ABZ79228.1
	polyprotein [Snow Mountain virus]	79	79	0.44	6e-12	0.24	AAN08111.1
	non-structural polyprotein [Norovirus Hu/GII.6/GZ2010-L96/Guangzhou/CHN/2011]	79	79	0.5	6e-12	0.22	AGC96534.1
	RNA-dependent RNA polymerase [Tobacco ringspot virus]	73.2	73.2	0.16	6e-12	0.38	ACF77024.1
	RNA-dependent RNA polymerase, partial [Norovirus Hu/GII.4/Hong Kong/CU060014/2006/CHN] >gb|ADR78904.1| RNA-dependent RNA polymerase, partial [Norovirus Hu/GII.4/Hong Kong/CU060024/2006/CHN]	77.8	77.8	0.42	6e-12	0.24	ADR78901.1
	nonstructural polyprotein [Norovirus Hu/Pune/PC15/2006/India]	79	79	0.5	6e-12	0.23	ADK94749.1
	ORF1 [Norovirus Hu/GII.12/CGMH42/2010/TW]	79	79	0.42	7e-12	0.24	AGT39202.1
	putative nonstructural polyprotein [Solenopsis invicta virus 3]	79	79	0.36	7e-12	0.26	ACZ65579.1
	non structural polyprotein [Norovirus Hu/Chiba/04-899/2004/JP]	76.3	76.3	0.36	7e-12	0.25	BAE98199.1
	polyprotein 1 [uncultured virus]	75.1	75.1	0.22	7e-12	0.34	AEX30943.1
	putative nonstructural polyprotein, partial [Norovirus Hu/GII.2/CHDC2596/1975/USA]	78.6	78.6	0.49	7e-12	0.23	AGI17589.1
	non-structural polyprotein [Norovirus Hu/GII.4/Guangzhou/GZ2010-L91/CHN/2011]	78.6	78.6	0.43	7e-12	0.23	AGS16692.1
	polyprotein [Spodoptera exigua iflavirus 2]	79	79	0.49	7e-12	0.27	AFQ98017.1
	polyprotein [Duck hepatitis A virus 3]	79	79	0.43	7e-12	0.25	ABB96725.1
	Chain A, Crystal Structure Of Norwalk Virus Polymerase (Triclinic) >pdb|1SH0|B Chain B, Crystal Structure Of Norwalk Virus Polymerase (Triclinic) >pdb|1SH2|A Chain A, Crystal Structure Of Norwalk Virus Polymerase (metal-free, Centered Orthorhombic) >pdb|1SH3|A Chain A, Crystal Structure Of Norwalk Virus Polymerase (Mgso4 Crystal Form) >pdb|1SH3|B Chain B, Crystal Structure Of Norwalk Virus Polyme…	77.8	77.8	0.42	7e-12	0.24	1SH0_A
	non-structural polyprotein [Norovirus Hu/GII.4/Miranda/NSW850K/2011/AU]	78.6	78.6	0.36	7e-12	0.25	AFV08788.1
	non-structural polyprotein [Norovirus Hu/GII-4/CGMH18/2008/TW] >gb|AFN09998.1| non-structural polyprotein [Norovirus Hu/GII-4/CGMH28/2010/TW]	78.6	78.6	0.36	7e-12	0.25	AFN09968.1
	RNA-dependent RNA polymerase, partial [Norovirus Hu/GII.1/Ascension208/2010/USA]	75.9	75.9	0.38	7e-12	0.24	AFA55173.1
	non-structural polyprotein [Norovirus Hu/GII.4/Guangzhou/GZ2010-L88/CHN/2011]	78.6	78.6	0.36	8e-12	0.25	AGS16689.1
	Chain A, Norwalk Virus Polymerase Bound To 5-Nitrocytidine Triphosphate And Primer-Template Rna >pdb|3BSO|A Chain A, Norwalk Virus Polymerase Bound To Cytidine 5'-Triphosphate And Primer- Template Rna >pdb|3H5X|A Chain A, Crystal Structure Of 2'-Amino-2'-Deoxy-Cytidine-5'-Triphosphate Bound To Norovirus Gii Rna Polymerase >pdb|3H5Y|A Chain A, Norovirus Polymerase+primerTEMPLATE+CTP COMPLEX AT 6 M…	77.4	77.4	0.42	8e-12	0.24	3BSN_A
	polyprotein [Feline picornavirus]	78.6	78.6	0.73	8e-12	0.25	AET06141.1
	nonstructural polyprotein [Norovirus Hu/Norwalk/10136/2009/VNM]	78.6	78.6	0.42	8e-12	0.24	AFX81156.1
	nonstructural polyprotein [Norovirus Hu/GII.2/SnowMountRS/1975/USA]	78.6	78.6	0.49	8e-12	0.23	AGT17800.1
	ORF1 [Norovirus Hu/GII.4/Sydney348/97O/AU]	77.4	77.4	0.36	8e-12	0.25	ABC59067.1
	polymerase [Norovirus Hu/GII.4/Shenzhen76-06/2006/CHN]	77	77	0.36	8e-12	0.25	ACF34333.1
	nonstructural polyprotein [Norovirus Hu/Norwalk/20069/2009/VNM]	78.6	78.6	0.42	8e-12	0.24	AFX81291.1
	nonstructural polyprotein [Norovirus Hu/Norwalk/10129/2009/VNM]	78.6	78.6	0.42	8e-12	0.24	AFX81153.1
	nonstructural polyprotein [Norovirus Hu/Norwalk/10114/2009/VNM] >gb|AFX81297.1| nonstructural polyprotein [Norovirus Hu/Norwalk/20093/2009/VNM] >gb|AGE89459.1| nonstructural polyprotein [Norovirus Hu/GII/20079/2009/VNM]	78.6	78.6	0.42	8e-12	0.24	AFX81147.1
	polyprotein [Murine norovirus GV/CR17/2005/USA]	78.6	78.6	0.54	8e-12	0.23	ABU55624.1
	polyprotein [Duck hepatitis A virus 1]	78.6	78.6	0.43	8e-12	0.26	ABL96622.1
	polyprotein [Porcine enterovirus 9]	78.6	78.6	0.64	8e-12	0.25	ADW78250.1
	polymerase [Norovirus Hu/GII.4/Shenzhen122-06/2006/CHN] >gb|ACF34340.1| polymerase [Norovirus Hu/GII.4/Shenzhen124-06/2006/CHN]	77	77	0.36	8e-12	0.25	ACF34339.1
	polymerase [Norovirus Hu/GII.4/Shenzhen63-06/2006/CHN] >gb|ACF34334.1| polymerase [Norovirus Hu/GII.4/Shenzhen79-06/2006/CHN]	77	77	0.36	8e-12	0.25	ACF34331.1
	RNA-dependent RNA polymerase [Solenopsis invicta virus-1] >gb|ADI46692.1| RNA-dependent RNA polymerase [Solenopsis invicta virus-1] >gb|ADI46695.1| RNA-dependent RNA polymerase [Solenopsis invicta virus-1] >gb|ADI46697.1| RNA-dependent RNA polymerase [Solenopsis invicta virus-1] >gb|ADI46698.1| RNA-dependent RNA polymerase [Solenopsis invicta virus-1] >gb|ADI46700.1| RNA-dependent RNA polymerase …	75.1	75.1	0.32	9e-12	0.24	ADI46690.1
	polyprotein [Norovirus Hu/GII-4/2008a_ORF1/JP]	78.6	78.6	0.5	9e-12	0.23	BAJ13522.1
	polyprotein [Duck hepatitis A virus]	78.6	78.6	0.43	9e-12	0.26	ADZ72847.1
	non-structural protein, partial [Norovirus Hu/GII.4/Seoul/0921/2009/KOR]	77.4	77.4	0.43	9e-12	0.24	ADV37808.2
	polyprotein [Norovirus Hu/GII-4/Iwate5/2007/JP]	78.2	78.2	0.5	9e-12	0.23	BAJ13755.1
	polyprotein [Duck hepatitis A virus]	78.6	78.6	0.43	9e-12	0.26	ACL52145.1
	polyprotein [Duck hepatitis A virus 1]	78.6	78.6	0.43	9e-12	0.25	AEP84767.1
	putative RNA polymerase, partial [Norovirus isolates]	77	77	0.36	9e-12	0.25	AAC54892.1
	RNA-dependent RNA polymerase [Solenopsis invicta virus-1] >gb|ADI46709.1| RNA-dependent RNA polymerase [Solenopsis invicta virus-1] >gb|ADI46715.1| RNA-dependent RNA polymerase [Solenopsis invicta virus-1]	74.7	74.7	0.32	9e-12	0.24	ADI46696.1
	RNA-dependent RNA polymerase [Human parechovirus 1]	77	77	0.57	9e-12	0.25	AAN76361.1
	polymerase [Norovirus Hu/GII.4/Shenzhen172-06/2006/CHN]	77	77	0.36	9e-12	0.25	ACF34342.1
	polyprotein [Duck hepatitis A virus 1]	78.2	78.2	0.43	1e-11	0.25	AEP84768.1
	polyprotein [Duck hepatitis virus SD02]	78.2	78.2	0.43	1e-11	0.25	ACV85616.1
	polyprotein [Norwalk virus]	77.8	77.8	0.42	1e-11	0.24	CAE47528.2
	non-structural polyprotein [Norovirus Hu/GII-4/CGMH01/2006/TW]	78.2	78.2	0.5	1e-11	0.23	AFN09917.1
	polymerase [Norovirus Hu/GII.4/Shenzhen173-06/2006/CHN]	77	77	0.36	1e-11	0.25	ACF34343.1
	nonstructural protein, partial [Norovirus Hu/GII/Seoul1400/KOR/2010]	77.4	77.4	0.43	1e-11	0.24	AGM46376.1
	nonstructural polyprotein, partial [Norovirus Hu/GII.4/NIHIC9/2011/USA]	78.2	78.2	0.43	1e-11	0.24	AFX71667.1
	polyprotein [Norovirus Hu/GII-4/Iwate1/2008/JP]	78.2	78.2	0.42	1e-11	0.24	BAJ13737.1
	polyprotein [Duck hepatitis A virus 3]	78.2	78.2	0.43	1e-11	0.25	ACF95882.1
	non-structural polyprotein, partial [Norovirus Hu/GII.4/AlbertaEI142/2006/CA]	78.2	78.2	0.5	1e-11	0.23	AFU55688.1
	RNA-dependent RNA polymerase [Solenopsis invicta virus-1] >gb|ADI46719.1| RNA-dependent RNA polymerase [Solenopsis invicta virus-1]	74.7	74.7	0.32	1e-11	0.24	ADI46714.1
	polyprotein [Norovirus Hu/GII-4/Ehime1/2006/JP]	78.2	78.2	0.42	1e-11	0.24	BAG70505.1
	polyprotein [Norovirus Hu/GII-4/Toyama2/2008/JP]	78.2	78.2	0.5	1e-11	0.23	BAJ13998.1
	nonstructural protein, partial [Norovirus Hu/GII/Seoul1378/KOR/2010] >gb|AGM46373.1| nonstructural protein, partial [Norovirus Hu/GII/Seoul1388/KOR/2010] >gb|AGM46381.1| nonstructural protein, partial [Norovirus Hu/GII/Seoul1449/KOR/2011] >gb|AGM46382.1| nonstructural protein, partial [Norovirus Hu/GII/Seoul1456/KOR/2011]	77	77	0.43	1e-11	0.24	AGM46371.1
	polyprotein [Duck hepatitis A virus]	78.2	78.2	0.43	1e-11	0.25	AGS41516.1
	polyprotein [Duck hepatitis virus 1v]	78.2	78.2	0.43	1e-11	0.25	ADD71907.1
	polyprotein [Duck hepatitis A virus 3]	78.2	78.2	0.43	1e-11	0.25	ABB96726.1
	non-structural polyprotein, partial [Norovirus Hu/GII.4/AlbertaEI498/2006/CA]	78.2	78.2	0.5	1e-11	0.23	AFU55697.1
	polyprotein [Duck hepatitis A virus]	78.2	78.2	0.43	1e-11	0.25	AFQ37303.1
	non-structural polyprotein, partial [Norovirus Hu/GII.4/AlbertaEI210/2008/CA]	78.2	78.2	0.5	1e-11	0.23	AFU55712.1
	nonstructural polyprotein [Norovirus Hu/GII/10003/2009/VNM]	78.2	78.2	0.42	1e-11	0.24	AFI08236.1
	polyprotein [Norovirus Hu/GII-4/Hokkaido1/2008/JP]	78.2	78.2	0.5	1e-11	0.23	BAJ13713.1
	polyprotein [Duck hepatitis virus SD01]	78.2	78.2	0.43	1e-11	0.25	ACV85615.1
	polyprotein [Duck hepatitis virus G]	78.2	78.2	0.43	1e-11	0.25	ACE95089.1
	polyprotein [Norovirus Hu/GII-4/Aomori2/2008/JP]	78.2	78.2	0.5	1e-11	0.23	BAJ13593.1
	polymerase [Norovirus Hu/GII.4/Shenzhen178-06/2006/CHN]	76.6	76.6	0.36	1e-11	0.25	ACF34346.1
	RNA-dependent RNA polymerase [Solenopsis invicta virus-1]	74.7	74.7	0.32	1e-11	0.24	ADI46699.1
	polyprotein [Norovirus Hu/GII-4/Hokkaido5/2007/JP]	78.2	78.2	0.43	1e-11	0.24	BAJ13731.1
	nonstructural polyprotein [Norovirus Hu/GII.4/Hunter504D/04O/AU]	78.2	78.2	0.5	1e-11	0.23	ACV32668.1
	nonstructural polyprotein [Norovirus Hu/GII/30112/2009/VNM]	78.2	78.2	0.42	1e-11	0.24	AGE89642.1
	nonstructural polyprotein [Norovirus Hu/Norwalk/10054/2009/VNM] >gb|AFX81135.1| nonstructural polyprotein [Norovirus Hu/Norwalk/10075/2009/VNM]	78.2	78.2	0.42	1e-11	0.24	AFX81126.1
	polyprotein [Norovirus Hu/GII-4/Niigata2/2008/JP]	78.2	78.2	0.5	1e-11	0.23	BAJ13866.1
	polyprotein [Norovirus Hu/GII-4/Aomori1/2008/JP]	78.2	78.2	0.5	1e-11	0.23	BAJ13587.1
	RNA-dependent RNA polymerase [Solenopsis invicta virus-1]	74.7	74.7	0.32	1e-11	0.24	ADI46716.1
	non-structural polyprotein [Norovirus Hu/GII.4/Kenepuru/NZ327/2006/NZL]	78.2	78.2	0.43	1e-11	0.24	ABQ81515.2
	nonstructural polyprotein [Norovirus Hu/GII.4/NIHIC28.5/2012/USA]	78.2	78.2	0.5	1e-11	0.23	AGT17829.1
	nonstructural polyprotein [Norovirus Hu/GII.4/CHDC3967/1988/US]	78.2	78.2	0.42	1e-11	0.24	ACT76144.1
	polymerase [Norovirus Hu/GII.4/Shenzhen166-06/2006/CHN]	76.6	76.6	0.36	1e-11	0.25	ACF34341.1
	polymerase [Norovirus Hu/GII.4/Shenzhen85-06/2006/CHN]	76.6	76.6	0.36	1e-11	0.25	ACF34335.1
	non-structural polyprotein, partial [Norovirus Hu/GII.4/AlbertaEI513/2006/CA]	78.2	78.2	0.5	1e-11	0.23	AFU55700.1
	polyprotein [Norovirus Hu/GII-4/Shimane5/2007/JP]	78.2	78.2	0.49	1e-11	0.23	BAJ13986.1
	RNA-dependent RNA polymerase [Tobacco ringspot virus]	72.4	72.4	0.16	1e-11	0.34	ACF77023.1
	polyprotein [Norovirus Hu/GII-4/Shimane4/2007/JP]	78.2	78.2	0.49	1e-11	0.23	BAJ13983.1
	polyprotein [Norovirus Hu/GII-4/Akita2/2006/JP]	78.2	78.2	0.49	1e-11	0.23	BAG70457.1
	RNA-dependent RNA polymerase [Solenopsis invicta virus-1]	74.7	74.7	0.32	1e-11	0.24	ADI46717.1
	polyprotein [Norovirus Hu/GII-4/Iwate4/2008/JP]	77.8	77.8	0.5	1e-11	0.23	BAJ13752.1
	polyprotein [Norovirus Hu/GII-4/Chiba2/2007/JP] >dbj|BAJ13833.1| polyprotein [Norovirus Hu/GII-4/Nagano1/2007/JP]	77.8	77.8	0.42	1e-11	0.24	BAJ13620.1
	polyprotein [Norovirus Hu/GII-4/Aichi3/2007/JP] >dbj|BAJ13776.1| polyprotein [Norovirus Hu/GII-4/Miyagi2/2007/JP]	77.8	77.8	0.49	1e-11	0.23	BAJ13545.1
	polyprotein [Norovirus Hu/GII-4/Iwate3/2007/JP]	77.8	77.8	0.42	1e-11	0.24	BAJ13743.1
	polyprotein [Norovirus Hu/GII-4/Aichi5/2008/JP]	77.8	77.8	0.49	1e-11	0.23	BAJ13560.1
	polyprotein [Duck hepatitis A virus 3]	78.2	78.2	0.43	1e-11	0.25	ACY72332.1
	polyprotein [Duck hepatitis A virus 3]	78.2	78.2	0.43	1e-11	0.25	ACB10578.2
	3D [Human parechovirus 1]	76.6	76.6	0.57	1e-11	0.25	ABS82463.1
	nonstructural polyprotein [Norovirus Hu/Norwalk/10062/2009/VNM]	77.8	77.8	0.42	1e-11	0.24	AFX81129.1
	polyprotein [Norovirus Hu/GII-4/Miyagi1/2007/JP]	77.8	77.8	0.49	1e-11	0.23	BAJ13773.1
	polyprotein [Norovirus Hu/GII-4/Toyama5/2007/JP]	77.8	77.8	0.49	1e-11	0.23	BAJ14013.1
	polyprotein [Norovirus Hu/GII-4/Niigata5/2008/JP]	77.8	77.8	0.5	1e-11	0.23	BAJ13884.1
	polyprotein [Norovirus Hu/GII-4/Miyagi3/2007/JP]	77.8	77.8	0.42	1e-11	0.24	BAJ13779.1
	polyprotein [Norovirus Hu/GII-4/Kumamoto4/2007/JP]	77.8	77.8	0.49	1e-11	0.23	BAJ13770.1
	polyprotein [Norovirus Hu/GII-4/Hokkaido4/2006/JP] >dbj|BAG70448.1| polyprotein [Norovirus Hu/GII-4/Aomori4/2006/JP] >dbj|BAG70451.1| polyprotein [Norovirus Hu/GII-4/Aomori5/2006/JP] >dbj|BAG70496.1| polyprotein [Norovirus Hu/GII-4/Sakai4/2006/JP] >dbj|BAJ13911.1| polyprotein [Norovirus Hu/GII-4/Osaka5/2007/JP] >dbj|BAJ13968.1| polyprotein [Norovirus Hu/GII-4/Shimane1/2007/JP] >dbj|BAJ14007.1| po…	77.8	77.8	0.42	1e-11	0.24	BAG70436.1
	polymerase [Norovirus Hu/GII.4-2006b/Nijmegen115/2006/NL]	77	77	0.42	1e-11	0.24	AEK99663.1
	polyprotein [Norovirus Rn/GV/HKU_KT/HKG/2012]	77.8	77.8	0.53	1e-11	0.23	AFV48050.1
	polyprotein [Duck hepatitis A virus 1]	77.8	77.8	0.43	1e-11	0.25	AEP84766.1
	polyprotein [Duck hepatitis A virus 3]	77.8	77.8	0.43	1e-11	0.25	ACS13080.1
	non-structural polyprotein, partial [Norovirus Hu/GII.4/JP10909/2012/JPN]	77	77	0.42	1e-11	0.25	AGV40223.1
	polymerase [Norovirus Hu/GII.b/Nieuwegein004/2006/NL]	77	77	0.44	1e-11	0.24	AEK99665.1
	polyprotein [Norovirus Hu/GII-4/Toyama1/2007/JP]	77.8	77.8	0.42	1e-11	0.24	BAJ13992.1
	polyprotein [Duck hepatitis A virus 3]	77.8	77.8	0.43	1e-11	0.25	AGT56765.1
	polyprotein [Duck hepatitis A virus 3]	77.8	77.8	0.43	1e-11	0.25	AEK70365.1
	nonstructural polyprotein [Norovirus Hu/Norwalk/20044/2009/VNM] >gb|AGE89453.1| nonstructural polyprotein [Norovirus Hu/GII/20048/2009/VNM]	77.8	77.8	0.42	1e-11	0.24	AFX81279.1
	nonstructural polyprotein [Norovirus Hu/Norwalk/20019/2009/VNM]	77.8	77.8	0.42	1e-11	0.24	AFX81270.1
	non-structural polyprotein [Norovirus Hu/GII-4/CGMH07/2006/TW]	77.8	77.8	0.42	1e-11	0.24	AFN09935.1
	polyprotein [Norovirus Hu/GII-4/Saga4/2007/JP]	77.8	77.8	0.49	1e-11	0.23	BAJ13935.1
	polyprotein [Norovirus Hu/GII-4/Aichi4/2007/JP]	77.8	77.8	0.42	1e-11	0.24	BAJ13551.1
	polyprotein [Norovirus Hu/GII-4/Saga5/2006/JP]	77.8	77.8	0.5	1e-11	0.23	BAG70520.1
	nonstructural polyprotein [Norovirus Hu/GII/20146/2009/VNM]	77.8	77.8	0.49	1e-11	0.23	AGE89471.1
	nonstructural polyprotein [Norovirus Hu/Norwalk/20014/2009/VNM]	77.8	77.8	0.42	1e-11	0.24	AFX81264.1
	polyprotein [Norovirus Hu/GII-4/Niigata1/2008/JP]	77.8	77.8	0.43	1e-11	0.24	BAJ13860.1
	nonstructural polyprotein [Norovirus Hu/Norwalk/10137/2009/VNM]	77.8	77.8	0.42	1e-11	0.24	AFX81159.1
	RNA-dependent RNA polymerase, partial [Norovirus Hu/GII.4/Hong Kong/CU060036/2006/CHN]	76.6	76.6	0.42	1e-11	0.24	ADR78874.1
	non-structural polyprotein [Norovirus Hu/GII-4/CGMH17/2007/TW]	77.8	77.8	0.49	1e-11	0.23	AFN09965.1
	polymerase [Norovirus Hu/GII.4/Shenzhen12-06/2006/CHN]	76.6	76.6	0.43	1e-11	0.24	ACF34327.1
	nonstructural polyprotein [Norovirus Hu/GII.4/HS191/2004/USA]	77.8	77.8	0.42	1e-11	0.24	AFZ84662.1
	polyprotein [Norovirus Hu/GII-4/Niigata4/2007/JP]	77.8	77.8	0.42	1e-11	0.24	BAJ13875.1
	RNA-dependent RNA polymerase [Norovirus Hu/Saga/5424/03/JP]	76.6	76.6	0.44	1e-11	0.24	BAE79253.1
	nonstructural polyprotein [Norovirus Hu/GII/10002/2009/VNM]	77.8	77.8	0.42	1e-11	0.24	AFI08233.1
	polyprotein [Norovirus Hu/GII-4/Miyazaki4/2007/JP]	77.8	77.8	0.49	1e-11	0.23	BAJ13812.1
	polyprotein [Duck hepatitis A virus 3]	77.8	77.8	0.43	1e-11	0.25	ACY72333.1
	nonstructural polyprotein [Norovirus Hu/Pune/PC51/2007/India]	77.8	77.8	0.42	1e-11	0.24	ADK94751.1
	nonstructural polyprotein [Norovirus Hu/GII.4/CHDC5191/1974/US] >gb|AFJ38518.1| nonstructural polyprotein [Norovirus Hu/GII.4/CHDC5191/1974/USA]	77.8	77.8	0.49	1e-11	0.23	ACT76138.1
	non-structural polyprotein [Norovirus Hu/GII-4/CGMH22/2010/TW]	77.8	77.8	0.36	1e-11	0.25	AFN09980.1
	polyprotein [Norovirus Hu/GII-4/Niigata3/2007/JP]	77.8	77.8	0.42	1e-11	0.24	BAJ13869.1
	polymerase [Norovirus Hu/GII.4/Shenzhen179-06/2006/CHN]	76.3	76.3	0.36	1e-11	0.25	ACF34344.1
	nonstructural polyprotein [Norovirus Hu/GII.4/CHDC4871/1977/US]	77.8	77.8	0.49	1e-11	0.23	ACT76150.1
	polyprotein [Duck hepatitis A virus 3]	77.8	77.8	0.43	1e-11	0.25	ACY72331.1
	nonstructural polyprotein [Norovirus Hu/GII/Toronto/SK/2005/CAN]	77.8	77.8	0.5	1e-11	0.23	ABQ12783.1
	polymerase [Norovirus Hu/GII.4-2004/Almelo039/2004/NL]	76.6	76.6	0.36	1e-11	0.25	AEK99661.1
	non-structural polyprotein [Norovirus Hu/GII-4/CGMH02/2006/TW] >gb|AFN09950.1| non-structural polyprotein [Norovirus Hu/GII-4/CGMH12/2007/TW]	77.8	77.8	0.49	1e-11	0.23	AFN09920.1
	polyprotein [Norovirus Hu/GII-4/Nagano2/2007/JP]	77.8	77.8	0.42	1e-11	0.24	BAJ13839.1
	polyprotein [Norovirus Hu/GII-4/Miyazaki5/2007/JP]	77.8	77.8	0.42	1e-11	0.24	BAJ13818.1
	RNA-dependent RNA polymerase, partial [Norovirus Hu/GII.4/Hong Kong/CU060011/2006/CHN] >gb|ADR78868.1| RNA-dependent RNA polymerase, partial [Norovirus Hu/GII.4/Hong Kong/CU060027/2006/CHN] >gb|ADR78877.1| RNA-dependent RNA polymerase, partial [Norovirus Hu/GII.4/Hong Kong/CU060009/2006/CHN] >gb|ADR78880.1| RNA-dependent RNA polymerase, partial [Norovirus Hu/GII.4/Hong Kong/CU060028/2006/CHN] >gb…	76.6	76.6	0.42	1e-11	0.24	ADR78865.1
	non-structural polyprotein [Norovirus Hu/GII.4/Randwick/NSW938K/2011/AU]	77.8	77.8	0.5	1e-11	0.22	AFV08785.1
	non-structural polyprotein [Norovirus Hu/GII-4/CGMH19/2009/TW]	77.8	77.8	0.42	2e-11	0.24	AFN09971.1
	polyprotein [Norovirus Hu/GII-4/Toyama5/2008/JP]	77.8	77.8	0.42	2e-11	0.24	BAJ14016.1
	RNA-dependent RNA polymerase, partial [Norovirus Hu/GII.4/Hong Kong/CU060025/2006/CHN]	76.6	76.6	0.42	2e-11	0.24	ADR78907.1
	polyprotein, partial [Cowpea severe mosaic virus]	77	77	0.28	2e-11	0.28	AEZ06618.1
	polymerase [Norovirus Hu/GII.4/Kreischa23773/2007/DE]	76.6	76.6	0.42	2e-11	0.24	AEK99664.1
	nonstructural polyprotein [Norovirus Hu/GII/20189/2009/VNM]	77.4	77.4	0.42	2e-11	0.24	AGE89528.1
	non-structural polyprotein [Norovirus Hu/GII.4/JB-15/KOR/2008]	77.4	77.4	0.5	2e-11	0.22	ADM52742.1
	nonstructural polyprotein [Norovirus Hu/Norwalk/10079/2009/VNM]	77.4	77.4	0.49	2e-11	0.23	AFX81141.1
	polyprotein [Norovirus Hu/GII-4/Osaka3/2008/JP]	77.4	77.4	0.49	2e-11	0.23	BAJ13902.1
	nonstructural polyprotein [Norovirus GII]	77.4	77.4	0.49	2e-11	0.23	AAR97653.1
	RNA-dependent RNA polymerase, partial [Norovirus Hu/GII.4/Hong Kong/CU051146/2005/CHN]	76.6	76.6	0.43	2e-11	0.23	ADR78922.1
	RecName: Full=Genome polyprotein; Contains: RecName: Full=Protein p37; Contains: RecName: Full=NTPase; AltName: Full=p40; Contains: RecName: Full=Protein p20; Contains: RecName: Full=Viral genome-linked protein; AltName: Full=VPG; Contains: RecName: Full=3C-like protease; Short=3CLpro; AltName: Full=Calicivirin; Contains: RecName: Full=RNA-directed RNA polymerase; Short=RdRp >emb|CAA60254.1| poly…	77.4	77.4	0.42	2e-11	0.24	P54634.1
	non-structural polyprotein [Norovirus Hu/GII-4/CGMH03/2006/TW]	77.4	77.4	0.42	2e-11	0.24	AFN09923.1
	nonstructural polyprotein [Norovirus Hu/GII.4/NIHIC28.4/2012/USA]	77.4	77.4	0.5	2e-11	0.23	AGT17781.1
	nonstructural protein [Norovirus Hu/GII/Seoul1367/KOR/2010]	77.4	77.4	0.5	2e-11	0.22	AGM46352.1
	polyprotein [Norovirus Hu/GII-4/Aomori1/2006/JP] >dbj|BAG70445.1| polyprotein [Norovirus Hu/GII-4/Aomori2/2006/JP]	77.4	77.4	0.5	2e-11	0.23	BAG70442.1
	polymerase [Norovirus Hu/GII.4/Shenzhen44-06/2006/CHN]	76.3	76.3	0.42	2e-11	0.24	ACF34330.1
	putative nonstructural polyprotein, partial [Norovirus Hu/GII.4/NIHIC28.3/2012/USA]	77.4	77.4	0.5	2e-11	0.23	AGX85921.1
	polyprotein [Norovirus Hu/GII-4/Hiroshima3/2008/JP]	77.4	77.4	0.49	2e-11	0.23	BAJ13698.1
	polyprotein [Duck hepatitis A virus 3]	77.4	77.4	0.43	2e-11	0.25	AEO13676.1
	polyprotein 1 [uncultured virus]	72.8	72.8	0.18	2e-11	0.34	AEX30911.1
	nonstructural polyprotein, partial [Norovirus Hu/GII/Goulburn Valley G5175 A/1983/AUS]	75.9	75.9	0.4	2e-11	0.26	ABD36490.1
	non-structural polyprotein, partial [Norovirus Hu/GII.4/AlbertaEI109/2009/CA]	77.4	77.4	0.49	2e-11	0.23	AFU55718.1
	RNA-dependent RNA polymerase, partial [Norovirus Hu/GII.4/Hong Kong/CU041222/2004/CHN]	76.3	76.3	0.42	2e-11	0.24	ADR78943.1
	polyprotein [Norovirus Hu/GII-4/Aomori3/2008/JP]	77.4	77.4	0.49	2e-11	0.23	BAJ13599.1
	RNA-dependent RNA polymerase, partial [Norovirus Hu/GI.3/S29/2008/Lilla Edet/Sweden]	73.9	73.9	0.36	2e-11	0.27	AEY77317.1
	putative nonstructural polyprotein, partial [Norovirus Hu/GII.4/KL45/1978/MYS]	77.4	77.4	0.49	2e-11	0.23	AGE99611.1
	polyprotein [Norovirus Hu/GII-4/Akita3/2007/JP]	77.4	77.4	0.49	2e-11	0.23	BAJ13572.1
	RNA-dependent RNA polymerase [Norovirus Hu/GII.4/VIC3863/2007/AU]	76.3	76.3	0.42	2e-11	0.24	ADK12987.1
	nonstructural protein [Norovirus Hu/C14/2002/AU]	76.3	76.3	0.44	2e-11	0.24	AAW30194.1
	RNA-depend RNA polymerase [Norwalk-like virus]	72.4	72.4	0.18	2e-11	0.32	BAA34106.1
	non-structural polyprotein [Norovirus Hu/Houston/TCH186/2002/US]	77.4	77.4	0.42	2e-11	0.24	ABY27559.1
	polyprotein [Duck hepatitis A virus]	77.4	77.4	0.43	2e-11	0.25	AEI25500.1
	polyprotein [Norwalk-like virus]	77	77	0.49	2e-11	0.23	BAF38396.1
	non-structural polyprotein [Norovirus Hu/GII.4/5M/USA/2004]	77	77	0.49	2e-11	0.23	AFL70022.1
	nonstructural polyprotein [Norovirus Hu/GII.4/CHDC4108/1987/US]	77	77	0.42	2e-11	0.24	ACT76147.1
	RNA-dependent RNA polymerase [Potato black ringspot virus]	71.6	71.6	0.16	2e-11	0.36	ACF77022.1
	polyprotein [Duck hepatitis A virus 1]	77	77	0.42	2e-11	0.27	ACJ63291.1
	non-structural polyprotein [Norovirus Hu/GII.4/Randwick/NSW882J/2011/AU]	77	77	0.49	2e-11	0.23	AFV08770.1
	RNA-dependent RNA polymerase [Norovirus Hu/Ahm/PC03/2006/India]	76.3	76.3	0.44	2e-11	0.23	ABV64756.2
	polyprotein [Porcine enterovirus 10]	77	77	0.64	2e-11	0.24	AAM00276.1
	putative nonstructural polyprotein, partial [Norovirus Hu/GII.4/NIHIC1.5/2011/USA]	77	77	0.5	2e-11	0.22	AGT17841.1
	RNA-dependent RNA polymerase [Solenopsis invicta virus-1] >gb|ADI46693.1| RNA-dependent RNA polymerase [Solenopsis invicta virus-1] >gb|ADI46694.1| RNA-dependent RNA polymerase [Solenopsis invicta virus-1] >gb|ADI46703.1| RNA-dependent RNA polymerase [Solenopsis invicta virus-1] >gb|ADI46704.1| RNA-dependent RNA polymerase [Solenopsis invicta virus-1] >gb|ADI46708.1| RNA-dependent RNA polymerase …	73.6	73.6	0.32	2e-11	0.24	ADI46691.1
	non structural polyprotein [Norovirus Hu/Chiba/04-1008/2004/JP]	74.7	74.7	0.36	2e-11	0.25	BAE98203.1
	polyprotein [Norovirus Hu/GII-4/Kumamoto1/2006/JP]	77	77	0.42	2e-11	0.23	BAG70523.1
	RNA-dependent RNA polymerase [Solenopsis invicta virus-1] >gb|ADI46725.1| RNA-dependent RNA polymerase [Solenopsis invicta virus-1] >gb|ADI46726.1| RNA-dependent RNA polymerase [Solenopsis invicta virus-1]	73.6	73.6	0.32	2e-11	0.24	ADI46712.1
	nonstructural protein [Norovirus Hu/GII/Seoul1072/KOR/2010]	77	77	0.5	2e-11	0.22	AGM46346.1
	nonstructural polyprotein [Norovirus Hu/GII.17/C142/1978/GUF]	77	77	0.36	2e-11	0.25	AGI17591.1
	RNA-dependent RNA polymerase [Solenopsis invicta virus-1]	73.6	73.6	0.32	2e-11	0.24	ADI46722.1
	polyprotein [Enterovirus G]	77	77	0.64	2e-11	0.24	AFQ55916.1
	nonstructural polyprotein [Norovirus Hu/GII.2/KL109/1978/MYS]	77	77	0.49	2e-11	0.23	AFX71658.1
	non-structural polyprotein, partial [Norovirus Hu/GII.4/AlbertaEI190/2006/CA]	77	77	0.43	2e-11	0.24	AFU55691.1
	nonstructural polyprotein [Norovirus Hu/GII.4/NIHIC17.9/2013/USA]	77	77	0.49	3e-11	0.22	AGX85906.1
	polyprotein [Norwalk-like virus]	77	77	0.5	3e-11	0.24	BAF38393.1
	polyprotein [Duck hepatitis virus 2 strain 04G]	77	77	0.43	3e-11	0.25	ABO09965.1
	ORF1 [Norovirus Hu/OsakaNI/2004/JP]	77	77	0.5	3e-11	0.24	ABC96755.1
	polymerase [Norovirus Hu/GII.4-2006a/Terneuzen070/2006/NL]	75.9	75.9	0.42	3e-11	0.24	AEK99662.1
	polyprotein [Ovine enterovirus]	77	77	0.67	3e-11	0.25	AFK66746.1
	nonstructural polyprotein [Norovirus Hu/GII.4/NIHIC35/2013/USA]	77	77	0.36	3e-11	0.25	AGX85918.1
	nonstructural polyprotein [Norovirus Hu/GII.4/B/GBR/2010]	77	77	0.42	3e-11	0.23	AGO20256.1
	non-structural polyprotein [Norovirus Hu/GII-4/CGMH14/2007/TW]	76.6	76.6	0.36	3e-11	0.25	AFN09956.1
	nonstructural polyprotein [Norovirus Hu/GII.4/B/GBR/2010]	76.6	76.6	0.42	3e-11	0.23	AGO20248.1
	nonstructural polyprotein [Norovirus Hu/GII/20064/2009/VNM]	76.6	76.6	0.42	3e-11	0.24	AGE89456.1
	polyprotein [Duck hepatitis virus 2 strain 90D]	77	77	0.43	3e-11	0.25	ABO09966.1
	nonstructural polyprotein [Norovirus Hu/GII.4/A/GBR/2010]	76.6	76.6	0.42	3e-11	0.23	AGO20259.1
	nonstructural polyprotein [Norovirus Hu/GII/B17/1977/CAF]	76.6	76.6	0.49	3e-11	0.23	AGE99600.1
	non-structural polyprotein, partial [Norovirus Hu/GII.4/AlbertaEI131/2004/CA]	76.6	76.6	0.49	3e-11	0.22	AFU55685.1
	polyprotein [Norovirus Hu/GII-4/Aichi1/2008/JP]	76.6	76.6	0.5	3e-11	0.22	BAJ13536.1
	nonstructural polyprotein, partial [Norovirus Hu/GII/Goulburn Valley G5175 B/1983/AUS]	75.1	75.1	0.36	3e-11	0.25	ABD36493.1
	polymerase [Norovirus Hu/GII.4/Shenzhen66-06/2006/CHN]	75.5	75.5	0.42	3e-11	0.24	ACF34332.1
	putative nonstructural polyprotein, partial [Norovirus Hu/GII.12/NIHIC6/2010/USA]	76.6	76.6	0.49	3e-11	0.23	AGI17612.1
	nonstructural polyprotein [Norovirus Hu/GII.4/B/GBR/2010]	76.6	76.6	0.36	3e-11	0.25	AGO20245.1
	polyprotein [Camberwell virus]	76.6	76.6	0.36	3e-11	0.25	AAD33960.1
	polyprotein [Porcine enterovirus 3H]	76.6	76.6	0.64	3e-11	0.25	AEE01039.1
	non-structural polyprotein [Norovirus Hu/GII.4/GZ2010-L26/Guangzhou/CHN/2010]	76.6	76.6	0.36	3e-11	0.25	AGC96528.1
	nonstructural polyprotein [Norovirus Hu/Pune/PC52/2007/India]	76.6	76.6	0.49	3e-11	0.23	ADK94753.1
	nonstructural polyprotein [Norovirus Hu/GII.4/B/GBR/2010]	76.6	76.6	0.42	3e-11	0.23	AGO20242.1
	nonstructural polyprotein [Norovirus Hu/GII/20144/2009/VNM]	76.6	76.6	0.42	3e-11	0.24	AGE89468.1
	nonstructural polyprotein [Norovirus Hu/GII.3/HK71/1978/CHN]	76.6	76.6	0.36	3e-11	0.25	AFX71655.1
	nonstructural polyprotein [Norovirus Hu/GII.4/A/GBR/2010]	76.6	76.6	0.42	3e-11	0.23	AGO20262.1
	RNA-dependent RNA polymerase [Solenopsis invicta virus-1]	73.2	73.2	0.32	3e-11	0.24	ADI46711.1
	polymerase [Norovirus Hu/GII.4/Shenzhen181-06/2006/CHN]	75.5	75.5	0.36	3e-11	0.25	ACF34347.1
	polyprotein [Norovirus Hu/GII-4/Ehime1/2008/JP]	76.6	76.6	0.49	3e-11	0.22	BAJ13641.1
	polyprotein [Norovirus Hu/GII-4/Hokkaido4/2008/JP]	76.6	76.6	0.5	3e-11	0.23	BAJ13728.1
	polyprotein [Ferret parechovirus]	76.6	76.6	0.71	3e-11	0.24	AGU62957.1
	polyprotein [Norovirus Hu/GII-4/Iwate3/2008/JP]	76.6	76.6	0.5	3e-11	0.22	BAJ13746.1
	non-structural polyprotein [Human calicivirus Hu/NLV/Oxford/B5S22/2003/UK]	76.6	76.6	0.49	3e-11	0.22	AAS89039.1
	polyprotein [Norovirus Hu/GII-4/Aomori3/2007/JP]	76.6	76.6	0.42	3e-11	0.23	BAJ13596.1
	polymerase [Norovirus Hu/GII.4/Shenzhen196-06/2006/CHN]	75.5	75.5	0.36	3e-11	0.25	ACF34348.1
	nonstructural polyprotein [Norovirus Hu/GII/20271/2009/VNM]	76.6	76.6	0.42	3e-11	0.23	AGE89579.1
	polyprotein [Norovirus Hu/GII-4/Sakai3/2007/JP]	76.6	76.6	0.49	3e-11	0.22	BAJ13956.1
	nonstructural polyprotein [Norovirus Hu/GII.4/MD-2004/2004/US]	76.6	76.6	0.49	3e-11	0.22	ABG49508.1
	non-structural polyprotein [Norovirus Hu/NLV/Oxford/B2S16/2002/UK]	76.6	76.6	0.49	3e-11	0.22	AAT00251.1
	non-structural polyprotein [Norovirus Hu/NLV/Oxford/B4S4/2002/UK]	76.6	76.6	0.49	3e-11	0.22	AAT00242.1
	putative nonstructural polyprotein, partial [Norovirus Hu/GII.4/NIHIC1.2/2010/USA]	76.6	76.6	0.5	3e-11	0.22	AGI17605.1
	polymerase [Norovirus Hu/GII.4/Shenzhen176-06/2006/CHN]	75.5	75.5	0.36	3e-11	0.25	ACF34345.1
	nonstructural polyprotein [Norovirus Hu/GII/20192/2009/VNM]	76.6	76.6	0.36	3e-11	0.25	AGE89534.1
	polyprotein [Norovirus Hu/GII-4/Akita3/2008/JP]	76.6	76.6	0.49	3e-11	0.22	BAJ13575.1
	polyprotein [Norovirus Hu/GII-4/Aichi2/2007/JP] >dbj|BAJ13701.1| polyprotein [Norovirus Hu/GII-4/Hiroshima4/2007/JP]	76.6	76.6	0.49	3e-11	0.22	BAJ13539.1
	RNA-dependent RNA polymerase, partial [Norovirus Hu/GII.4/Hong Kong/CU050152/2005/CHN]	75.5	75.5	0.42	3e-11	0.24	ADR78940.1
	polymerase [Norovirus Hu/GII.4/Shenzhen104-06/2006/CHN]	75.5	75.5	0.42	3e-11	0.24	ACF34337.1
	polyprotein [Norovirus Hu/GII-4/Shimane3/2007/JP]	76.6	76.6	0.36	3e-11	0.25	BAJ13977.1
	polyprotein [Norovirus Hu/GII-4/Saga5/2007/JP]	76.6	76.6	0.42	3e-11	0.23	BAJ13941.1
	polyprotein [Norovirus Hu/GII-4/Saga2/2007/JP]	76.6	76.6	0.42	3e-11	0.23	BAJ13926.1
	polyprotein [Norovirus Hu/GII-4/Hokkaido3/2008/JP]	76.6	76.6	0.49	3e-11	0.22	BAJ13722.1
	polyprotein [Norovirus Hu/GII-4/Akita4/2008/JP]	76.6	76.6	0.49	3e-11	0.22	BAJ13578.1
	polyprotein [Norovirus Hu/GII-4/Akita2/2008/JP]	76.6	76.6	0.49	3e-11	0.22	BAJ13569.1
	polyprotein [Norovirus Hu/GII-4/Toyama3/2007/JP]	76.6	76.6	0.42	3e-11	0.23	BAJ14001.1
	ORF-1 [Norovirus Hu/GII.4/MI002/2011/USA]	76.6	76.6	0.5	3e-11	0.22	AGQ46698.1
	nonstructural polyprotein [Norovirus Hu/GII.4/NIHIC17.5/2012/USA]	76.6	76.6	0.42	3e-11	0.23	AGT17838.1
	polyprotein [Norovirus Hu/GII-4/Miyazaki10/2008/JP] >dbj|BAJ13827.1| polyprotein [Norovirus Hu/GII-4/Miyazaki8/2008/JP]	76.6	76.6	0.36	3e-11	0.25	BAJ13785.1
	RNA-dependent RNA polymerase [Solenopsis invicta virus-1]	73.2	73.2	0.32	3e-11	0.24	ADI46718.1
	non-structural polyprotein [Norovirus Hu/GII-4/CGMH11/2006/TW]	76.6	76.6	0.42	3e-11	0.23	AFN09947.1
	putative nonstructural polyprotein, partial [Norovirus Hu/GII.4/NIHIC17.3/2012/USA]	76.6	76.6	0.49	3e-11	0.22	AGX85897.1
	polyprotein, partial [Norovirus Rn/GV/HKU_CT2/HKG/2011]	76.6	76.6	0.53	3e-11	0.23	AFV48045.1
	polyprotein [Norovirus Hu/GII-4/Miyazaki7/2008/JP]	76.6	76.6	0.49	3e-11	0.22	BAJ13824.1
	polyprotein [Norovirus Hu/GII-4/Miyagi5/2008/JP]	76.6	76.6	0.36	3e-11	0.25	BAJ13782.1
	polyprotein [Norovirus Hu/GII-4/Hiroshima2/2008/JP]	76.6	76.6	0.36	3e-11	0.25	BAJ13692.1
	polyprotein [Norovirus Hu/GII-4/Aichi5/2007/JP]	76.6	76.6	0.36	3e-11	0.25	BAJ13557.1
	putative polyprotein [Norovirus Hu/GII/Carlow/2002/Ire]	76.6	76.6	0.49	3e-11	0.22	ABD73935.1
	polyprotein [Norovirus Hu/GII-4/Osaka1/2008/JP]	76.6	76.6	0.5	3e-11	0.22	BAJ13890.1
	non-structural polyprotein [Norovirus Hu/NLV/Oxford/B4S2/2002/UK] >gb|AAT00236.1| non-structural polyprotein [Norovirus Hu/NLV/Oxford/B4S5/2002/UK] >gb|AAT00239.1| non-structural polyprotein [Norovirus Hu/NLV/Oxford/B4S6/2002/UK]	76.6	76.6	0.42	3e-11	0.24	AAT00233.1
	polyprotein [Norovirus Hu/GII-4/Iwate4/2007/JP]	76.6	76.6	0.36	3e-11	0.25	BAJ13749.1
	polyprotein [Norovirus Hu/GII-4/Hiroshima5/2008/JP]	76.6	76.6	0.49	3e-11	0.22	BAJ13707.1
	polyprotein [Norovirus Hu/GII-4/Chiba5/2008/JP]	76.6	76.6	0.42	3e-11	0.24	BAJ13635.1
	nonstructural polyprotein [Norovirus GII]	76.6	76.6	0.49	3e-11	0.22	AAR97662.1
	polyprotein [Norovirus Hu/GII-4/Akita4/2006/JP]	76.6	76.6	0.42	3e-11	0.23	BAG70460.1
	nonstructural polyprotein [Norovirus Hu/GII/20365/2010/VNM]	76.6	76.6	0.49	3e-11	0.22	AGE89597.1
	polyprotein [Norovirus Hu/GII-4/Aomori1/2007/JP]	76.6	76.6	0.42	3e-11	0.23	BAJ13584.1
	nonstructural polyprotein [Norovirus Hu/GII/Toronto/SK/2002/CAN]	76.6	76.6	0.49	3e-11	0.22	ABQ12780.1
	polyprotein [Norovirus Hu/GII-4/Akita5/2006/JP] >dbj|BAG70466.1| polyprotein [Norovirus Hu/GII-4/Miyagi2/2006/JP] >dbj|BAG70484.1| polyprotein [Norovirus Hu/GII-4/Aichi3/2006/JP] >dbj|BAG70487.1| polyprotein [Norovirus Hu/GII-4/Aichi4/2006/JP]	76.6	76.6	0.42	3e-11	0.23	BAG70463.1
	polymerase [Norovirus Hu/GII.4/Shenzhen95-06/2006/CHN]	75.5	75.5	0.42	3e-11	0.24	ACF34336.1
	ORF-1 [Norovirus Hu/GII.4/MI001/2011/USA]	76.6	76.6	0.5	3e-11	0.22	AGQ46693.1
	non-structural polyprotein [Norovirus Hu/NLV/Oxford/B4S7/2002/UK] >gb|AAT00248.1| non-structural polyprotein [Norovirus Hu/NLV/Oxford/B4S1/2002/UK]	76.6	76.6	0.49	3e-11	0.22	AAT00245.1
	RNA-dependent RNA polymerase [Norovirus isolates]	74.3	74.3	0.4	3e-11	0.26	BAA24151.1
	putative nonstructural polyprotein, partial [Norovirus Hu/GII.4/NIHIC17.4/2012/USA]	76.6	76.6	0.49	3e-11	0.22	AGX85927.1
	nonstructural polyprotein [Norovirus Hu/GII.4/NIHIC17.1/2012/USA]	76.6	76.6	0.49	3e-11	0.22	AGT17812.1
	nonstructural polyprotein [Norovirus Hu/GII.4/HS194/2009/US]	76.6	76.6	0.36	3e-11	0.25	AEG64833.1
	polyprotein [Norovirus Hu/GII/Shanghai/SH2/2008/CHN]	76.6	76.6	0.49	3e-11	0.22	ADF47124.1
	putative nonstructural polyprotein, partial [Norovirus Hu/GII.4/10237/2009/VNM]	76.3	76.3	0.42	3e-11	0.24	AGK36317.1
	nonstructural polyprotein [Norovirus Hu/GII.4/C/GBR/2010]	76.6	76.6	0.5	3e-11	0.22	AGO20268.1
	RNA-dependent RNA polymerase, partial [Norovirus Hu/GII.4/Hong Kong/CU041225/2004/CHN] >gb|ADR78934.1| RNA-dependent RNA polymerase, partial [Norovirus Hu/GII.4/Hong Kong/CU050128/2005/CHN] >gb|ADR78937.1| RNA-dependent RNA polymerase, partial [Norovirus Hu/GII.4/Hong Kong/CU050136/2005/CHN] >gb|ADR78946.1| RNA-dependent RNA polymerase, partial [Norovirus Hu/GII.4/Hong Kong/CU050852/2005/CHN] >gb…	75.5	75.5	0.42	3e-11	0.24	ADR78931.1
	nonstructural protein [Norovirus Hu/GII/Seoul1055/KOR/2010]	76.3	76.3	0.43	3e-11	0.23	AGM46343.1
	nonstructural polyprotein [Norovirus Hu/GII.4/20199/2009/VNM]	76.3	76.3	0.49	3e-11	0.22	AGK36310.1
	non-structural polyprotein [Norovirus Hu/GII.4/Jannali/NSW774M/2011/AU]	76.3	76.3	0.5	3e-11	0.22	AFV08779.1
	non-structural polyprotein [Norovirus Hu/GII.4/Westmead/NSW3639/2008/AUS]	76.3	76.3	0.49	3e-11	0.22	ACX31886.2
	polyprotein [Norovirus Hu/GII-4/Osaka2/2008/JP]	76.3	76.3	0.5	3e-11	0.22	BAJ13896.1
	RNA-dependent RNA polymerase, partial [Norovirus Hu/GII.4/Hong Kong/CU060012/2006/CHN]	75.5	75.5	0.42	4e-11	0.24	ADR78871.1
	nonstructural polyprotein [Norovirus Hu/GII/20173/2009/VNM]	76.3	76.3	0.49	4e-11	0.22	AGE89507.1
	non-structural polyprotein [Norovirus Hu/GII.4/Turramurra/NSW892U/2009/AUS]	76.3	76.3	0.43	4e-11	0.23	ADQ43782.2
	polyprotein [Norovirus Hu/GII-4/Niigata5/2007/JP]	76.3	76.3	0.49	4e-11	0.23	BAJ13881.1
	polyprotein [Norovirus Hu/GII-4/Nagano1/2008/JP]	76.3	76.3	0.36	4e-11	0.25	BAJ13836.1
	RNA-dependent RNA polymerase, partial [Norovirus Hu/GII.4/Hong Kong/CU041206/2004/CHN]	75.5	75.5	0.42	4e-11	0.24	ADR78928.1
	nonstructural polyprotein [Norovirus Hu/GII/20150/2009/VNM]	76.3	76.3	0.49	4e-11	0.22	AGE89474.1
	non-structural polyprotein [Norovirus Hu/GII-4/CGMH06/2006/TW]	76.3	76.3	0.36	4e-11	0.25	AFN09932.1
	non-structural polyprotein [Norovirus Hu/GII-4/CBNU2/2007/KR]	76.3	76.3	0.49	4e-11	0.22	AFJ24944.1
	polyprotein [Norovirus Hu/GII-4/Hiroshima1/2007/JP]	76.3	76.3	0.49	4e-11	0.22	BAJ13683.1
	polyprotein [Norovirus Hu/GII-4/Hokkaido2/2006/JP]	76.3	76.3	0.49	4e-11	0.22	BAG70430.1
	putative nonstructural polyprotein, partial [Norovirus Hu/GII.4/NIHIC1.8/2012/USA]	76.3	76.3	0.43	4e-11	0.23	AGX85888.1
	nonstructural polyprotein [Norovirus Hu/GII.4/NIHIC4.1/2011/USA]	76.3	76.3	0.49	4e-11	0.22	AGE99602.1
	nonstructural polyprotein [Norovirus Hu/GII/20424/2010/VNM]	76.3	76.3	0.49	4e-11	0.22	AGE89609.1
	nonstructural polyprotein [Norovirus Hu/GII/20373/2010/VNM]	76.3	76.3	0.49	4e-11	0.22	AGE89600.1
	polyprotein [Norovirus Hu/GII-4/Hokkaido2/2008/JP]	76.3	76.3	0.42	4e-11	0.23	BAJ13719.1
	polyprotein [Norovirus Hu/GII-4/Chiba1/2007/JP]	76.3	76.3	0.49	4e-11	0.22	BAJ13614.1
	putative nonstructural polyprotein, partial [Norovirus Hu/GII.4/20290/2009/VNM]	76.3	76.3	0.49	4e-11	0.22	AGK36319.1
	polyprotein [Norovirus Hu/GII-4/Saga4/2008/JP]	76.3	76.3	0.42	4e-11	0.23	BAJ13938.1
	polyprotein [Norovirus Hu/GII-4/Nagano2/2008/JP]	76.3	76.3	0.49	4e-11	0.22	BAJ13842.1
	polyprotein [Norovirus Hu/GII-4/Ehime1/2007/JP]	76.3	76.3	0.49	4e-11	0.22	BAJ13638.1
	nonstructural polyprotein [Norovirus Hu/GII/20196/2009/VNM]	76.3	76.3	0.49	4e-11	0.22	AGE89537.1
	nonstructural polyprotein [Norovirus Hu/GII/20107/2009/VNM]	76.3	76.3	0.49	4e-11	0.22	AGE89462.1
	nonstructural polyprotein [Norovirus Hu/Norwalk/10051/2009/VNM]	76.3	76.3	0.49	4e-11	0.22	AFX81123.1
	nonstructural polyprotein [Norovirus Hu/GII/10037/2009/VNM]	76.3	76.3	0.49	4e-11	0.22	AFI08242.1
	polyprotein [Norovirus Hu/GII-4/Sakai3/2008/JP]	76.3	76.3	0.42	4e-11	0.23	BAJ13959.1
	polyprotein [Norovirus Hu/GII-4/Chiba1/2008/JP]	76.3	76.3	0.49	4e-11	0.22	BAJ13617.1
	polyprotein [Norovirus Hu/GII-4/FUMI/2010/JP]	76.3	76.3	0.36	4e-11	0.25	BAI70517.1
	RNA polymerase [Simian hepatitis A virus]	75.1	75.1	0.63	4e-11	0.23	CAA33490.1
	non structural polyprotein [Norovirus Hu/Chiba/04-974/2004/JP]	73.9	73.9	0.36	4e-11	0.25	BAE98201.1
	polyprotein [Norovirus Hu/GII-4/2008b_ORF1/JP]	76.3	76.3	0.5	4e-11	0.23	BAJ13529.1
	putative nonstructural polyprotein, partial [Norovirus Hu/GII.4/NIHIC1.10/2012/USA]	76.3	76.3	0.5	4e-11	0.22	AGX85891.1
	nonstructural polyprotein [Norovirus Hu/Norwalk/10074/2009/VNM] >gb|AFX81237.1| nonstructural polyprotein [Norovirus Hu/Norwalk/10296/2010/VNM] >gb|AGE89465.1| nonstructural polyprotein [Norovirus Hu/GII/20108/2009/VNM] >gb|AGE89489.1| nonstructural polyprotein [Norovirus Hu/GII/20159/2009/VNM] >gb|AGE89504.1| nonstructural polyprotein [Norovirus Hu/GII/20172/2009/VNM] >gb|AGE89633.1| nonstructur…	76.3	76.3	0.49	4e-11	0.22	AFX81132.1
	polyprotein [Norovirus Hu/GII-4/Niigata2/2007/JP]	76.3	76.3	0.42	4e-11	0.23	BAJ13863.1
	polyprotein [Norovirus Hu/GII-4/Niigata1/2007/JP]	76.3	76.3	0.42	4e-11	0.23	BAJ13857.1
	polyprotein [Norovirus Hu/GII-4/Nagano5/2007/JP]	76.3	76.3	0.49	4e-11	0.22	BAJ13854.1
	polyprotein [Norovirus Hu/GII-4/Miyazaki1/2007/JP]	76.3	76.3	0.49	4e-11	0.22	BAJ13794.1
	polyprotein [Norovirus Hu/GII-4/Akita1/2006/JP]	76.3	76.3	0.49	4e-11	0.22	BAG70454.1
	putative nonstructural polyprotein, partial [Norovirus Hu/GII.3/HK46/1977/CHN]	75.9	75.9	0.36	4e-11	0.26	AGI17608.1
	nonstructural polyprotein [Norovirus Hu/GII/20448/2010/VNM]	76.3	76.3	0.49	4e-11	0.22	AGE89612.1
	nonstructural polyprotein [Norovirus Hu/GII/20187/2009/VNM]	76.3	76.3	0.42	4e-11	0.24	AGE89525.1
	polyprotein [Norovirus Hu/GII-4/Toyama4/2008/JP]	76.3	76.3	0.42	4e-11	0.23	BAJ14010.1
	polyprotein [Norovirus Hu/GII-4/Shimane3/2008/JP]	76.3	76.3	0.49	4e-11	0.22	BAJ13980.1
	polyprotein [Norovirus Hu/GII-4/Sakai1/2007/JP]	76.3	76.3	0.42	4e-11	0.23	BAJ13947.1
	polyprotein [Norovirus Hu/GII-4/Saga5/2008/JP]	76.3	76.3	0.36	4e-11	0.25	BAJ13944.1
	polyprotein [Norovirus Hu/GII-4/Nagano4/2008/JP]	76.3	76.3	0.49	4e-11	0.22	BAJ13851.1
	polyprotein [Norovirus Hu/GII-4/Miyazaki2/2007/JP]	76.3	76.3	0.42	4e-11	0.23	BAJ13800.1
	polyprotein [Norovirus Hu/GII-4/Miyazaki12/2008/JP]	76.3	76.3	0.49	4e-11	0.22	BAJ13788.1
	nonstructural polyprotein [Norovirus Hu/GII/20156/2009/VNM]	76.3	76.3	0.49	4e-11	0.22	AGE89486.1
	nonstructural polyprotein [Norovirus Hu/Norwalk/10145/2009/VNM] >gb|AFX81168.1| nonstructural polyprotein [Norovirus Hu/Norwalk/10158/2009/VNM] >gb|AFX81180.1| nonstructural polyprotein [Norovirus Hu/Norwalk/10169/2009/VNM] >gb|AFX81186.1| nonstructural polyprotein [Norovirus Hu/Norwalk/10176/2009/VNM] >gb|AFX81201.1| nonstructural polyprotein [Norovirus Hu/Norwalk/10194/2009/VNM] >gb|AFX81213.1|…	76.3	76.3	0.49	4e-11	0.22	AFX81162.1
	non-structural polyprotein [Norovirus Hu/GII-4/CGMH04/2006/TW]	76.3	76.3	0.49	4e-11	0.22	AFN09926.1
	polyprotein [Norovirus Hu/GII-4/Sakai1/2008/JP]	76.3	76.3	0.42	4e-11	0.23	BAJ13950.1
	polyprotein [Norovirus Hu/GII-4/Iwate2/2007/JP]	76.3	76.3	0.42	4e-11	0.23	BAJ13740.1
	polyprotein [Norovirus Hu/GII-4/Akita5/2007/JP]	76.3	76.3	0.49	4e-11	0.22	BAJ13581.1
	RNA polymerase, partial [Norovirus Hu/GII.3/CGMH36/2010/TW]	74.3	74.3	0.36	4e-11	0.25	AGT39180.1
	polyprotein [Norovirus Hu/GII-4/Akita1/2008/JP]	76.3	76.3	0.42	4e-11	0.23	BAJ13566.1
	ORF1 [Norovirus Hu/GII-4/Taoyuan/CGMH55/2012/TW]	76.3	76.3	0.36	4e-11	0.25	AGK25897.1
	nonstructural polyprotein [Norovirus Hu/GII/20407/2010/VNM] >gb|AGE89606.1| nonstructural polyprotein [Norovirus Hu/GII/20413/2010/VNM]	76.3	76.3	0.49	4e-11	0.22	AGE89603.1
	nonstructural polyprotein [Norovirus Hu/GII/20206/2009/VNM]	76.3	76.3	0.49	4e-11	0.22	AGE89549.1
	nonstructural polyprotein [Norovirus Hu/GII/20176/2009/VNM]	76.3	76.3	0.49	4e-11	0.22	AGE89510.1
	nonstructural polyprotein [Norovirus Hu/GII/10101/2009/VNM]	76.3	76.3	0.42	4e-11	0.23	AGE89432.1
	nonstructural polyprotein [Norovirus Hu/Norwalk/20135/2009/VNM] >gb|AFX81318.1| nonstructural polyprotein [Norovirus Hu/Norwalk/20139/2009/VNM]	76.3	76.3	0.42	4e-11	0.23	AFX81315.1
	nonstructural polyprotein [Norovirus Hu/Norwalk/10163/2009/VNM]	76.3	76.3	0.49	4e-11	0.22	AFX81177.1
	nonstructural polyprotein [Norovirus Hu/Norwalk/10160/2009/VNM] >gb|AGE89450.1| nonstructural polyprotein [Norovirus Hu/GII/10420/2010/VNM] >gb|AGE89654.1| nonstructural polyprotein [Norovirus Hu/GII/30201/2009/VNM] >gb|AGE89666.1| nonstructural polyprotein [Norovirus Hu/GII/30212/2009/VNM] >gb|AGE89672.1| nonstructural polyprotein [Norovirus Hu/GII/30266/2009/VNM]	76.3	76.3	0.49	4e-11	0.22	AFX81171.1
	non-structural polyprotein [Norovirus Hu/GII-4/CGMH05/2006/TW]	76.3	76.3	0.42	4e-11	0.23	AFN09929.1
	non-structural polyprotein [Norovirus Hu/GII.4/Shellharbour/NSW696T/2006/AUS]	76.3	76.3	0.49	4e-11	0.22	ABV55633.2
	polyprotein [Norovirus Hu/GII-4/Sakai3/2006/JP]	76.3	76.3	0.49	4e-11	0.22	BAG70493.1
	polyprotein [Norovirus Hu/GII-4/Hokkaido5/2006/JP]	76.3	76.3	0.42	4e-11	0.23	BAG70439.1
	nonstructural polyprotein [Norovirus Hu/GII.4/NIHIC17.7/2012/USA]	76.3	76.3	0.36	4e-11	0.25	AGT17787.1
	nonstructural polyprotein [Norovirus Hu/GII.4/NIHIC4.2/2011/USA]	76.3	76.3	0.49	4e-11	0.22	AGE99595.1
	nonstructural polyprotein [Norovirus Hu/GII/20302/2009/VNM]	76.3	76.3	0.49	4e-11	0.22	AGE89585.1
	nonstructural polyprotein [Norovirus Hu/Norwalk/20047/2009/VNM]	76.3	76.3	0.49	4e-11	0.22	AFX81282.1
	nonstructural polyprotein [Norovirus Hu/Norwalk/10183/2009/VNM]	76.3	76.3	0.49	4e-11	0.22	AFX81198.1
	polyprotein [Norovirus Hu/GII-4/Shimane5/2008/JP]	76.3	76.3	0.42	4e-11	0.23	BAJ13989.1
	polyprotein [Norovirus Hu/GII-4/Niigata3/2008/JP]	76.3	76.3	0.49	4e-11	0.22	BAJ13872.1
	polyprotein [Norovirus Hu/GII-4/Hiroshima2/2007/JP]	76.3	76.3	0.49	4e-11	0.22	BAJ13689.1
	polyprotein [Norovirus Hu/GII-4/Akita1/2007/JP] >dbj|BAJ13716.1| polyprotein [Norovirus Hu/GII-4/Hokkaido2/2007/JP]	76.3	76.3	0.49	4e-11	0.22	BAJ13563.1
	polyprotein [Norovirus Hu/GII-4/Toyama1/2006/JP]	76.3	76.3	0.42	4e-11	0.23	BAG70475.1
	nonstructural polyprotein [Norovirus Hu/GII.4/NIHIC17.8/2013/USA]	76.3	76.3	0.42	4e-11	0.23	AGX85885.1
	nonstructural polyprotein [Norovirus Hu/GII/20258/2009/VNM]	76.3	76.3	0.49	4e-11	0.22	AGE89573.1
	nonstructural polyprotein [Norovirus Hu/GII/20185/2009/VNM]	76.3	76.3	0.49	4e-11	0.22	AGE89522.1
	nonstructural polyprotein [Norovirus Hu/Norwalk/10235/2009/VNM]	76.3	76.3	0.42	4e-11	0.24	AFX81219.1
	nonstructural polyprotein [Norovirus Hu/Norwalk/10223/2009/VNM]	76.3	76.3	0.49	4e-11	0.22	AFX81216.1
	polyprotein [Norovirus Hu/GII-4/Toyama3/2008/JP]	76.3	76.3	0.42	4e-11	0.23	BAJ14004.1
	polyprotein [Norovirus Hu/GII-4/Saga1/2008/JP]	76.3	76.3	0.49	4e-11	0.22	BAJ13923.1
	polyprotein [Norovirus Hu/GII-4/Aomori2/2007/JP]	76.3	76.3	0.42	4e-11	0.23	BAJ13590.1
	polyprotein [Norovirus Hu/GII-4/Miyagi4/2006/JP]	76.3	76.3	0.42	4e-11	0.23	BAG70469.1
	polyprotein [Norovirus Hu/GII-4/Nagano3/2007/JP]	76.3	76.3	0.42	4e-11	0.23	BAJ13845.1
	nonstructural polyprotein [Norovirus Hu/GII/20161/2009/VNM]	76.3	76.3	0.49	4e-11	0.22	AGE89492.1
	nonstructural polyprotein [Norovirus Hu/GII/10127/2009/VNM]	76.3	76.3	0.49	4e-11	0.22	AGE89435.1
	nonstructural polyprotein [Norovirus Hu/Norwalk/20118/2009/VNM]	76.3	76.3	0.49	4e-11	0.22	AFX81303.1
	non-structural polyprotein [Norovirus Hu/GII.4/StVincents/NSW217I/2010/AU]	76.3	76.3	0.49	4e-11	0.22	AFJ21450.1
	polyprotein [Norovirus Hu/GII-4/Saga3/2008/JP]	76.3	76.3	0.42	4e-11	0.23	BAJ13932.1
	polyprotein [Norovirus Hu/GII-4/Miyazaki13/2008/JP]	76.3	76.3	0.49	4e-11	0.22	BAJ13791.1
	polyprotein [Norovirus Hu/GII-4/Kumamoto3/2007/JP]	76.3	76.3	0.42	4e-11	0.23	BAJ13767.1
	polyprotein [Norovirus Hu/GII-4/Hokkaido4/2007/JP]	76.3	76.3	0.49	4e-11	0.22	BAJ13725.1
	polyprotein [Norovirus Hu/GII-4/Fukui4/2007/JP]	76.3	76.3	0.36	4e-11	0.25	BAJ13671.1
	nonstructural polyprotein [Norovirus Hu/GII.4/NIHIC17.6/2012/USA]	76.3	76.3	0.42	4e-11	0.23	AGX85915.1
	nonstructural polyprotein [Norovirus Hu/GII/20202/2009/VNM]	76.3	76.3	0.42	4e-11	0.24	AGE89543.1
	nonstructural polyprotein [Norovirus Hu/Norwalk/20067/2009/VNM]	76.3	76.3	0.42	4e-11	0.24	AFX81288.1
	nonstructural polyprotein [Norovirus Hu/Norwalk/20008/2009/VNM]	76.3	76.3	0.42	4e-11	0.24	AFX81258.1
	nonstructural polyprotein [Norovirus Hu/Norwalk/10116/2009/VNM]	76.3	76.3	0.49	4e-11	0.22	AFX81150.1
	non-structural polyprotein [Norovirus Hu/GII-4/CGMH10/2006/TW]	76.3	76.3	0.49	4e-11	0.22	AFN09944.1
	non-structural polyprotein [Norovirus Hu/GII-4/CGMH09/2006/TW]	76.3	76.3	0.49	4e-11	0.22	AFN09941.1
	polyprotein [Norovirus Hu/GII-4/Sakai4/2007/JP]	76.3	76.3	0.42	4e-11	0.23	BAJ13962.1
	polyprotein [Norovirus Hu/GII-4/Saga2/2008/JP]	76.3	76.3	0.42	4e-11	0.23	BAJ13929.1
	polyprotein [Norovirus Hu/GII-4/Miyazaki3/2008/JP]	76.3	76.3	0.42	4e-11	0.23	BAJ13809.1
	polyprotein [Norovirus Hu/GII-4/Miyazaki3/2007/JP]	76.3	76.3	0.42	4e-11	0.23	BAJ13806.1
	polyprotein [Norovirus Hu/GII-4/Hokkaido1/2007/JP]	76.3	76.3	0.42	4e-11	0.23	BAJ13710.1
	polyprotein [Norovirus Hu/GII-4/Ehime4/2008/JP]	76.3	76.3	0.42	4e-11	0.23	BAJ13656.1
	polyprotein [Norovirus Hu/GII-4/Kumamoto3/2006/JP]	76.3	76.3	0.49	4e-11	0.22	BAG70529.1
	polyprotein [Norovirus Hu/GII-4/Hokkaido1/2006/JP]	76.3	76.3	0.42	4e-11	0.23	BAG70427.1
	polymerase [Norovirus Hu/GII.4-2002/WeertE022/2002/NL]	75.5	75.5	0.42	4e-11	0.23	AEK99660.1
	nonstructural polyprotein [Norovirus Hu/GII.4/NIHIC1.13/2012/USA] >gb|AGX85909.1| nonstructural polyprotein [Norovirus Hu/GII.4/NIHIC1.16/2012/USA]	76.3	76.3	0.5	4e-11	0.22	AGT17797.1
	nonstructural polyprotein [Norovirus Hu/GII/30257/2009/VNM]	76.3	76.3	0.42	4e-11	0.24	AGE89669.1
	nonstructural polyprotein [Norovirus Hu/Norwalk/20092/2009/VNM]	76.3	76.3	0.49	4e-11	0.22	AFX81294.1
	nonstructural polyprotein [Norovirus Hu/Norwalk/20066/2009/VNM]	76.3	76.3	0.49	4e-11	0.22	AFX81285.1
	polyprotein [Norovirus Hu/GII-4/Miyazaki1/2008/JP] >dbj|BAJ13803.1| polyprotein [Norovirus Hu/GII-4/Miyazaki2/2008/JP] >dbj|BAJ13815.1| polyprotein [Norovirus Hu/GII-4/Miyazaki4/2008/JP] >dbj|BAJ13821.1| polyprotein [Norovirus Hu/GII-4/Miyazaki6/2008/JP]	76.3	76.3	0.36	4e-11	0.25	BAJ13797.1
	polyprotein [Norovirus Hu/GII-4/Fukui4/2008/JP]	76.3	76.3	0.42	4e-11	0.23	BAJ13674.1
	polyprotein [Norovirus Hu/GII-4/Aichi4/2008/JP]	76.3	76.3	0.42	4e-11	0.23	BAJ13554.1
	putative nonstructural polyprotein, partial [Norovirus Hu/GII.4/NIHIC1.14/2012/USA] >gb|AGX85930.1| putative nonstructural polyprotein, partial [Norovirus Hu/GII.4/NIHIC1.12/2012/USA] >gb|AGX85933.1| putative nonstructural polyprotein, partial [Norovirus Hu/GII.4/NIHIC1.11/2012/USA]	76.3	76.3	0.5	4e-11	0.22	AGX85912.1
	nonstructural polyprotein [Norovirus Hu/GII/30045/2009/VNM]	76.3	76.3	0.42	4e-11	0.24	AGE89639.1
	nonstructural polyprotein [Norovirus Hu/GII/20276/2009/VNM]	76.3	76.3	0.42	4e-11	0.24	AGE89582.1
	nonstructural polyprotein [Norovirus Hu/Norwalk/10199/2009/VNM] >gb|AFX81222.1| nonstructural polyprotein [Norovirus Hu/Norwalk/10236/2009/VNM] >gb|AFX81261.1| nonstructural polyprotein [Norovirus Hu/Norwalk/20010/2009/VNM] >gb|AFX81309.1| nonstructural polyprotein [Norovirus Hu/Norwalk/20123/2009/VNM] >gb|AFX81324.1| nonstructural polyprotein [Norovirus Hu/Norwalk/20142/2009/VNM] >gb|AGE89480.1|…	76.3	76.3	0.42	4e-11	0.24	AFX81204.1
	non-structural polyprotein [Norovirus Hu/GII-4/CGMH13/2007/TW]	76.3	76.3	0.42	4e-11	0.23	AFN09953.1
	polyprotein [Norovirus Hu/GII-4/Toyama2/2007/JP]	76.3	76.3	0.42	4e-11	0.23	BAJ13995.1
	polyprotein [Norovirus Hu/GII-4/Sakai4/2008/JP]	76.3	76.3	0.42	4e-11	0.23	BAJ13965.1
	polyprotein [Norovirus Hu/GII-4/Saga4/2006/JP]	76.3	76.3	0.49	4e-11	0.22	BAG70517.1
	polyprotein [Norovirus Hu/GII-4/Ehime5/2006/JP]	76.3	76.3	0.42	4e-11	0.24	BAG70511.1
	nonstructural polyprotein [Norovirus Hu/Norwalk/20140/2009/VNM]	76.3	76.3	0.49	4e-11	0.22	AFX81321.1
	non-structural polyprotein [Norovirus Hu/GII-4/CGMH08/2006/TW]	76.3	76.3	0.42	4e-11	0.23	AFN09938.1
	non-structural polyprotein [Norovirus Hu/GII.4/Beecroft/NSW305P/2009/AUS]	76.3	76.3	0.36	4e-11	0.25	ADQ43778.2
	polyprotein [Norovirus Hu/GII-4/Osaka5/2008/JP]	76.3	76.3	0.36	4e-11	0.25	BAJ13914.1
	polyprotein [Norovirus Hu/GII-4/Ehime2/2006/JP]	76.3	76.3	0.42	4e-11	0.24	BAG70508.1
	polyprotein [Norovirus Hu/GII-4/Hiroshima1/2006/JP] >dbj|BAG70502.1| polyprotein [Norovirus Hu/GII-4/Hiroshima2/2006/JP] >dbj|BAG70532.1| polyprotein [Norovirus Hu/GII-4/Kumamoto4/2006/JP] >dbj|BAG70535.1| polyprotein [Norovirus Hu/GII-4/Kumamoto5/2006/JP]	76.3	76.3	0.49	4e-11	0.22	BAG70499.1
	polyprotein [Norovirus Hu/GII-4/Hokkaido3/2006/JP]	76.3	76.3	0.42	4e-11	0.23	BAG70433.1
	ORF1 [Norovirus Hu/GII-4/New Taipei/CGMH62/2012/TW]	76.3	76.3	0.42	4e-11	0.23	AGK25914.1
	nonstructural polyprotein [Norovirus Hu/GII/30113/2009/VNM]	76.3	76.3	0.42	4e-11	0.24	AGE89645.1
	nonstructural polyprotein [Norovirus Hu/GII/20344/2009/VNM]	76.3	76.3	0.49	4e-11	0.22	AGE89588.1
	nonstructural polyprotein [Norovirus Hu/Norwalk/10255/2009/VNM]	76.3	76.3	0.42	4e-11	0.24	AFX81231.1
	polyprotein [Norovirus Hu/GII-4/Chiba5/2007/JP] >dbj|BAJ13695.1| polyprotein [Norovirus Hu/GII-4/Hiroshima3/2007/JP]	76.3	76.3	0.36	4e-11	0.25	BAJ13632.1
	polyprotein [Norovirus Hu/GII-4/Chiba4/2007/JP]	76.3	76.3	0.49	4e-11	0.22	BAJ13626.1
	polyprotein [Norovirus Hu/GII-4/Kumamoto2/2006/JP]	76.3	76.3	0.49	4e-11	0.22	BAG70526.1
	polyprotein [Duck hepatitis A virus 3]	76.3	76.3	0.43	4e-11	0.25	ACE80203.1
	non-structural polyprotein, partial [Norovirus Hu/GII.4/AlbertaEI425/2008/CA]	76.3	76.3	0.49	4e-11	0.22	AFU55715.1
	nonstructural polyprotein [Norovirus Hu/GII/30207/2009/VNM]	76.3	76.3	0.49	4e-11	0.22	AGE89660.1
	nonstructural polyprotein [Norovirus Hu/GII/20248/2009/VNM]	76.3	76.3	0.42	4e-11	0.24	AGE89570.1
	nonstructural polyprotein [Norovirus Hu/GII/20205/2009/VNM]	76.3	76.3	0.49	4e-11	0.22	AGE89546.1
	nonstructural polyprotein [Norovirus Hu/GII/20154/2009/VNM]	76.3	76.3	0.42	4e-11	0.24	AGE89483.1
	nonstructural polyprotein [Norovirus Hu/Norwalk/20128/2009/VNM] >gb|AGE89477.1| nonstructural polyprotein [Norovirus Hu/GII/20151/2009/VNM] >gb|AGE89498.1| nonstructural polyprotein [Norovirus Hu/GII/20164/2009/VNM] >gb|AGE89516.1| nonstructural polyprotein [Norovirus Hu/GII/20182/2009/VNM]	76.3	76.3	0.42	4e-11	0.24	AFX81312.1
	nonstructural polyprotein [Norovirus Hu/Norwalk/10173/2009/VNM] >gb|AFX81195.1| nonstructural polyprotein [Norovirus Hu/Norwalk/10182/2009/VNM]	76.3	76.3	0.49	4e-11	0.22	AFX81183.1
	nonstructural polyprotein [Norovirus Hu/GII.4/MD120-12/1987/USA]	76.3	76.3	0.36	4e-11	0.25	AFS33551.1
	polyprotein [Norovirus Hu/GII-4/Fukui5/2008/JP]	76.3	76.3	0.36	4e-11	0.25	BAJ13680.1
	polyprotein [Norovirus Hu/GII-4/Aichi1/2007/JP]	76.3	76.3	0.49	4e-11	0.22	BAJ13533.1
	polyprotein [Norovirus Hu/GII-4/Saga1/2006/JP]	76.3	76.3	0.49	4e-11	0.22	BAG70514.1
	polyprotein [Norovirus Hu/GII-4/Toyama4/2006/JP] >dbj|BAG70481.1| polyprotein [Norovirus Hu/GII-4/Toyama5/2006/JP] >dbj|BAJ13665.1| polyprotein [Norovirus Hu/GII-4/Fukui2/2007/JP]	76.3	76.3	0.42	4e-11	0.23	BAG70478.1
	polyprotein [Norovirus Hu/GII-4/Sakai2/2007/JP]	76.3	76.3	0.42	4e-11	0.23	BAJ13953.1
	polyprotein [Norovirus Hu/GII-4/Aomori4/2007/JP]	76.3	76.3	0.36	4e-11	0.25	BAJ13602.1
	non-structural polyprotein [Human calicivirus Hu/NLV/GII/MD145-12/1987/US]	76.3	76.3	0.36	4e-11	0.25	AAK50354.1
	polyprotein [Norovirus Hu/GII-4/Miyazaki9/2008/JP]	76.3	76.3	0.49	4e-11	0.22	BAJ13830.1
	nonstructural polyprotein [Norovirus Hu/Norwalk/10110/2009/VNM] >gb|AFX81267.1| nonstructural polyprotein [Norovirus Hu/Norwalk/20016/2009/VNM] >gb|AFX81273.1| nonstructural polyprotein [Norovirus Hu/Norwalk/20033/2009/VNM]	76.3	76.3	0.42	4e-11	0.24	AFX81144.1
	polyprotein [Norovirus Hu/GII-4/Aomori5/2007/JP]	76.3	76.3	0.49	4e-11	0.22	BAJ13608.1
	non-structural polyprotein, partial [Norovirus Hu/GII.4/AlbertaEI009/2008/CA]	76.3	76.3	0.49	4e-11	0.22	AFU55706.1
	nonstructural polyprotein [Norovirus Hu/GII/30206/2009/VNM]	76.3	76.3	0.42	4e-11	0.24	AGE89657.1
	nonstructural polyprotein [Norovirus Hu/Norwalk/10238/2009/VNM]	76.3	76.3	0.42	4e-11	0.24	AFX81225.1
	polyprotein [Norovirus Hu/GII-4/Osaka4/2008/JP]	76.3	76.3	0.42	4e-11	0.23	BAJ13908.1
	polyprotein [Norovirus Hu/GII-4/Shimane2/2008/JP]	76.3	76.3	0.36	4e-11	0.25	BAJ13974.1
	nonstructural polyprotein [Norovirus Hu/GII/20263/2009/VNM]	76.3	76.3	0.36	4e-11	0.25	AGE89576.1
	nonstructural polyprotein [Norovirus Hu/GII/20215/2009/VNM]	76.3	76.3	0.49	4e-11	0.22	AGE89555.1
	nonstructural polyprotein [Norovirus Hu/Norwalk/20035/2009/VNM]	76.3	76.3	0.36	4e-11	0.25	AFX81276.1
	nonstructural polyprotein [Norovirus Hu/Norwalk/10247/2009/VNM]	76.3	76.3	0.42	4e-11	0.24	AFX81228.1
	polyprotein [Norovirus Hu/GII-4/Chiba2/2008/JP]	76.3	76.3	0.42	4e-11	0.23	BAJ13623.1
	polyprotein [Human parechovirus 1]	76.3	76.3	0.57	4e-11	0.25	ADA79683.1
	nonstructural polyprotein [Norovirus Hu/Norwalk/10162/2009/VNM] >gb|AGE89561.1| nonstructural polyprotein [Norovirus Hu/GII/20229/2009/VNM] >gb|AGE89648.1| nonstructural polyprotein [Norovirus Hu/GII/30129/2009/VNM]	76.3	76.3	0.36	4e-11	0.25	AFX81174.1
	nonstructural polyprotein [Norovirus Hu/GII/20208/2009/VNM]	76.3	76.3	0.49	4e-11	0.22	AGE89552.1
	polyprotein [Duck hepatitis A virus 3]	76.3	76.3	0.43	4e-11	0.25	AFG26506.1
	polyprotein [Turkey hepatitis virus 0091.1]	76.3	76.3	0.57	4e-11	0.23	ADN94256.1
	putative nonstructural polyprotein, partial [Norovirus Hu/GII.4/NIHIC1.3/2010/USA]	76.3	76.3	0.5	4e-11	0.22	AGT17822.1
	nonstructural polyprotein [Norovirus Hu/Norwalk/10078/2009/VNM]	76.3	76.3	0.42	4e-11	0.24	AFX81138.1
	nonstructural polyprotein [Norovirus Hu/GII/20190/2009/VNM]	76.3	76.3	0.49	4e-11	0.22	AGE89531.1
	nonstructural polyprotein [Norovirus Hu/Norwalk/10148/2009/VNM]	76.3	76.3	0.49	4e-11	0.22	AFX81165.1
	polyprotein [Norovirus Hu/GII-4/Shimane2/2007/JP]	76.3	76.3	0.49	5e-11	0.22	BAJ13971.1
	RNA-dependent RNA polymerase, partial [Norovirus Hu/Vesoul576/2003/France]	72.8	72.8	0.36	5e-11	0.27	ABP96729.1
	polyprotein [Duck hepatitis A virus 3]	76.3	76.3	0.43	5e-11	0.24	AGC93474.1
	polyprotein [Norovirus Hu/GII-4/Ehime3/2008/JP]	75.9	75.9	0.42	5e-11	0.23	BAJ13650.1
	non-structural polyprotein, partial [Norovirus Hu/GII.4/AlbertaEI438/2006/CA]	75.9	75.9	0.49	5e-11	0.22	AFU55694.1
	polyprotein [Norovirus Hu/Shanghai/SH5/2009/CHN]	75.9	75.9	0.42	5e-11	0.23	ADF47127.1
	nonstructural protein [Norovirus Hu/GII.4/Jingzhou/2013403/CHN]	75.9	75.9	0.42	5e-11	0.25	AGX01097.1
	non-structural polyprotein, partial [Norovirus Hu/GII.4/AlbertaEI603/2006/CA]	75.9	75.9	0.49	5e-11	0.22	AFU55703.1
	ORF1 [Norovirus Hu/GII-4/New Taipei/CGMH58/2012/TW]	75.9	75.9	0.49	5e-11	0.22	AGK25904.1
	non-structural protein, partial [Norovirus Hu/GII.4/Seoul/0952/2010/KOR]	75.1	75.1	0.43	5e-11	0.23	ADV37812.2
	polyprotein [Human parechovirus 1]	75.9	75.9	0.67	5e-11	0.24	ADA79695.1
	polyprotein [Norovirus Hu/GII-4/Aomori4/2008/JP]	75.9	75.9	0.49	5e-11	0.22	BAJ13605.1
	non-structural polyprotein [Norovirus Hu/GII.4/Sydney/NSW0514/2012/AU]	75.9	75.9	0.42	5e-11	0.25	AFV08794.1
	polymerase [Norovirus Hu/GII.4/Shenzhen27-06/2006/CHN]	74.7	74.7	0.36	5e-11	0.25	ACF34329.1
	polyprotein [Human parechovirus 1]	75.9	75.9	0.57	5e-11	0.25	ADA79682.1
	nonstructural protein, partial [Norovirus Hu/GII/Seoul1086/KOR/2010]	75.1	75.1	0.43	5e-11	0.23	AGM46361.1
	3D [Human parechovirus 1]	74.7	74.7	0.57	5e-11	0.25	ABS82469.1
	polyprotein [Human parechovirus 3]	75.9	75.9	0.57	5e-11	0.25	AGD80110.1
	ORF1 [Norovirus Hu/GII-4/Taoyuan/CGMH66/2012/TW]	75.9	75.9	0.42	5e-11	0.25	AGK25923.1
	polyprotein [Norovirus Hu/GII-4/Miyagi5/2006/JP]	75.9	75.9	0.49	5e-11	0.22	BAG70472.1
	ORF1 [Norovirus Hu/GII-4/New Taipei/CGMH68/2012/TW]	75.9	75.9	0.42	5e-11	0.25	AGK25929.1
	polyprotein [Norovirus Hu/GII-4/Fukui5/2007/JP]	75.9	75.9	0.36	5e-11	0.25	BAJ13677.1
	non-structural polyprotein [Norovirus Hu/GII.4/Seoul/1071/2010/KOR]	75.9	75.9	0.5	5e-11	0.22	AGI37921.1
	putative nonstructural polyprotein, partial [Norovirus Hu/GII.4/NIHIC1.7/2012/USA]	75.9	75.9	0.5	5e-11	0.22	AGX85894.1
	non-structural polyprotein [Norovirus Hu/GII.4/Hong Kong/CUHK6080/2012/CHN]	75.9	75.9	0.42	5e-11	0.25	AGN11942.1
	non-structural polyprotein [Norovirus Hu/GII.4/Hong Kong/CUHK3630/2012/CHN]	75.9	75.9	0.42	5e-11	0.25	AFX95939.1
	non-structural polyprotein [Norovirus Hu/GII.4/Rathmines/NSW287R/2007/AUS]	75.9	75.9	0.42	6e-11	0.23	ACW19926.2
	RNA-dependent RNA polymerase, partial [Norovirus Hu/GII.4/Hong Kong/CU051013/2005/CHN] >gb|ADR78952.1| RNA-dependent RNA polymerase, partial [Norovirus Hu/GII.4/Hong Kong/CU051120/2005/CHN]	74.7	74.7	0.36	6e-11	0.25	ADR78949.1
	nonstructural protein, partial [Norovirus Hu/GII/Seoul1391/KOR/2010] >gb|AGM46368.1| nonstructural protein, partial [Norovirus Hu/GII/Seoul1412/KOR/2010]	74.7	74.7	0.43	6e-11	0.23	AGM46365.1
	RNA-dependent RNA polymerase [Norovirus Hu/GII.4/Sydney4264/01S/AU]	74.7	74.7	0.42	6e-11	0.24	ACV32645.1
	polyprotein [Norovirus Hu/GII-4/CUK-3/2008/KR]	75.9	75.9	0.42	6e-11	0.24	ACL36374.1
	non-structural polyprotein [Norovirus Hu/GII.4/Woonona/NSW3309/2012/AU]	75.9	75.9	0.42	6e-11	0.25	AFV08791.1
	non-structural polyprotein, partial [Norovirus Hu/GII.4/JP41/2012/JPN]	74.7	74.7	0.42	6e-11	0.24	AGV40226.1
	nonstructural protein, partial [Norovirus Hu/GII/Seoul1033/KOR/2010]	74.7	74.7	0.43	6e-11	0.23	AGM46358.1
	polyprotein [Norwalk-like virus]	75.5	75.5	0.42	6e-11	0.24	BAC11815.1
	nonstructural polyprotein [Norovirus Hu/GII.4/NIHIC2.2/2010/USA]	75.5	75.5	0.49	6e-11	0.22	AGX85936.1
	polyprotein [Norovirus Hu/GII-4/Aichi2/2008/JP] >dbj|BAJ13548.1| polyprotein [Norovirus Hu/GII-4/Aichi3/2008/JP]	75.5	75.5	0.42	6e-11	0.24	BAJ13542.1
	nonstructural polyprotein [Norovirus Hu/GII.4/NIHIC2.3/2010/USA]	75.5	75.5	0.49	6e-11	0.22	AGX85900.1
	polyprotein [Norovirus Hu/GII-4/Fukui2/2008/JP]	75.5	75.5	0.36	6e-11	0.24	BAJ13668.1
	polyprotein [Norwalk-like virus]	75.5	75.5	0.42	6e-11	0.24	BAC98439.1
	nonstructural polyprotein [Norovirus Hu/Norwalk/10203/2009/VNM]	75.5	75.5	0.49	7e-11	0.22	AFX81207.1
	non structural polyprotein [Norovirus Hu/Ehime/05-30/2005/JP]	75.5	75.5	0.42	7e-11	0.24	BAE98196.1
	ORF1 [Norovirus Hu/GII-4/Taoyuan/CGMH59/2012/TW]	75.5	75.5	0.49	7e-11	0.22	AGK25907.1
	polyprotein [Norovirus Hu/GII-4/Sakai2/2006/JP]	75.5	75.5	0.42	7e-11	0.24	BAG70490.1
	ORF1 [Norovirus Hu/GII-4/Taoyuan/CGMH67/2012/TW]	75.5	75.5	0.42	7e-11	0.25	AGK25926.1
	non structural polyprotein [Norovirus Hu/Sakai/04-179/2005/JP]	75.5	75.5	0.42	7e-11	0.24	BAE98193.1
	non-structural polyprotein [Norovirus Hu/GII.3/CBNU1/2006/KOR]	75.5	75.5	0.42	7e-11	0.24	ADK23786.1
	nonstructural polyprotein [Hawaii calicivirus]	75.5	75.5	0.42	7e-11	0.24	AAB97767.2
	polyprotein [Human parechovirus 3]	75.5	75.5	0.57	7e-11	0.25	ADA79690.1
	polyprotein [Human parechovirus 1]	75.5	75.5	0.57	7e-11	0.25	CAQ76820.1
	nonstructural polyprotein [Norovirus Hu/Norwalk/10179/2009/VNM]	75.5	75.5	0.49	7e-11	0.22	AFX81192.1
	non-structural polyprotein [Norovirus Hu/GII.4/Armidale/NSW390I/2008/AU]	75.5	75.5	0.42	7e-11	0.24	ADK12920.2
	polyprotein [Human parechovirus 1]	75.5	75.5	0.57	7e-11	0.25	ADU02578.1
	ORF1 [Norovirus Hu/GII-4/Taoyuan/CGMH51/2012/TW]	75.5	75.5	0.36	7e-11	0.26	AGK25886.1
	nonstructural polyprotein [Norovirus Hu/GII.4/A/GBR/2010]	75.5	75.5	0.42	8e-11	0.23	AGO20265.1
	polyprotein [Duck hepatitis A virus 1]	75.5	75.5	0.36	8e-11	0.27	ABR28498.1
	polyprotein [Norovirus Hu/GII-4/Ehime5/2008/JP]	75.5	75.5	0.49	8e-11	0.23	BAJ13659.1
	non structural polyprotein [Norovirus Hu/Chiba/04-1050/2005/JP]	75.5	75.5	0.42	8e-11	0.24	BAE98190.1
	non-structural polyprotein, partial [Norovirus Hu/GII.4/AlbertaEI102/2008/CA]	75.5	75.5	0.49	8e-11	0.22	AFU55709.1
	nonstructural polyprotein [Norovirus Hu/GII/20230/2009/VNM]	75.5	75.5	0.49	8e-11	0.22	AGE89564.1
	polyprotein [Norovirus Hu/GII-4/Saga1/2007/JP]	75.1	75.1	0.42	8e-11	0.23	BAJ13920.1
	polyprotein [Norovirus Hu/Texas/TCH04-577/2004/US]	75.1	75.1	0.49	8e-11	0.23	BAG30938.1
	polyprotein [Human parechovirus 1]	75.5	75.5	0.57	8e-11	0.25	ADA79679.1
	polyprotein [Norovirus Hu/GII-4/Osaka6/2008/JP]	75.1	75.1	0.42	8e-11	0.23	BAJ13917.1
	nonstructural polyprotein [Norovirus Hu/GII/Leverkusen267/2005/DE]	75.1	75.1	0.5	8e-11	0.22	ABZ89548.1
	non-structural polyprotein [Norovirus Hu/GII.4/Ohio/7G/2012/USA]	75.1	75.1	0.49	8e-11	0.22	AFP89595.1
	non structural polyprotein [Norovirus Hu/NLV/GII/Neustrelitz260/2000/DE]	75.1	75.1	0.5	8e-11	0.23	AAV38112.1
	non-structural polyprotein [Norovirus Hu/GII.4/C00007876/2011/UK]	75.1	75.1	0.43	8e-11	0.23	CCX28606.1
	BRV2 polyprotein [Bovine rhinitis B virus] >gb|ACA05181.1| BRV2 polyprotein [Bovine rhinitis B virus]	75.1	75.1	0.54	8e-11	0.25	YP_001686841.1
	nonstructural polyprotein [Norovirus Hu/GII.4/CHDC2094/1974/US]	75.1	75.1	0.49	8e-11	0.23	ACT76141.1
	3D [Bovine rhinitis B virus]	73.9	73.9	0.54	9e-11	0.24	YP_003355055.1
	non-structural polyprotein [Norovirus Hu/GII.4/Ohio/7I/2012/USA]	75.1	75.1	0.49	9e-11	0.22	AFP89592.1
	non-structural polyprotein [Norovirus Hu/GII-4/CGMH16/2007/TW]	75.1	75.1	0.49	9e-11	0.22	AFN09962.1
	polyprotein [Norovirus Hu/GII-4/Kumamoto2/2007/JP]	75.1	75.1	0.42	9e-11	0.23	BAJ13764.1
	polyprotein [Norovirus Hu/Guangzhou/NVgz01/CHN]	75.1	75.1	0.42	9e-11	0.24	ABC96331.1
	polyprotein [Norovirus Hu/GII-4/Kumamoto1/2007/JP]	75.1	75.1	0.42	9e-11	0.23	BAJ13761.1
	polyprotein [Norovirus Hu/GII-4/Aomori5/2008/JP] >dbj|BAJ13758.1| polyprotein [Norovirus Hu/GII-4/Iwate5/2008/JP]	75.1	75.1	0.49	9e-11	0.22	BAJ13611.1
	nonstructural protein [Norovirus Hu/GII.3/Jingzhou/2013402/CHN]	75.1	75.1	0.42	9e-11	0.24	AGX01094.1
	polyprotein [Human calicivirus strain Mc37]	75.1	75.1	0.42	9e-11	0.24	AAS47823.1
	nonstructural polyprotein [Norovirus Hu/Norwalk/10313/2010/VNM] >gb|AFX81252.1| nonstructural polyprotein [Norovirus Hu/Norwalk/10378/2010/VNM]	75.1	75.1	0.5	9e-11	0.22	AFX81240.1
	ORF1 [Norovirus Hu/GII-4/Taoyuan/CGMH52/2012/TW]	75.1	75.1	0.42	9e-11	0.25	AGK25889.1
	polymerase, partial [Saratoga calicivirus 7]	70.5	70.5	0.19	9e-11	0.3	AAA21864.1
	RNA polymerase [Norwalk-like virus]	75.1	75.1	0.42	1e-10	0.24	BAA96531.2
	nonstructural protein [Norovirus Hu/GII/Seoul1282/KOR/2010]	75.1	75.1	0.43	1e-10	0.24	AGM46351.1
	nonstructural polyprotein [Norovirus Hu/Norwalk/20094/2009/VNM]	75.1	75.1	0.42	1e-10	0.23	AFX81300.1
	nonstructural polyprotein [Norovirus Hu/GII/30211/2009/VNM]	75.1	75.1	0.49	1e-10	0.22	AGE89663.1
	3D [Human parechovirus 1]	73.9	73.9	0.57	1e-10	0.25	ABS82468.1
	3D [Human parechovirus 1]	73.9	73.9	0.57	1e-10	0.25	ABS82466.1
	RNA-dependent RNA polymerase [Norwalk-like virus]	70.1	70.1	0.19	1e-10	0.3	BAA34094.1
	nonstructural polyprotein [Norovirus Hu/GII/20460/2010/VNM]	74.7	74.7	0.49	1e-10	0.22	AGE89618.1
	non-structural polyprotein [Norovirus Hu/GII.4/C00007879/2011/UK]	74.7	74.7	0.5	1e-10	0.22	CCX28609.1
	non-structural polyprotein [Norovirus Hu/GII.4/Berowra/NSW767L/2012/AU]	74.7	74.7	0.5	1e-10	0.22	AFV08776.1
	non-structural polyprotein, partial [Norovirus Hu/GII.4/AlbertaEI119/2010/CA]	74.7	74.7	0.43	1e-10	0.23	AFU55724.1
	nonstructural polyprotein [Norovirus Hu/GII.4/D/GBR/2010]	74.7	74.7	0.36	1e-10	0.25	AGO20271.1
	RNA-dependent RNA polymerase [Norovirus Hu/78/04/Ru]	73.9	73.9	0.44	1e-10	0.23	BAE78965.1
	RNA-dependent RNA polymerase, partial [Sacbrood virus]	70.9	70.9	0.25	1e-10	0.28	ADX07403.1
	non-structural polyprotein [Human calicivirus NLV/GII/Langen1061/2002/DE]	74.7	74.7	0.49	1e-10	0.22	AAR32987.1
	non-structural polyprotein [Norovirus Hu/GII.4/Orange/NSW001P/2008/AU]	74.7	74.7	0.5	1e-10	0.22	ACX31888.2
	non-structural polyprotein [Norovirus Hu/GII.4/Sutherland/NSW505G/2007/AUS]	74.7	74.7	0.42	1e-10	0.23	ACX31890.2
	3D [Cosavirus A]	73.6	73.6	0.46	1e-10	0.26	YP_002956107.1
	nonstructural polyprotein [Norovirus Hu/GII/20469/2010/VNM]	74.7	74.7	0.5	1e-10	0.22	AGE89621.1
	polyprotein [Norovirus Hu/GII-4/Niigata4/2008/JP]	74.7	74.7	0.42	1e-10	0.23	BAJ13878.1
	non-structural polyprotein [Norovirus Hu/GII.4/C00007918/2011/UK]	74.7	74.7	0.5	1e-10	0.22	CCX28636.1
	nonstructural polyprotein [Norovirus Hu/Norwalk/10386/2010/VNM]	74.7	74.7	0.43	1e-10	0.23	AFX81255.1
	non-structural polyprotein [Norovirus Hu/GII.4/Teralba/NSW881Z/2009/AUS]	74.3	74.3	0.5	1e-10	0.22	ADQ43780.2
	non-structural polyprotein, partial [Norovirus Hu/GII.4/AlbertaEI003/2012/CA]	74.3	74.3	0.5	1e-10	0.22	AFU55736.1
	non-structural polyprotein, partial [Norovirus Hu/GII.4/AlbertaEI388/2011/CA]	74.3	74.3	0.43	1e-10	0.23	AFU55733.1
	non-structural polyprotein [Norovirus Hu/GII.4/C00007904/2011/UK]	74.3	74.3	0.5	1e-10	0.22	CCX28624.1
	non-structural polyprotein [Norovirus Hu/GII.4/C00007893/2011/UK]	74.3	74.3	0.5	1e-10	0.22	CCX28621.1
	nonstructural polyprotein [Norovirus Hu/GII/10411/2010/VNM]	74.3	74.3	0.5	1e-10	0.22	AGE89447.1
	nonstructural polyprotein [Norovirus Hu/GII/10370/2010/VNM]	74.3	74.3	0.5	1e-10	0.22	AGE89438.1
	non-structural polyprotein [Norovirus Hu/GII-4/CGMH24/2010/TW]	74.3	74.3	0.43	1e-10	0.23	AFN09986.1
	non-structural polyprotein [Norovirus Hu/GII.4/C00007880/2011/UK] >emb|CCX28618.1| non-structural polyprotein [Norovirus Hu/GII.4/C00007892/2011/UK] >emb|CCX28642.1| non-structural polyprotein [Norovirus Hu/GII.4/C00007928/2011/UK]	74.3	74.3	0.5	1e-10	0.22	CCX28612.1
	non-structural polyprotein [Norovirus Hu/GII.4/NSW123B/2010/AU]	74.3	74.3	0.5	1e-10	0.22	AFP33183.1
	non-structural polyprotein [Norovirus Hu/GII.4/C00007927/2010/UK]	74.3	74.3	0.5	1e-10	0.22	CCX28639.1
	non-structural polyprotein [Norovirus Hu/GII.4/C00007881/2011/UK] >emb|CCX28627.1| non-structural polyprotein [Norovirus Hu/GII.4/C00007905/2011/UK]	74.3	74.3	0.5	1e-10	0.22	CCX28615.1
	non-structural polyprotein [Norovirus Hu/GII.4/Caringbah/NSW409G/2011/AU]	74.3	74.3	0.5	1e-10	0.22	AFV08773.1
	non-structural polyprotein [Norovirus Hu/GII-4/CGMH25/2010/TW]	74.3	74.3	0.43	1e-10	0.23	AFN09989.1
	nonstructural polyprotein [Norovirus Hu/GII.4/NIHIC18.1/2012/USA]	74.3	74.3	0.43	1e-10	0.23	AGT17818.1
	nonstructural polyprotein [Norovirus Hu/GII/20478/2010/VNM]	74.3	74.3	0.43	1e-10	0.23	AGE89627.1
	polyprotein [Norovirus Hu/MK04/2004/JP]	74.3	74.3	0.48	1e-10	0.22	ABE41640.1
	ORF1, partial [Norovirus Hu/GII.4/C00007916/2011/UK]	74.3	74.3	0.5	1e-10	0.22	CCX28633.1
	nonstructural polyprotein [Norovirus Hu/GII.4/NIHIC13/2011/USA]	74.3	74.3	0.5	1e-10	0.22	AGT17794.1
	non-structural polyprotein [Norovirus Hu/GII.4/C00007934/2010/UK]	74.3	74.3	0.43	1e-10	0.23	CCX28645.1
	non-structural polyprotein [Norovirus Hu/GII.4/C00006631/2011/UK]	74.3	74.3	0.5	1e-10	0.22	CCX28603.1
	non-structural polyprotein [Norovirus Hu/GII.4/GZ2010-L87/Guangzhou/CHN/2011]	74.3	74.3	0.5	1e-10	0.22	AGC96531.1
	non-structural polyprotein [Norovirus Hu/GII.4/C00007952/2011/UK]	74.3	74.3	0.5	1e-10	0.22	CCX28651.1
	non-structural polyprotein [Norovirus Hu/GII.4/C00007941/2011/UK]	74.3	74.3	0.43	1e-10	0.23	CCX28648.1
	nonstructural polyprotein [Norovirus Hu/GII/20477/2010/VNM]	74.3	74.3	0.5	1e-10	0.22	AGE89624.1
	nonstructural polyprotein [Norovirus Hu/Norwalk/10325/2010/VNM]	74.3	74.3	0.43	1e-10	0.23	AFX81243.1
	non-structural polyprotein [Norovirus Hu/GII-4/CGMH26/2010/TW]	74.3	74.3	0.43	1e-10	0.23	AFN09992.1
	non-structural polyprotein [Norovirus Hu/GII.4/Miranda/NSW817L/2010/AU]	74.3	74.3	0.5	1e-10	0.22	AFJ21447.1
	polyprotein [Norovirus Hu/GII-4/Ehime2/2007/JP] >dbj|BAJ13647.1| polyprotein [Norovirus Hu/GII-4/Ehime3/2007/JP]	74.3	74.3	0.49	1e-10	0.22	BAJ13644.1
	polymerase [Norovirus lion/GIV.2/Pistoia/387/06/ITA]	71.2	71.2	0.37	1e-10	0.26	ABR15782.1
	unnamed protein product [Feline picornavirus]	73.2	73.2	0.73	1e-10	0.24	YP_004934030.1
	nonstructural polyprotein [Norovirus Hu/Norwalk/10368/2010/VNM]	74.3	74.3	0.5	1e-10	0.22	AFX81249.1
	nonstructural polyprotein [Norovirus Hu/Norwalk/10285/2010/VNM]	74.3	74.3	0.5	1e-10	0.22	AFX81234.1
	non-structural polyprotein [Norovirus Hu/GII.4/Doonside/NSW536I/2011/AU]	74.3	74.3	0.5	1e-10	0.22	AFV08782.1
	RNA polymerase [Red clover mottle virus]	67.8	67.8	0.07	1e-10	0.57	ADA71322.1
	polyprotein [Cosavirus A] >gb|ACL15185.1| polyprotein [Cosavirus A]	74.3	74.3	0.46	1e-10	0.26	YP_002956074.1
	non-structural polyprotein [Norovirus Hu/GII.4/C00007915/2010/UK]	74.3	74.3	0.5	1e-10	0.22	CCX28630.1
	nonstructural polyprotein [Norovirus Hu/GII/20357/2009/VNM]	74.3	74.3	0.43	1e-10	0.23	AGE89594.1
	nonstructural polyprotein [Norovirus Hu/Norwalk/10328/2010/VNM]	74.3	74.3	0.43	1e-10	0.23	AFX81246.1
	non-structural polyprotein [Norovirus Hu/GII.4/New Orleans/2010/USA]	74.3	74.3	0.43	1e-10	0.23	AEX91909.1
	non-structural polyprotein [Norovirus Hu/GII.4/New Orleans1805/2009/USA]	74.3	74.3	0.43	1e-10	0.23	ADD10374.2
	non-structural polyprotein, partial [Norovirus Hu/GII.4/AlbertaEI045/2010/CA]	74.3	74.3	0.43	2e-10	0.23	AFU55721.1
	non-structural polyprotein [Norovirus Hu/GII-4/CGMH21/2010/TW]	74.3	74.3	0.5	2e-10	0.22	AFN09977.1
	nonstructural polyprotein [Norovirus Hu/GII.4/NIHIC20/2012/USA]	74.3	74.3	0.5	2e-10	0.22	AGT17832.1
	nonstructural protein [Norovirus Hu/GII/Seoul1488/KOR/2011]	74.3	74.3	0.43	2e-10	0.23	AGM46357.1
	polyprotein [Norovirus Hu/GII-4/Ehime4/2007/JP]	74.3	74.3	0.49	2e-10	0.22	BAJ13653.1
	non-structural polyprotein [Norovirus Hu/GII-4/CGMH20/2009/TW]	74.3	74.3	0.5	2e-10	0.22	AFN09974.1
	nonstructural polyprotein [Norovirus Hu/GII.4/NIHIC27.2/2012/USA]	74.3	74.3	0.43	2e-10	0.24	AGX85903.1
	non-structural polyprotein [Norovirus Hu/GII.4/Rockdale/NSW006D/2009/AU]	74.3	74.3	0.5	2e-10	0.22	AFJ21384.1
	putative nonstructural polyprotein, partial [Norovirus Hu/GII.4/20406/2010/VNM]	74.3	74.3	0.43	2e-10	0.23	AGK36313.1
	polyprotein [Norwalk virus]	74.3	74.3	0.49	2e-10	0.23	AAM81234.2
	nonstructural polyprotein [Norovirus Hu/GII/20457/2010/VNM]	74.3	74.3	0.5	2e-10	0.22	AGE89615.1
	nonstructural polyprotein [Norovirus Hu/GII/10405/2010/VNM]	74.3	74.3	0.5	2e-10	0.22	AGE89441.1
	polyprotein [Duck hepatitis A virus 3]	74.3	74.3	0.43	2e-10	0.24	ABH08767.1
	nonstructural polyprotein [Norovirus Hu/GII.4/NIHIC27.1/2012/USA]	74.3	74.3	0.43	2e-10	0.24	AGT17815.1
	non-structural polyprotein [Norovirus Hu/GII-4/CGMH23/2010/TW]	74.3	74.3	0.43	2e-10	0.23	AFN09983.1
	polyprotein [Norovirus Hu/GII-4/Osaka4/2007/JP]	74.3	74.3	0.42	2e-10	0.24	BAJ13905.1
	ORF1 [Norovirus Hu/GII-4/New Taipei/CGMH54/2012/TW]	74.3	74.3	0.42	2e-10	0.25	AGK25894.1
	non-structural polyprotein [Norovirus Hu/GII.4/Helensburgh/NSW295E/2010/AU]	74.3	74.3	0.5	2e-10	0.22	AFJ21453.1
	non-structural polyprotein [Norovirus Hu/GII-4/CGMH27/2010/TW]	74.3	74.3	0.43	2e-10	0.23	AFN09995.1
	non-structural polyprotein [Norovirus Hu/GII-4/CGMH15/2007/TW]	74.3	74.3	0.49	2e-10	0.22	AFN09959.1
	polyprotein [Norovirus Hu/Shanghai/SH312/2009/CHN]	74.3	74.3	0.36	2e-10	0.25	ADF47130.1
	polyprotein [Norovirus Hu/GII-4/Hiroshima4/2008/JP]	74.3	74.3	0.49	2e-10	0.22	BAJ13704.1
	non-structural polyprotein, partial [Norovirus Hu/GII.4/AlbertaEI065/2011/CA]	73.9	73.9	0.43	2e-10	0.23	AFU55730.1
	polyprotein, partial [Human parechovirus 3]	74.3	74.3	0.57	2e-10	0.25	BAM64943.1
	non-structural polyprotein, partial [Norovirus Hu/GII.4/AlbertaEI204/2010/CA]	73.9	73.9	0.43	2e-10	0.23	AFU55727.1
	polyprotein [Norovirus Hu/GII-4/Hiroshima1/2008/JP]	73.9	73.9	0.42	2e-10	0.24	BAJ13686.1
	polyprotein [Norovirus Hu/GII-4/Nagano3/2008/JP]	73.9	73.9	0.49	2e-10	0.22	BAJ13848.1
	putative nonstructural polyprotein, partial [Norovirus Hu/GII.4/30116/2009/VNM]	73.9	73.9	0.42	2e-10	0.24	AGK36307.1
	polyprotein [Norovirus Hu/GII-4/Osaka1/2007/JP]	73.9	73.9	0.42	2e-10	0.24	BAJ13887.1
	3D [Human parechovirus 1]	72.8	72.8	0.57	2e-10	0.25	ABS82464.1
	polymerase [minireovirus]	71.2	71.2	0.33	2e-10	0.25	AAA18929.1
	polyprotein [Norovirus Hu/GII-4/Fukui1/2008/JP]	73.9	73.9	0.33	2e-10	0.25	BAJ13662.1
	polyprotein, partial [Human parechovirus 3] >dbj|BAM64944.1| polyprotein, partial [Human parechovirus 3]	73.9	73.9	0.57	2e-10	0.25	BAM64941.1
	polyprotein [Norovirus Hu/GII-4/Chiba4/2008/JP]	73.9	73.9	0.49	2e-10	0.22	BAJ13629.1
	RNA-dependent RNA polymerase, partial [Sacbrood virus] >gb|ADX07390.1| RNA-dependent RNA polymerase, partial [Sacbrood virus] >gb|ADX07391.1| RNA-dependent RNA polymerase, partial [Sacbrood virus] >gb|ADX07392.1| RNA-dependent RNA polymerase, partial [Sacbrood virus] >gb|ADX07393.1| RNA-dependent RNA polymerase, partial [Sacbrood virus] >gb|ADX07394.1| RNA-dependent RNA polymerase, partial [Sacbr…	70.1	70.1	0.25	2e-10	0.28	ADX07389.1
	polyprotein, partial [Human parechovirus 3]	73.9	73.9	0.57	2e-10	0.25	BAM64947.1
	nonstructural polyprotein [Norovirus Hu/GII.4/NIHIC11.3/2013/USA]	73.9	73.9	0.5	2e-10	0.22	AGX85924.1
	RNA-dependent RNA polymerase, partial [Sacbrood virus]	70.1	70.1	0.25	2e-10	0.28	ADX07397.1
	RNA-dependent RNA polymerase, partial [Norovirus Hu/NLV/E3/1997/Crete]	71.2	71.2	0.33	2e-10	0.26	AAT81587.1
	nonstructural polyprotein [Norovirus Hu/GII/10406/2010/VNM]	73.9	73.9	0.5	2e-10	0.22	AGE89444.1
	polyprotein [Norovirus Hu/GII-4/Osaka2/2007/JP]	73.9	73.9	0.49	2e-10	0.23	BAJ13893.1
	polyprotein, partial [Human parechovirus 3]	73.9	73.9	0.57	2e-10	0.25	BAM64945.1
	ORF1, partial [Norovirus Hu/GII.2/CGMH47/2011/TW]	73.9	73.9	0.5	2e-10	0.22	AGT39205.1
	polyprotein [Enterovirus G] >gb|AAM00274.1|AF363453_1 polyprotein [porcine enterovirus 9]	73.9	73.9	0.64	2e-10	0.25	NP_758520.1
	polyprotein [Human parechovirus 4]	73.9	73.9	0.57	2e-10	0.25	BAG65816.1
	polyprotein [Human parechovirus 3]	73.9	73.9	0.57	2e-10	0.25	AGD80111.1
	RecName: Full=Genome polyprotein; Contains: RecName: Full=Protein VP0; AltName: Full=VP4-VP2; Contains: RecName: Full=Protein VP4; AltName: Full=P1A; AltName: Full=Virion protein 4; Contains: RecName: Full=Protein VP2; AltName: Full=P1B; AltName: Full=Virion protein 2; Contains: RecName: Full=Protein VP3; AltName: Full=P1C; AltName: Full=Virion protein 3; Contains: RecName: Full=Protein VP1; AltN…	73.9	73.9	0.64	2e-10	0.25	O41174.3
	polymerase, partial [Maryland calicivirus 1]	69.3	69.3	0.18	2e-10	0.31	AAA21862.1
	polyprotein [Turkey hepatitis virus 2993D] >gb|ADN94255.1| polyprotein [Turkey hepatitis virus 2993D]	73.9	73.9	0.57	3e-10	0.23	YP_007974220.1
	polyprotein [Norovirus Hu/GII-4/Osaka3/2007/JP]	73.6	73.6	0.49	3e-10	0.23	BAJ13899.1
	polyprotein [Human parechovirus 6]	73.6	73.6	0.57	3e-10	0.25	BAF63403.1
	polyprotein [Human parechovirus 1]	73.6	73.6	0.57	3e-10	0.25	ADA79684.1
	polyprotein, partial [Cadicistrovirus]	73.2	73.2	0.55	3e-10	0.23	AFR11853.1
	polyprotein [Human parechovirus 8]	73.6	73.6	0.57	3e-10	0.25	ACF60607.1
	polyprotein [Cosavirus A]	73.6	73.6	0.61	3e-10	0.25	ACL15186.1
	polyprotein [Human parechovirus 5]	73.6	73.6	0.57	3e-10	0.25	AFO10976.1
	3D [Human parechovirus 1]	72.4	72.4	0.57	3e-10	0.25	ABS82467.1
	polyprotein [Human parechovirus 1]	73.6	73.6	0.68	3e-10	0.25	AGO28196.1
	polyprotein [Human parechovirus 1]	73.6	73.6	0.57	3e-10	0.25	AFV99151.1
	RNA-dependent RNA polymerase, partial [Sacbrood virus]	69.7	69.7	0.25	3e-10	0.28	ADX07399.1
	RNA-dependent RNA polymerase, partial [Norovirus GI]	70.1	70.1	0.36	3e-10	0.26	AGS32931.1
	polyprotein [Foot-and-mouth disease virus - type SAT 2]	73.2	73.2	0.54	3e-10	0.25	ADI24381.1
	polyprotein 1 [uncultured virus]	68.2	68.2	0.12	3e-10	0.45	AEX30891.1
	polyprotein [Human parechovirus 1]	73.2	73.2	0.57	3e-10	0.25	ADU02577.1
	polyprotein [Human parechovirus 6]	73.2	73.2	0.57	3e-10	0.25	ABX79460.1
	RNA-dependent RNA polymerase, partial [Norovirus Hu/Chatellerault709/2004/France]	70.1	70.1	0.38	4e-10	0.26	ABP96727.1
	polyprotein [Human parechovirus 1]	73.2	73.2	0.57	4e-10	0.25	ADU02574.1
	RNA dependent RNA polymerase [Norovirus Hu/V1707/07/IND]	70.1	70.1	0.32	4e-10	0.28	BAH85328.1
	polyprotein [Human parechovirus 1]	73.2	73.2	0.57	4e-10	0.25	ADA79680.1
	polyprotein [Norovirus Hu/GII/Hy-718/KOR]	73.2	73.2	0.42	4e-10	0.24	AGL96586.1
	polyprotein [Human parechovirus 4]	73.2	73.2	0.68	4e-10	0.24	ABC41566.1
	3D (RNA-dependent RNA polymerase) [Enterovirus G]	72	72	0.64	4e-10	0.25	NP_758540.1
	unnamed protein product [Human calicivirus strain Melksham]	70.9	70.9	0.33	4e-10	0.24	CAA57461.1
	RNA-dependent RNA polymerase 3D [Human parechovirus]	72	72	0.55	4e-10	0.25	NP_740737.1
	RNA-dependent RNA polymerase, partial [Norovirus Hu/GI.7/S4/2008/Lilla Edet/Sweden] >gb|AEY77331.1| RNA-dependent RNA polymerase, partial [Norovirus Hu/GI.7/S5b/2008/Lilla Edet/Sweden]	70.1	70.1	0.36	4e-10	0.26	AEY77327.1
	polyprotein [Human parechovirus 1]	73.2	73.2	0.57	4e-10	0.25	ADU02575.1
	polyprotein [Human parechovirus 1]	72.8	72.8	0.57	4e-10	0.25	ACV73067.1
	polyprotein [Human parechovirus 3]	72.8	72.8	0.68	4e-10	0.25	BAK68743.1
	RNA polymerase [human calicivirus strain Arg320]	70.1	70.1	0.33	4e-10	0.25	AAF13919.1
	polyprotein [Human parechovirus 3]	72.8	72.8	0.57	4e-10	0.25	ADA79688.1
	unnamed protein product [Feline picornavirus] >gb|AET06137.1| polyprotein [Feline picornavirus]	72.8	72.8	0.73	5e-10	0.24	YP_004934011.1
	nonstructural polyprotein [Norovirus Hu/GII.4/B/GBR/2010]	72.8	72.8	0.49	5e-10	0.22	AGO20251.1
	polyprotein [Human parechovirus 1]	72.8	72.8	0.57	5e-10	0.24	ABK54353.1
	polyprotein, partial [Human parechovirus 3]	72.8	72.8	0.57	5e-10	0.25	BAM64942.1
	RNA-dependent RNA polymerase, partial [Nasonia vitripennis virus]	71.2	71.2	0.41	5e-10	0.22	ACN94443.1
	nonstructural polyprotein, partial [Norovirus Hu/GII.1/7EK/Hawaii/1971/USA]	72	72	0.42	5e-10	0.23	AFS33557.1
	RNA-dependent RNA polymerase, partial [Sacbrood virus]	68.9	68.9	0.25	5e-10	0.28	ADX07404.1
	polyprotein, partial [Human parechovirus 3]	72.8	72.8	0.57	5e-10	0.25	BAM64946.1
	polyprotein [Human parechovirus 3]	72.8	72.8	0.57	5e-10	0.25	BAK68741.1
	polyprotein [Human parechovirus 3]	72.8	72.8	0.57	5e-10	0.25	BAK68740.1
	polyprotein [Israeli acute paralysis virus]	68.9	68.9	0.18	5e-10	0.35	ACE79572.1
	polyprotein [Human rhinovirus A59]	72.8	72.8	0.7	6e-10	0.24	ABF51194.1
	nonstructural polyprotein [Big Sioux River virus]	69.7	69.7	0.36	6e-10	0.26	AEH42814.1
	polyprotein [Human parechovirus 1]	72.8	72.8	0.57	6e-10	0.25	ADA79681.1
	non-structural polyprotein [Norovirus Hu/GII.4/Ohio/684/USA]	72.4	72.4	0.43	6e-10	0.23	AGI96382.1
	polyprotein [Human parechovirus 3]	72.4	72.4	0.57	6e-10	0.25	BAK68742.1
	polymerase, partial [Norovirus Hu/5017.34/2003/JPN]	71.6	71.6	0.36	6e-10	0.25	ABW69188.1
	polyprotein, partial [Human parechovirus 3] >dbj|BAM64930.1| polyprotein, partial [Human parechovirus 3]	72.4	72.4	0.57	6e-10	0.25	BAM64926.1
	polyprotein [Human parechovirus 3] >dbj|BAM64927.1| polyprotein, partial [Human parechovirus 3] >dbj|BAM64928.1| polyprotein, partial [Human parechovirus 3] >dbj|BAM64929.1| polyprotein, partial [Human parechovirus 3]	72.4	72.4	0.57	6e-10	0.25	BAK68739.1
	polyprotein [Human parechovirus 7]	72.4	72.4	0.55	6e-10	0.24	ACD80088.1
	polyprotein [Foot-and-mouth disease virus - type O]	72.4	72.4	0.68	6e-10	0.24	ACT68351.1
	polyprotein, partial [Human parechovirus 3]	72.4	72.4	0.57	6e-10	0.25	BAM64932.1
	polyprotein [Human parechovirus 3]	72.4	72.4	0.57	6e-10	0.24	BAC23086.1
	polyprotein [Human parechovirus 3]	72.4	72.4	0.57	6e-10	0.25	ADA79687.1
	polyprotein [Human parechovirus 6]	72.4	72.4	0.56	6e-10	0.25	ABS82455.1
	polyprotein [Porcine enterovirus 15]	72.4	72.4	0.64	6e-10	0.25	AEX93173.1
	polyprotein [Human parechovirus 3]	72.4	72.4	0.57	6e-10	0.25	ADA79689.1
	polyprotein [Cosavirus A]	72.4	72.4	0.46	6e-10	0.26	ADJ39692.1
	polyprotein [Bovine rhinitis A virus]	72.4	72.4	0.45	6e-10	0.24	AFC40221.1
	polyprotein [Human parechovirus 4]	72.4	72.4	0.7	6e-10	0.24	CAJ84484.1
	polyprotein [Ljungan virus]	72.4	72.4	0.64	6e-10	0.24	AAO83985.1
	polyprotein [Human parechovirus 1]	72.4	72.4	0.57	7e-10	0.25	ADA79696.1
	RNA-dependent RNA polymerase, partial [Sacbrood virus]	68.6	68.6	0.25	7e-10	0.28	ADX07400.1
	polyprotein precursor [Foot-and-mouth disease virus - type O]	72.4	72.4	0.68	7e-10	0.24	CAG23917.1
	polymerase [Norwalk virus (Hu/NLV/OC96065/1996/JP)]	69.3	69.3	0.35	7e-10	0.24	AAK01376.1
	polyprotein [Human parechovirus 3]	72.4	72.4	0.57	7e-10	0.24	ADA79692.1
	polyprotein [Foot-and-mouth disease virus - type SAT 2]	72.4	72.4	0.46	7e-10	0.25	AFE84746.1
	polyprotein [sacbrood virus] >gb|AAK16320.1| polyprotein [sacbrood virus]	68.2	68.2	0.19	7e-10	0.31	AAK16317.1
	polyprotein 1 [uncultured virus]	71.2	71.2	0.2	7e-10	0.36	AEX30915.1
	polypeptide [Foot-and-mouth disease virus - type O]	72.4	72.4	0.56	7e-10	0.25	AAM33345.1
	polyprotein [Human parechovirus 3]	72.4	72.4	0.57	7e-10	0.25	CAI64373.1
	polyprotein [Human parechovirus 1]	72	72	0.57	8e-10	0.25	AFU90742.1
	polyprotein [Feline picornavirus]	72	72	0.72	8e-10	0.24	AET06140.1
	polyprotein [sacbrood virus]	68.2	68.2	0.19	8e-10	0.31	AAK16319.1
	polyprotein [Human parechovirus 3]	72	72	0.57	8e-10	0.24	ADA79694.1
	polyprotein [Human parechovirus] >sp|O73556.1|POLG_HPE2W RecName: Full=Genome polyprotein; Contains: RecName: Full=Protein VP0; AltName: Full=P1AB; AltName: Full=Virion protein 0; Contains: RecName: Full=Protein VP3; AltName: Full=P1C; AltName: Full=Virion protein 3; Contains: RecName: Full=Protein VP1; AltName: Full=P1D; AltName: Full=Virion protein 1; Contains: RecName: Full=Protein 2A; Short=P…	72	72	0.55	8e-10	0.25	NP_046804.1
	RNA-depend RNA polymerase [Norwalk-like virus]	67.8	67.8	0.19	8e-10	0.3	BAA34098.1
	RecName: Full=Genome polyprotein; Contains: RecName: Full=Protein VP0; AltName: Full=P1AB; AltName: Full=Virion protein 0; Contains: RecName: Full=Protein VP3; AltName: Full=P1C; AltName: Full=Virion protein 3; Contains: RecName: Full=Protein VP1; AltName: Full=P1D; AltName: Full=Virion protein 1; Contains: RecName: Full=Protein 2A; Short=P2A; Contains: RecName: Full=Protein 2B; Short=P2B; Contai…	72	72	0.56	8e-10	0.25	Q66578.1
	polyprotein [Human parechovirus 1]	72	72	0.57	8e-10	0.25	ADA79685.1
	polyprotein, partial [Human parechovirus 3]	72	72	0.57	8e-10	0.25	BAM64931.1
	polyprotein [Saffold virus]	72	72	0.69	9e-10	0.23	BAM44715.1
	polyprotein [Human parechovirus 1]	72	72	0.57	9e-10	0.25	ADA79686.1
	RNA-dependent RNA polymerase [Norovirus Hu/Pune/PC24/2006/India]	70.9	70.9	0.42	9e-10	0.23	ADB22510.1
	polyprotein [Foot-and-mouth disease virus - type SAT 2]	71.6	71.6	0.54	1e-09	0.24	ADI24380.1
	polyprotein [Human parechovirus 5]	71.6	71.6	0.57	1e-09	0.24	ADU02580.1
	RNA-dependent RNA polymerase, partial [Norovirus Hu/NLV/VannesL169/2000/France]	68.9	68.9	0.35	1e-09	0.24	AAV39610.1
	polyprotein [Human parechovirus 3] >gb|ADA79693.1| polyprotein [Human parechovirus 3]	71.6	71.6	0.57	1e-09	0.24	ADA79691.1
	polyprotein [Foot-and-mouth disease virus - type O]	71.6	71.6	0.68	1e-09	0.24	ACT68346.1
	RNA dependent RNA polymerase, partial [Norovirus dog/FD53/2007/Ita]	68.6	68.6	0.37	1e-09	0.26	AFJ05626.1
	polyprotein [Human parechovirus 5]	71.6	71.6	0.57	1e-09	0.24	ADU02579.1
	polyprotein [Foot-and-mouth disease virus - type O]	71.6	71.6	0.68	1e-09	0.24	BAC06475.1
	polyprotein [Human parechovirus 1]	71.2	71.2	0.57	1e-09	0.24	ADU02576.1
	polyprotein, partial [Human parechovirus 3]	71.2	71.2	0.57	1e-09	0.24	BAM64948.1
	polyprotein, partial [Human parechovirus 3]	71.2	71.2	0.57	1e-09	0.24	BAM64940.1
	polyprotein, partial [Human parechovirus 3]	71.2	71.2	0.57	1e-09	0.24	BAM64933.1
	polyprotein [Human parechovirus 6]	71.2	71.2	0.57	1e-09	0.24	ACZ97572.1
	polyprotein [Foot-and-mouth disease virus - type Asia 1]	71.2	71.2	0.68	1e-09	0.25	AAU00942.1
	RNA-dependent RNA polymerase, partial [Norovirus Hu/GII.4/Beijing/54108/2007/CHN]	68.2	68.2	0.32	1e-09	0.28	ACY00637.1
	polyprotein, partial [Human parechovirus 3] >dbj|BAM64937.1| polyprotein, partial [Human parechovirus 3]	71.2	71.2	0.57	1e-09	0.24	BAM64936.1
	polyprotein [Norovirus Hu/NLV/Dresden174/pUS-NorII/1997/GE]	71.2	71.2	0.36	1e-09	0.25	AAU95775.1
	polyprotein, partial [Human parechovirus 3]	71.2	71.2	0.57	1e-09	0.24	BAM64934.1
	polyprotein [Foot-and-mouth disease virus - type O]	71.2	71.2	0.68	1e-09	0.24	ADV52243.1
	polyprotein, partial [Human parechovirus 3] >dbj|BAM64939.1| polyprotein, partial [Human parechovirus 3]	71.2	71.2	0.57	1e-09	0.24	BAM64935.1
	polyprotein [Foot-and-mouth disease virus - type O]	71.2	71.2	0.68	1e-09	0.24	CAD62370.1
	polyprotein [Foot-and-mouth disease virus - type SAT 1]	71.2	71.2	0.54	1e-09	0.25	ADI24382.1
	polyprotein [Deformed wing virus]	67.8	67.8	0.27	1e-09	0.28	ABM64819.1
	polyprotein [Foot-and-mouth disease virus - type O]	71.2	71.2	0.68	1e-09	0.24	ABD64069.1
	polyprotein [Human parechovirus 5]	71.2	71.2	0.57	2e-09	0.25	CAJ84483.1
	polyprotein [Foot-and-mouth disease virus - type O]	71.2	71.2	0.68	2e-09	0.24	ABD64084.1
	polyprotein [Porcine sapelovirus]	71.2	71.2	0.72	2e-09	0.23	AEK31168.1
	polyprotein [Foot-and-mouth disease virus - type O]	71.2	71.2	0.68	2e-09	0.24	AGS32327.1
	polyprotein [Foot-and-mouth disease virus - type O]	71.2	71.2	0.68	2e-09	0.24	ABD64065.1
	polyprotein [Foot-and-mouth disease virus - type O] >gb|ABD64083.1| polyprotein [Foot-and-mouth disease virus - type O] >gb|ABD64085.1| polyprotein [Foot-and-mouth disease virus - type O] >gb|ABD64086.1| polyprotein [Foot-and-mouth disease virus - type O] >gb|ABD64087.1| polyprotein [Foot-and-mouth disease virus - type O]	71.2	71.2	0.68	2e-09	0.24	CAD62373.1
	RNA polymerase [Norwalk virus]	68.6	68.6	0.33	2e-09	0.24	BAD99210.1
	polyprotein [Foot-and-mouth disease virus - type O]	71.2	71.2	0.68	2e-09	0.24	ACT68348.1
	polyprotein [Foot-and-mouth disease virus O/UKG/7039/2001]	71.2	71.2	0.68	2e-09	0.24	ABU63089.1
	polyprotein [Foot-and-mouth disease virus - type O]	71.2	71.2	0.68	2e-09	0.24	ABD64071.1
	3D [Canine picodicistrovirus]	70.1	70.1	0.73	2e-09	0.24	YP_007947668.1
	polyprotein [Foot-and-mouth disease virus - type O]	70.9	70.9	0.68	2e-09	0.24	ABD64068.1
	RNA-dependent RNA polymerase, partial [Sacbrood virus]	67	67	0.19	2e-09	0.3	AFL70889.1
	polyprotein [Foot-and-mouth disease virus - type O] >gb|ABD64078.1| polyprotein [Foot-and-mouth disease virus - type O] >gb|ABD64079.1| polyprotein [Foot-and-mouth disease virus - type O] >gb|ABD64080.1| polyprotein [Foot-and-mouth disease virus - type O] >gb|ABD64081.1| polyprotein [Foot-and-mouth disease virus - type O] >gb|ABD64082.1| polyprotein [Foot-and-mouth disease virus - type O] >gb|ABU…	70.9	70.9	0.68	2e-09	0.24	ABD64076.1
	polyprotein [Israeli acute paralysis virus]	67	67	0.18	2e-09	0.34	ACE79571.1
	polyprotein [Feline picornavirus]	70.9	70.9	0.72	2e-09	0.24	AET06138.1
	polyprotein [Foot-and-mouth disease virus - type O]	70.9	70.9	0.68	2e-09	0.24	ACT68347.1
	polyprotein [Foot-and-mouth disease virus O/UKG/9161/2001] >gb|ABU63094.1| polyprotein [Foot-and-mouth disease virus O/UKG/9443/2001]	70.9	70.9	0.68	2e-09	0.24	ABU63090.1
	polyprotein [Foot-and-mouth disease virus - type O] >gb|ABD64067.1| polyprotein [Foot-and-mouth disease virus - type O]	70.9	70.9	0.68	2e-09	0.24	ABD64066.1
	polyprotein [Foot-and-mouth disease virus - type O]	70.9	70.9	0.68	2e-09	0.24	ABD64075.1
	polyprotein [Foot-and-mouth disease virus - type O] >gb|AAT01775.1| polyprotein [Foot-and-mouth disease virus - type O] >gb|AAT01779.1| polyprotein [Foot-and-mouth disease virus - type O] >gb|ACT68350.1| polyprotein [Foot-and-mouth disease virus - type O]	70.9	70.9	0.68	2e-09	0.24	AAT01774.1
	polyprotein [Foot-and-mouth disease virus - type O]	70.9	70.9	0.68	2e-09	0.24	ABD64077.1
	polyprotein [Foot-and-mouth disease virus - type O] >gb|ACT68352.1| polyprotein [Foot-and-mouth disease virus - type O]	70.9	70.9	0.68	2e-09	0.24	ACT68349.1
	polyprotein [Foot-and-mouth disease virus O/UKG/4998/2001]	70.9	70.9	0.68	2e-09	0.24	ABU63093.1
	polyprotein [Foot-and-mouth disease virus - type O]	70.9	70.9	0.68	2e-09	0.24	AGS32326.1
	polyprotein [Foot-and-mouth disease virus O/UKG/7299/2001] >gb|ABU63092.1| polyprotein [Foot-and-mouth disease virus O/UKG/4014/2001]	70.9	70.9	0.68	2e-09	0.24	ABU63091.1
	polyprotein [Foot-and-mouth disease virus - type O]	70.9	70.9	0.68	2e-09	0.24	ABD64070.1
	polyprotein [Human rhinovirus A76]	70.9	70.9	0.7	2e-09	0.23	ACK37438.1
	polyprotein [Foot-and-mouth disease virus - type O]	70.9	70.9	0.68	2e-09	0.24	ABX61080.1
	polyprotein [Foot-and-mouth disease virus - type O]	70.9	70.9	0.68	2e-09	0.24	CAD62369.1
	polyprotein [Human parechovirus 6]	70.9	70.9	0.57	2e-09	0.24	ADU02581.1
	polyprotein [sacbrood virus]	67	67	0.19	2e-09	0.3	AAK16308.1
	polyprotein [Foot-and-mouth disease virus O/UKG/5681/2001]	70.9	70.9	0.68	2e-09	0.24	ABU63096.1
	polyprotein [Foot-and-mouth disease virus - type O]	70.9	70.9	0.68	2e-09	0.24	ABD64074.1
	polyprotein [sacbrood virus]	67	67	0.19	2e-09	0.3	AAK16310.1
	polyprotein [Foot-and-mouth disease virus - type O] >gb|ABD64073.1| polyprotein [Foot-and-mouth disease virus - type O]	70.9	70.9	0.68	2e-09	0.24	ABD64072.1
	polymerase polyprotein [Israeli acute paralysis virus] >gb|AET14638.1| polymerase polyprotein [Israeli acute paralysis virus] >gb|AET14639.1| polymerase polyprotein [Israeli acute paralysis virus] >gb|AET14640.1| polymerase polyprotein [Israeli acute paralysis virus] >gb|AET14641.1| polymerase polyprotein [Israeli acute paralysis virus] >gb|AET14642.1| polymerase polyprotein [Israeli acute paraly…	67	67	0.18	2e-09	0.34	AET14637.1
	polyprotein [Foot-and-mouth disease virus - type O]	70.9	70.9	0.68	2e-09	0.24	CAD62372.1
	polyprotein [Foot-and-mouth disease virus - type O]	70.9	70.9	0.68	2e-09	0.24	CAD62208.1
	polyprotein [Foot-and-mouth disease virus - type O]	70.9	70.9	0.62	2e-09	0.25	ABB69024.1
	polymerase [Porcine sapelovirus 1]	69.7	69.7	0.72	2e-09	0.21	NP_740489.1
	polyprotein [Foot-and-mouth disease virus - type A]	70.9	70.9	0.68	2e-09	0.24	AEE65051.1
	polyprotein, partial [Human parechovirus 3]	70.9	70.9	0.57	2e-09	0.24	BAM64938.1
	polyprotein [Foot-and-mouth disease virus - type SAT 1]	70.9	70.9	0.55	2e-09	0.24	AAT01786.1
	polyprotein [sacbrood virus] >gb|AAK16311.1| polyprotein [sacbrood virus] >gb|AAK16315.1| polyprotein [sacbrood virus] >gb|AAK16316.1| polyprotein [sacbrood virus]	66.6	66.6	0.19	2e-09	0.3	AAK16309.1
	RNA-dependent RNA polymerase, partial [Norovirus Hu/GII.4/Beijing/54660/2007/CHN]	67.8	67.8	0.35	2e-09	0.27	ACY00643.1
	RNA-dependent RNA polymerase, partial [Sacbrood virus]	66.6	66.6	0.19	2e-09	0.3	AFL70888.1
	RNA-dependent RNA polymerase, partial [Norovirus Hu/GII.4/Beijing/54114/2007/CHN]	67.4	67.4	0.35	2e-09	0.27	ACY00640.1
	3D [Human parechovirus 1]	69.7	69.7	0.57	2e-09	0.24	ABS82465.1
	polyprotein [Human cosavirus A19]	70.5	70.5	0.46	2e-09	0.26	AFJ04540.1
	polyprotein [sacbrood virus] >gb|AAK16313.1| polyprotein [sacbrood virus] >gb|AAK16314.1| polyprotein [sacbrood virus]	66.6	66.6	0.19	2e-09	0.3	AAK16312.1
	polyprotein [Human cosavirus A20]	70.5	70.5	0.46	2e-09	0.25	AFJ04537.1
	polyprotein [Foot-and-mouth disease virus - type Asia 1]	70.5	70.5	0.55	2e-09	0.25	AAP60035.1
	polyprotein [Foot-and-mouth disease virus - type O]	70.5	70.5	0.55	2e-09	0.25	AAP79124.1
	RNA polymerase [Human calicivirus NLV/VA97207/1997]	67.8	67.8	0.4	3e-09	0.23	AAK84675.1
	polyprotein [Turdivirus 3]	70.5	70.5	0.57	3e-09	0.25	ADL38962.1
	polyprotein [Human parechovirus type 1 PicoBank/HPeV1/a]	70.5	70.5	0.57	3e-09	0.24	CAR85878.1
	polyprotein [Foot-and-mouth disease virus - type SAT 1]	70.5	70.5	0.55	3e-09	0.24	AFE84744.1
	RNA-dependent RNA polymerase [Sacbrood virus]	66.6	66.6	0.19	3e-09	0.3	AAO85645.1
	RNA polymerase [Kashmir bee virus]	65.9	65.9	0.19	3e-09	0.3	AAV52628.1
	RNA-dependent RNA polymerase [Sacbrood virus]	66.6	66.6	0.19	3e-09	0.3	AAO85644.1
	polyprotein [Foot-and-mouth disease virus - type SAT 2]	70.5	70.5	0.55	3e-09	0.24	AAT01790.1
	polyprotein [sacbrood virus]	66.2	66.2	0.19	3e-09	0.3	AAK16321.1
	polyprotein [sacbrood virus]	66.2	66.2	0.19	3e-09	0.3	AAK16318.1
	RNA-dependent RNA polymerase [Deformed wing virus]	67	67	0.28	3e-09	0.28	ADH95179.1
	polyprotein [Ljungan virus]	70.1	70.1	0.65	3e-09	0.25	ACJ48052.1
	polyprotein [Foot-and-mouth disease virus - type O]	70.1	70.1	0.55	3e-09	0.25	ADU05399.1
	RNA dependent RNA polymerase, partial [Sacbrood virus]	66.2	66.2	0.19	3e-09	0.3	BAM37928.1
	polyprotein [Foot-and-mouth disease virus - type O] >gb|AAT01755.1| polyprotein [Foot-and-mouth disease virus - type O]	70.1	70.1	0.55	3e-09	0.25	AAT01754.1
	RNA polymerase [Norwalk-like virus]	65.5	65.5	0.18	3e-09	0.3	AAK40232.1
	polyprotein [Foot-and-mouth disease virus - type Asia 1]	70.1	70.1	0.55	3e-09	0.25	AAU00941.1
	polyprotein [Porcine sapelovirus]	70.1	70.1	0.72	3e-09	0.23	AFR77081.1
	polyprotein [Foot-and-mouth disease virus - type O]	70.1	70.1	0.68	4e-09	0.24	ABV56058.1
	RNA-dependent RNA polymerase, partial [Norovirus Hu/GII.4/Beijing/53671/2007/CHN]	67	67	0.32	4e-09	0.26	ACY00614.1
	polyprotein [Foot-and-mouth disease virus - type O]	70.1	70.1	0.55	4e-09	0.25	AAP79123.1
	polyprotein [Foot-and-mouth disease virus - type SAT 1]	70.1	70.1	0.55	4e-09	0.24	AAT01785.1
	RNA-dependent RNA polymerase, partial [Kashmir bee virus] >gb|AFQ62691.1| RNA-dependent RNA polymerase, partial [Kashmir bee virus]	65.5	65.5	0.19	4e-09	0.29	AFQ62689.1
	polyprotein [Saffold virus]	69.7	69.7	0.69	4e-09	0.22	ADK91813.1
	polyprotein [Saffold virus]	69.7	69.7	0.69	4e-09	0.23	AEM00022.1
	polyprotein [Rhinovirus C]	69.7	69.7	0.69	4e-09	0.23	AEL31289.1
	polyprotein [sacbrood virus]	65.9	65.9	0.16	4e-09	0.31	AAK16322.1
	polyprotein [Foot-and-mouth disease virus O/UKG/5470/2001]	69.7	69.7	0.55	4e-09	0.25	ABU63095.1
	RNA-dependent RNA polymerase, partial [Norovirus Hu/GII.4/Beijing/55042/2007/CHN]	66.6	66.6	0.35	4e-09	0.27	ACY00646.1
	polyprotein [Saffold virus]	69.7	69.7	0.69	4e-09	0.22	BAM44708.1
	polyprotein [Rabbit hemorrhagic disease virus]	69.7	69.7	0.54	4e-09	0.23	AFY23204.1
	RNA dependent RNA polymerase, partial [Sacbrood virus]	65.5	65.5	0.16	4e-09	0.32	BAK39652.1
	RNA dependent RNA polymerase, partial [Sacbrood virus]	65.9	65.9	0.19	4e-09	0.3	BAM37925.1
	polyprotein [Foot-and-mouth disease virus - type SAT 2]	69.7	69.7	0.55	4e-09	0.24	AFE84745.1
	polyprotein P2-P3 [Canine picodicistrovirus]	69.7	69.7	0.73	4e-09	0.24	AFB77701.1
	RNA polymerase [Norovirus isolates]	65.5	65.5	0.18	5e-09	0.32	BAA77232.1
	RNA dependent RNA polymerase, partial [Sacbrood virus] >dbj|BAK39649.1| RNA dependent RNA polymerase, partial [Sacbrood virus] >dbj|BAK39651.1| RNA dependent RNA polymerase, partial [Sacbrood virus]	65.5	65.5	0.16	5e-09	0.32	BAK39648.1
	RNA dependent RNA polymerase, partial [Sacbrood virus] >dbj|BAM37927.1| RNA dependent RNA polymerase, partial [Sacbrood virus]	65.9	65.9	0.19	5e-09	0.3	BAM37926.1
	polyprotein [Foot-and-mouth disease virus O/UKG/3952/2001]	69.7	69.7	0.55	5e-09	0.25	ABU63087.1
	polyprotein [Foot-and-mouth disease virus - type SAT 3]	69.7	69.7	0.55	5e-09	0.24	AAT01794.1
	RNA dependent RNA polymerase, partial [Sacbrood virus]	65.5	65.5	0.16	5e-09	0.32	BAK39654.1
	polyprotein [Foot-and-mouth disease virus - type SAT 3]	69.7	69.7	0.55	5e-09	0.24	AAT01795.1
	polyprotein [Foot-and-mouth disease virus - type SAT 1]	69.7	69.7	0.55	5e-09	0.24	AAT01788.1
	polyprotein [Foot-and-mouth disease virus - type A]	69.7	69.7	0.68	5e-09	0.24	AAT01719.1
	RNA-dependent RNA polymerase, partial [Sacbrood virus]	65.9	65.9	0.19	5e-09	0.3	AFL70887.1
	polyprotein [Foot-and-mouth disease virus - type O]	69.7	69.7	0.68	5e-09	0.24	AGS32328.1
	RNA dependent RNA polymerase, partial [Sacbrood virus]	65.5	65.5	0.16	5e-09	0.32	BAK39650.1
	polymerase, partial [Norovirus isolates]	67	67	0.3	5e-09	0.26	AAB06270.1
	RNA-dependent RNA polymerase [Norovirus dog/C33/Viseu/2007/PRT]	66.2	66.2	0.3	5e-09	0.28	ACV88132.1
	polyprotein [Foot-and-mouth disease virus - type O]	69.7	69.7	0.66	5e-09	0.24	ABV03521.1
	polyprotein [Rosavirus M-7]	69.3	69.3	0.36	5e-09	0.26	AEM05832.2
	polyprotein [Saffold virus]	69.3	69.3	0.69	5e-09	0.22	AFP81727.1
	RNA-dependent RNA polymerase, partial [Kashmir bee virus] >gb|AFQ62688.1| RNA-dependent RNA polymerase, partial [Kashmir bee virus]	65.1	65.1	0.19	5e-09	0.29	AFQ62687.1
	polyprotein [Saffold virus]	69.3	69.3	0.69	5e-09	0.22	AFP81729.1
	polyprotein [Foot-and-mouth disease virus - type SAT 1]	69.3	69.3	0.55	5e-09	0.24	AAT01784.1
	RNA dependent RNA polymerase, partial [Sacbrood virus]	65.5	65.5	0.19	5e-09	0.3	BAK39667.1
	polyprotein [Foot-and-mouth disease virus - type O]	69.3	69.3	0.55	5e-09	0.25	CAD62371.1
	polyprotein [Foot-and-mouth disease virus - type SAT 1]	69.3	69.3	0.55	5e-09	0.24	AAT01782.1
	RNA polymerase [Kashmir bee virus]	65.1	65.1	0.19	6e-09	0.3	AAD48146.2
	RNA-dependent RNA polymerase, partial [Kashmir bee virus] >gb|AFQ62694.1| RNA-dependent RNA polymerase, partial [Kashmir bee virus]	65.1	65.1	0.19	6e-09	0.29	AFQ62692.1
	polyprotein [Saffold virus]	69.3	69.3	0.69	6e-09	0.22	AFP81730.1
	polyprotein [Foot-and-mouth disease virus - type O]	69.3	69.3	0.53	6e-09	0.25	ADR83528.1
	polyprotein [Rabbit hemorrhagic disease virus]	69.3	69.3	0.53	6e-09	0.22	ABA46865.1
	RNA polymerase, partial [Norwalk virus]	67	67	0.3	6e-09	0.26	AAA59232.1
	polyprotein [Rabbit hemorrhagic disease virus]	69.3	69.3	0.54	6e-09	0.22	AFY23206.1
	polyprotein [Foot-and-mouth disease virus - type O]	69.3	69.3	0.55	6e-09	0.25	AAT01767.1
	RNA-depend RNA polymerase [Norwalk-like virus]	65.1	65.1	0.18	6e-09	0.32	BAA34104.1
	polyprotein [Cardiovirus D/VI2223/2004]	69.3	69.3	0.69	6e-09	0.22	ACG61138.2
	RNA polymerase [Kashmir bee virus] >gb|AAD50582.2| RNA polymerase [Kashmir bee virus] >gb|AAD02683.2| RNA polymerase [Kashmir bee virus] >gb|AAF22002.1| RNA polymerase [Kashmir bee virus] >gb|AAF74808.1| RNA polymerase [Kashmir bee virus] >gb|AAF74809.1| RNA polymerase [Kashmir bee virus] >gb|AAF74811.1| RNA polymerase [Kashmir bee virus] >gb|AAF74812.1| RNA polymerase [Kashmir bee virus] >gb|AAF…	65.1	65.1	0.19	6e-09	0.3	AAD02684.2
	RNA polymerase [Kashmir bee virus] >gb|AAK13619.1| RNA polymerase [Kashmir bee virus]	65.1	65.1	0.19	6e-09	0.3	AAD01993.2
	polyprotein [Saffold virus]	69.3	69.3	0.69	6e-09	0.22	BAM44707.1
	polyprotein [Rabbit hemorrhagic disease virus]	69.3	69.3	0.54	6e-09	0.22	ABN41553.1
	polyprotein [Saffold virus]	69.3	69.3	0.69	6e-09	0.23	BAM44716.1
	polyprotein [Israeli acute paralysis virus]	65.5	65.5	0.18	6e-09	0.35	ACE79573.1
	polyprotein [Foot-and-mouth disease virus - type A]	69.3	69.3	0.68	6e-09	0.24	AEE65041.1
	RNA polymerase [Kashmir bee virus] >gb|AAG28567.1| RNA polymerase [Kashmir bee virus] >gb|AAG28568.1| RNA polymerase [Kashmir bee virus] >gb|AAG28569.1| RNA polymerase [Kashmir bee virus] >gb|AAG28570.1| RNA polymerase [Kashmir bee virus] >gb|AAG28571.1| RNA polymerase [Kashmir bee virus]	65.1	65.1	0.19	6e-09	0.31	AAG28566.1
	RecName: Full=Genome polyprotein; Contains: RecName: Full=Protein VP0; AltName: Full=P1AB; AltName: Full=Virion protein 0; Contains: RecName: Full=Protein VP3; AltName: Full=P1C; AltName: Full=Virion protein 3; Contains: RecName: Full=Protein VP1; AltName: Full=P1D; AltName: Full=Virion protein 1; Contains: RecName: Full=Protein 2A; Short=P2A; Contains: RecName: Full=Protein 2B; Short=P2B; Contai…	69.3	69.3	0.57	6e-09	0.25	Q9YID8.1
	poylprotein [Foot-and-mouth disease virus - type O]	69.3	69.3	0.55	6e-09	0.25	AFZ77055.1
	polyprotein [Foot-and-mouth disease virus - type A]	69.3	69.3	0.68	6e-09	0.24	AAT01714.1
	polyprotein [Foot-and-mouth disease virus O/ES/2001]	69.3	69.3	0.62	6e-09	0.25	AAT97073.1
	RNA dependent RNA polymerase, partial [Sacbrood virus] >dbj|BAK39662.1| RNA dependent RNA polymerase, partial [Sacbrood virus]	65.1	65.1	0.16	6e-09	0.32	BAK39661.1
	polyprotein [Foot-and-mouth disease virus - type C]	69.3	69.3	0.55	6e-09	0.25	ABD67461.1
	polyprotein [Foot-and-mouth disease virus - type A]	68.9	68.9	0.68	7e-09	0.24	AAT01730.1
	polyprotein [Saffold virus]	68.9	68.9	0.69	7e-09	0.22	BAM44711.1
	polyprotein [Foot-and-mouth disease virus - type C]	68.9	68.9	0.55	7e-09	0.25	ABD67459.1
	polyprotein [Foot-and-mouth disease virus - type SAT 2]	68.9	68.9	0.55	7e-09	0.24	AAQ11227.1
	polyprotein [Foot-and-mouth disease virus - type SAT 1]	68.9	68.9	0.55	7e-09	0.24	AAT01783.1
	polyprotein [Saffold virus]	68.9	68.9	0.69	7e-09	0.22	BAM44709.1
	RNA dependent RNA polymerase, partial [Sacbrood virus]	65.1	65.1	0.16	7e-09	0.32	BAK39665.1
	polyprotein [Foot-and-mouth disease virus - type C]	68.9	68.9	0.55	7e-09	0.25	ABD67460.1
	polyprotein [Foot-and-mouth disease virus]	68.9	68.9	0.68	7e-09	0.24	CAA07472.1
	polyprotein [Foot-and-mouth disease virus - type A]	68.9	68.9	0.68	7e-09	0.24	AAT01731.1
	polyprotein [Foot-and-mouth disease virus]	68.9	68.9	0.55	7e-09	0.25	CAM73961.1
	RNA dependent RNA polymerase, partial [Sacbrood virus]	64.7	64.7	0.16	7e-09	0.32	BAK39663.1
	polyprotein [Foot-and-mouth disease virus - type A]	68.9	68.9	0.68	7e-09	0.24	AEE65052.1
	RNA-dependent RNA polymerase, partial [Kashmir bee virus] >gb|AFQ62693.1| RNA-dependent RNA polymerase, partial [Kashmir bee virus]	64.7	64.7	0.19	7e-09	0.29	AFQ62690.1
	polyprotein [Foot-and-mouth disease virus]	68.9	68.9	0.55	7e-09	0.25	CAM73960.1
	polyprotein [Foot-and-mouth disease virus - type SAT 1]	68.9	68.9	0.55	8e-09	0.24	AAT01789.1
	RNA dependent RNA polymerase, partial [Sacbrood virus]	64.7	64.7	0.16	8e-09	0.32	BAK39653.1
	polyprotein [Foot-and-mouth disease virus - type SAT 1]	68.9	68.9	0.55	8e-09	0.24	AAT01781.1
	RNA-dependent RNA polymerase, partial [Norovirus Hu/GI.3/NV2760/BND/2009]	65.9	65.9	0.32	8e-09	0.27	AGC92395.1
	polyprotein [Foot-and-mouth disease virus]	68.9	68.9	0.68	8e-09	0.24	CAA07561.1
	polyprotein [Foot-and-mouth disease virus - type SAT 3]	68.9	68.9	0.55	8e-09	0.24	AAT01793.1
	polyprotein [Foot-and-mouth disease virus - type O]	68.9	68.9	0.55	8e-09	0.25	ABF00113.1
	polyprotein [Foot-and-mouth disease virus - type A]	68.9	68.9	0.68	8e-09	0.24	AFE84725.1
	RecName: Full=Genome polyprotein; Contains: RecName: Full=Leader protease; Short=Lpro; Contains: RecName: Full=Protein VP0; AltName: Full=VP4-VP2; Contains: RecName: Full=Protein VP4; AltName: Full=P1A; AltName: Full=Virion protein 4; Contains: RecName: Full=Protein VP2; AltName: Full=P1B; AltName: Full=Virion protein 2; Contains: RecName: Full=Protein VP3; AltName: Full=P1C; AltName: Full=Virion…	68.9	68.9	0.68	8e-09	0.24	P03309.2
	polyprotein [sacbrood virus]	65.1	65.1	0.19	8e-09	0.29	AAK16307.1
	polyprotein [Kobuvirus dog/AN211D/USA/2009]	68.9	68.9	0.59	8e-09	0.22	AEL19656.1
	polyprotein [Foot-and-mouth disease virus - type SAT 2]	68.9	68.9	0.55	8e-09	0.24	AAT01791.1
	polyprotein [Foot-and-mouth disease virus - type A]	68.9	68.9	0.68	9e-09	0.24	AAT01734.1
	polyprotein [Canine kobuvirus US-PC0082]	68.9	68.9	0.59	9e-09	0.22	AEO19724.1
	polyprotein [Saffold virus]	68.6	68.6	0.69	9e-09	0.22	ADO20363.1
	polyprotein [Foot-and-mouth disease virus - type A]	68.6	68.6	0.68	9e-09	0.24	AFE84732.1
	polypeptide [Foot-and-mouth disease virus - type O]	68.6	68.6	0.55	9e-09	0.25	AAQ55600.1
	RNA-dependent RNA polymerase, partial [Norovirus Hu/NLV/DjiboutiVdG50/2003/Djibouti]	65.9	65.9	0.35	9e-09	0.27	ABM73535.1
	RNA polymerase [Kashmir bee virus]	64.3	64.3	0.19	9e-09	0.3	AAD50583.2
	polyprotein [Saffold virus]	68.6	68.6	0.69	9e-09	0.22	BAM44710.1
	RNA polymerase [Human calicivirus NLV/VA98115/1998]	65.9	65.9	0.35	9e-09	0.26	AAK84672.1
	polyprotein [Saffold virus]	68.6	68.6	0.69	9e-09	0.22	AEK80410.1
	polyprotein [Saffold virus]	68.6	68.6	0.69	1e-08	0.22	CAP58274.1
	polyprotein [Rabbit hemorrhagic disease virus]	68.6	68.6	0.54	1e-08	0.22	AEB26305.1
	RNA polymerase [Kashmir bee virus] >gb|AAG33695.1| RNA polymerase [Kashmir bee virus] >gb|AAG33696.1| RNA polymerase [Kashmir bee virus] >gb|AAG33697.1| RNA polymerase [Kashmir bee virus] >gb|ACD85824.1| RNA polymerase [Kashmir bee virus] >gb|ACZ02689.1| RNA polymerase [Kashmir bee virus]	64.3	64.3	0.19	1e-08	0.29	AAG33694.1
	polyprotein [Foot-and-mouth disease virus - type Asia 1]	68.6	68.6	0.55	1e-08	0.25	ABI93977.1
	RNA polymerase [Kashmir bee virus]	64.3	64.3	0.19	1e-08	0.3	AAF74810.1
	polyprotein [Saffold virus]	68.6	68.6	0.69	1e-08	0.22	AEE69077.1
	polyprotein P2-P3 [Canine picodicistrovirus] >gb|AFB77697.1| polyprotein P2-P3 [Canine picodicistrovirus]	68.2	68.2	0.7	1e-08	0.24	YP_007935798.1
	polyprotein [Foot-and-mouth disease virus - type A]	68.6	68.6	0.68	1e-08	0.24	ADM16570.1
	RNA dependent RNA polymerase, partial [Sacbrood virus]	64.7	64.7	0.16	1e-08	0.32	BAK39666.1
	RNA dependent RNA polymerase, partial [Sacbrood virus]	64.3	64.3	0.16	1e-08	0.32	BAK39664.1
	polyprotein [Saffold virus]	68.2	68.2	0.69	1e-08	0.22	BAM44706.1
	polyprotein [Foot-and-mouth disease virus - type O]	68.2	68.2	0.66	1e-08	0.24	AFZ75233.1
	RecName: Full=Genome polyprotein; Contains: RecName: Full=Leader protease; Short=Lpro; Contains: RecName: Full=Protein VP0; AltName: Full=VP4-VP2; Contains: RecName: Full=Protein VP4; AltName: Full=P1A; AltName: Full=Virion protein 4; Contains: RecName: Full=Protein VP2; AltName: Full=P1B; AltName: Full=Virion protein 2; Contains: RecName: Full=Protein VP3; AltName: Full=P1C; AltName: Full=Virion…	68.2	68.2	0.68	1e-08	0.24	P03307.2
	polyprotein [Foot-and-mouth disease virus - type A]	68.2	68.2	0.68	1e-08	0.24	AEE65050.1
	polyprotein [Human rhinovirus A76]	68.2	68.2	0.7	1e-08	0.23	ABF51196.1
	viral polyprotein [Saffold virus]	68.2	68.2	0.69	1e-08	0.22	CBS91673.1
	polyprotein [Saffold virus]	68.2	68.2	0.69	1e-08	0.22	ADO20358.1
	polyprotein [Rabbit calicivirus]	68.2	68.2	0.47	1e-08	0.23	ACZ59205.1
	polyprotein [Human TMEV-like cardiovirus]	68.2	68.2	0.67	1e-08	0.22	ADF28539.1
	RecName: Full=Genome polyprotein; Contains: RecName: Full=Leader protease; Short=Lpro; Contains: RecName: Full=Protein VP0; AltName: Full=VP4-VP2; Contains: RecName: Full=Protein VP4; AltName: Full=P1A; AltName: Full=Virion protein 4; Contains: RecName: Full=Protein VP2; AltName: Full=P1B; AltName: Full=Virion protein 2; Contains: RecName: Full=Protein VP3; AltName: Full=P1C; AltName: Full=Virion…	68.2	68.2	0.55	1e-08	0.25	P03310.2
	polypeptide [Foot-and-mouth disease virus - type O]	68.2	68.2	0.55	1e-08	0.25	AAM44304.1
	RecName: Full=Genome polyprotein; AltName: Full=p254; Contains: RecName: Full=Protein p16; Contains: RecName: Full=Protein p23; Contains: RecName: Full=NTPase; AltName: Full=2C-like protein; AltName: Full=P2C; AltName: Full=p37; Contains: RecName: Full=Precursor p41; Contains: RecName: Full=Protein p29; Contains: RecName: Full=Protein p23/2; Contains: RecName: Full=Protein p18; Contains: RecName:…	68.2	68.2	0.54	1e-08	0.22	Q86117.1
	polyprotein [Human TMEV-like cardiovirus] >gb|ACB29695.1| polyprotein [Human TMEV-like cardiovirus]	68.2	68.2	0.69	1e-08	0.22	YP_001949875.1
	polyprotein P2-P3 [Canine picodicistrovirus]	68.2	68.2	0.73	1e-08	0.24	AFB77699.1
	RNA polymerase [Kashmir bee virus] >gb|AAD01994.2| RNA polymerase [cloudy wing virus] >gb|AAK13620.1| RNA polymerase [Kashmir bee virus] >gb|AAK13621.1| RNA polymerase [Kashmir bee virus]	63.9	63.9	0.16	1e-08	0.32	AAD01811.2
	RNA-dependent RNA polymerase, partial [Norovirus Hu/GII.4/Wuhan/E2035/CHN/2010]	65.5	65.5	0.32	1e-08	0.25	AFU25567.1
	polyprotein [Saffold virus]	68.2	68.2	0.69	1e-08	0.22	AER13151.1
	polyprotein [Saffold virus]	68.2	68.2	0.69	1e-08	0.22	AER13150.1
	RNA polymerase [Kashmir bee virus] >gb|AAD55674.2| RNA polymerase [Kashmir bee virus] >gb|AAD55675.2| RNA polymerase [Kashmir bee virus] >gb|AAD55676.2| RNA polymerase [Kashmir bee virus] >gb|AAF74813.1| RNA polymerase [Kashmir bee virus] >gb|AAF74814.1| RNA polymerase [Kashmir bee virus] >gb|AAF74816.1| RNA polymerase [Kashmir bee virus]	63.9	63.9	0.16	1e-08	0.32	AAD55673.2
	protein 3D [Human TMEV-like cardiovirus]	67	67	0.69	1e-08	0.22	YP_001950232.1
	polyprotein [Porcine sapelovirus 1] >gb|AAM33242.1|AF406813_1 polyprotein [Porcine sapelovirus 1]	68.2	68.2	0.72	1e-08	0.21	NP_653145.1
	polyprotein [Human rhinovirus A33]	68.2	68.2	0.7	1e-08	0.24	ACK37384.1
	polyprotein, partial [Rhinovirus A]	68.2	68.2	0.67	1e-08	0.23	AEP69136.1
	polyprotein [Rabbit hemorrhagic disease virus]	68.2	68.2	0.54	1e-08	0.22	ABU90733.1
	protein 3D [Saffold virus]	67	67	0.69	1e-08	0.22	YP_001816892.1
	polyprotein [Foot-and-mouth disease virus - type A]	68.2	68.2	0.68	1e-08	0.24	ABU87556.1
	RNA polymerase [Kashmir bee virus]	63.9	63.9	0.19	1e-08	0.29	AAD01992.2
	polyprotein [Rabbit hemorrhagic disease virus]	68.2	68.2	0.54	1e-08	0.22	BAF57608.2
	viral polyprotein [Saffold virus] >gb|ABP68884.2| viral polyprotein [Saffold virus]	67.8	67.8	0.69	2e-08	0.22	YP_001210296.2
	polyprotein [Foot-and-mouth disease virus - type Asia 1]	67.8	67.8	0.55	2e-08	0.26	AGJ03147.1
	polyprotein [Foot-and-mouth disease virus - type A]	67.8	67.8	0.55	2e-08	0.25	ABN05227.1
	polyprotein [Rabbit hemorrhagic disease virus]	67.8	67.8	0.54	2e-08	0.22	ABU90735.1
	nonstructural polyprotein [Norovirus Hu/GII.4/B/GBR/2010]	67.8	67.8	0.36	2e-08	0.24	AGO20253.1
	polyprotein [Foot-and-mouth disease virus - type Asia 1]	67.8	67.8	0.55	2e-08	0.26	AGI05089.1
	poylprotein [Foot-and-mouth disease virus - type O]	67.8	67.8	0.68	2e-08	0.24	AFZ77054.1
	polyprotein [Foot-and-mouth disease virus - type SAT 2]	67.8	67.8	0.55	2e-08	0.24	AFE84748.1
	RNA polymerase [Kashmir bee virus]	63.5	63.5	0.16	2e-08	0.32	AAF74815.1
	polyprotein [Saffold virus]	67.8	67.8	0.69	2e-08	0.23	CAR62533.1
	polyprotein [Rabbit calicivirus Australia 1 MIC-07] >gb|ACJ66650.1| polyprotein [Rabbit calicivirus Australia 1 MIC-07]	67.8	67.8	0.53	2e-08	0.22	YP_002364399.1
	polyprotein [Rabbit hemorrhagic disease virus]	67.8	67.8	0.54	2e-08	0.22	ABV56618.1
	polyprotein [Rhinovirus C]	67.8	67.8	0.56	2e-08	0.23	AEL31290.1
	polyprotein [Saffold virus]	67.8	67.8	0.69	2e-08	0.22	AER13152.1
	polyprotein [Foot-and-mouth disease virus - type Asia 1]	67.8	67.8	0.68	2e-08	0.24	ABI93984.1
	polyprotein [Foot-and-mouth disease virus - type O]	67.8	67.8	0.68	2e-08	0.24	AFE84735.1
	RNA-dependent RNA polymerase, partial [Sacbrood virus]	63.9	63.9	0.24	2e-08	0.26	AFQ38854.1
	RNA-dependent RNA polymerase, partial [Norovirus Hu/NLV/S63/1999/France]	65.5	65.5	0.3	2e-08	0.24	AAT81583.1
	RNA-dependent RNA polymerase, partial [Norovirus Hu/GI.7/Providence191/2010/USA]	64.7	64.7	0.29	2e-08	0.28	AFC89658.1
	polyprotein [Saffold virus]	67.8	67.8	0.67	2e-08	0.23	ADO20359.1
	polyprotein [Saffold virus]	67.8	67.8	0.69	2e-08	0.22	ADK91814.1
	polyprotein [Saffold virus]	67.8	67.8	0.69	2e-08	0.22	BAM44712.1
	polyprotein [Foot-and-mouth disease virus - type A]	67.8	67.8	0.68	2e-08	0.24	ADM16566.1
	RNA-dependent RNA polymerase [Norovirus Hu/GII/SH19/2005/CA] >gb|ABA12121.1| RNA-dependent RNA polymerase [Norovirus Hu/GII/SH25/2005/CA]	65.1	65.1	0.32	2e-08	0.25	ABA12117.1
	polyprotein [Rabbit hemorrhagic disease virus]	67.8	67.8	0.54	2e-08	0.22	ABU90755.1
	polyprotein [Saffold virus]	67.8	67.8	0.69	2e-08	0.22	AFP81731.1
	polyprotein [Foot-and-mouth disease virus - type O]	67.8	67.8	0.55	2e-08	0.25	AEO16215.1
	polyprotein [Foot-and-mouth disease virus - type A]	67.8	67.8	0.68	2e-08	0.24	ADM16568.1
	poylprotein [Foot-and-mouth disease virus - type O]	67.8	67.8	0.68	2e-08	0.24	AFZ77003.1
	polyprotein [Saffold virus]	67.8	67.8	0.69	2e-08	0.22	ACO92355.1
	polyprotein [Foot-and-mouth disease virus - type A]	67.8	67.8	0.68	2e-08	0.24	AAT01746.1
	polyprotein [Rhinovirus C]	67.4	67.4	0.56	2e-08	0.23	AET25079.1
	polyprotein [Foot-and-mouth disease virus - type Asia 1]	67.8	67.8	0.55	2e-08	0.25	ABI93982.1
	polyprotein [Foot-and-mouth disease virus - type Asia 1]	67.4	67.4	0.68	2e-08	0.24	AAT01738.1
	polyprotein [Foot-and-mouth disease virus - type O]	67.4	67.4	0.68	2e-08	0.24	AFU55205.1
	polyprotein [Cardiovirus D/VI2273/2004]	67.4	67.4	0.69	2e-08	0.22	ACG61137.2
	polyprotein [Foot-and-mouth disease virus - type O] >gb|ACC63452.1| polyprotein [Foot-and-mouth disease virus - type O] >gb|ACC63454.1| polyprotein [Foot-and-mouth disease virus - type O] >gb|ACC63455.1| polyprotein [Foot-and-mouth disease virus - type O] >gb|ACC63456.1| polyprotein [Foot-and-mouth disease virus - type O] >gb|ACC63457.1| polyprotein [Foot-and-mouth disease virus - type O]	67.4	67.4	0.68	2e-08	0.24	ACC63451.1
	polyprotein [Foot-and-mouth disease virus - type O]	67.4	67.4	0.55	2e-08	0.25	ACL52158.1
	polyprotein [Foot-and-mouth disease virus - type A]	67.4	67.4	0.55	2e-08	0.25	ADM16567.1
	polyprotein [Foot-and-mouth disease virus - type A]	67.4	67.4	0.68	2e-08	0.24	ABU87555.1
	polyprotein [Foot-and-mouth disease virus - type O]	67.4	67.4	0.68	2e-08	0.24	ACC63450.1
	polyprotein [Foot-and-mouth disease virus - type A]	67.4	67.4	0.55	2e-08	0.25	AAT01709.1
	polyprotein [Foot-and-mouth disease virus - type A]	67.4	67.4	0.68	2e-08	0.24	AEE65039.1
	polyprotein [Foot-and-mouth disease virus - type O]	67.4	67.4	0.68	2e-08	0.24	ACC63460.1
	3D [Enterovirus J]	66.6	66.6	0.68	2e-08	0.24	YP_003359176.1
	polyprotein [Foot-and-mouth disease virus - type Asia 1]	67.4	67.4	0.66	2e-08	0.24	AFE84733.1
	polyprotein [Foot-and-mouth disease virus - type O]	67.4	67.4	0.55	2e-08	0.25	AAT01777.1
	polyprotein [Foot-and-mouth disease virus - type O]	67.4	67.4	0.68	2e-08	0.24	ACC63453.1
	polyprotein [Foot-and-mouth disease virus - type O]	67.4	67.4	0.55	2e-08	0.25	ACC63448.1
	polyprotein [Foot-and-mouth disease virus - type C]	67.4	67.4	0.55	2e-08	0.25	CAB60265.1
	polyprotein [Foot-and-mouth disease virus - type SAT 2]	67.4	67.4	0.54	2e-08	0.25	AFP33712.1
	polyprotein [Foot-and-mouth disease virus - type Asia 1]	67.4	67.4	0.62	2e-08	0.24	ABI93976.1
	polyprotein [Foot-and-mouth disease virus - type O]	67.4	67.4	0.55	2e-08	0.25	AFZ75237.1
	polyprotein [Foot-and-mouth disease virus - type O]	67.4	67.4	0.68	2e-08	0.24	AFU55214.1
	polyprotein [Foot-and-mouth disease virus - type O]	67.4	67.4	0.68	2e-08	0.24	AFU55210.1
	polyprotein [Foot-and-mouth disease virus - type O]	67.4	67.4	0.68	2e-08	0.24	ACC63459.1
	polyprotein [Saffold virus]	67.4	67.4	0.69	2e-08	0.22	AFP81728.1
	polyprotein [Foot-and-mouth disease virus - type Asia 1]	67.4	67.4	0.68	2e-08	0.25	ACP44144.1
	polyprotein [Foot-and-mouth disease virus - type O]	67.4	67.4	0.55	2e-08	0.25	AFU55211.1
	polyprotein [Foot-and-mouth disease virus - type O] >gb|AFU55202.1| polyprotein [Foot-and-mouth disease virus - type O] >gb|AFU55203.1| polyprotein [Foot-and-mouth disease virus - type O] >gb|AFU55204.1| polyprotein [Foot-and-mouth disease virus - type O] >gb|AFU55206.1| polyprotein [Foot-and-mouth disease virus - type O] >gb|AFU55208.1| polyprotein [Foot-and-mouth disease virus - type O] >gb|AFU…	67.4	67.4	0.55	2e-08	0.25	AFU55200.1
	polyprotein [Foot-and-mouth disease virus - type O]	67.4	67.4	0.55	2e-08	0.25	ADV52245.1
	polyprotein [Foot-and-mouth disease virus - type O]	67.4	67.4	0.68	2e-08	0.24	AFE84736.1
	polyprotein [Foot-and-mouth disease virus - type O] >gb|AFZ75235.1| polyprotein [Foot-and-mouth disease virus - type O] >gb|AFZ75236.1| polyprotein [Foot-and-mouth disease virus - type O] >gb|AFZ75242.1| polyprotein [Foot-and-mouth disease virus - type O]	67.4	67.4	0.55	2e-08	0.25	AFZ75234.1
	polyprotein [Foot-and-mouth disease virus - type O]	67.4	67.4	0.68	2e-08	0.24	AFU55201.1
	polyprotein [Foot-and-mouth disease virus - type O]	67.4	67.4	0.55	2e-08	0.25	ACC63458.1
	polyprotein [Foot-and-mouth disease virus - type O]	67.4	67.4	0.55	2e-08	0.25	AAT01780.1
	polyprotein [Foot-and-mouth disease virus - type O] >gb|AFU55212.1| polyprotein [Foot-and-mouth disease virus - type O] >gb|AFU55216.1| polyprotein [Foot-and-mouth disease virus - type O]	67.4	67.4	0.55	2e-08	0.25	AFU55207.1
	polyprotein [Foot-and-mouth disease virus - type O]	67.4	67.4	0.68	2e-08	0.25	ADR51745.1
	polyprotein [Foot-and-mouth disease virus C1]	67.4	67.4	0.68	2e-08	0.24	AAT01747.1
	POLYPROTEIN [Foot-and-mouth disease virus]	67.4	67.4	0.55	2e-08	0.25	CAL64773.1
	polyprotein [Foot-and-mouth disease virus - type O]	67.4	67.4	0.55	2e-08	0.25	AAT01758.1
	polyprotein [Foot-and-mouth disease virus - type A]	67.4	67.4	0.68	2e-08	0.24	AAT01696.1
	polyprotein [Foot-and-mouth disease virus - type A]	67.4	67.4	0.68	2e-08	0.24	AAT01701.1
	RNA-dependent RNA polymerase [Norovirus Hu/GII/SH20/2005/CA]	64.7	64.7	0.32	2e-08	0.25	ABA12118.1
	polyprotein [Foot-and-mouth disease virus - type C]	67.4	67.4	0.55	2e-08	0.25	CAB60266.1
	poylprotein [Foot-and-mouth disease virus - type O]	67.4	67.4	0.68	2e-08	0.24	AFZ77049.1
	polyprotein [Foot-and-mouth disease virus - type O]	67.4	67.4	0.55	2e-08	0.25	AFZ75232.1
	polyprotein [Foot-and-mouth disease virus - type O] >gb|AFU55217.1| polyprotein [Foot-and-mouth disease virus - type O]	67.4	67.4	0.55	2e-08	0.25	AFU55215.1
	polyprotein [Foot-and-mouth disease virus - type O]	67.4	67.4	0.55	2e-08	0.25	ACC63461.1
	polyprotein [Foot-and-mouth disease virus - type O]	67.4	67.4	0.55	2e-08	0.25	AAT01759.1
	polyprotein [Foot-and-mouth disease virus - type O]	67.4	67.4	0.55	2e-08	0.25	AFU55213.1
	polyprotein [Foot-and-mouth disease virus - type O]	67.4	67.4	0.68	2e-08	0.24	ACC63449.1
	RecName: Full=Genome polyprotein; Contains: RecName: Full=Leader protease; Short=Lpro; Contains: RecName: Full=Protein VP0; AltName: Full=VP4-VP2; Contains: RecName: Full=Protein VP4; AltName: Full=P1A; AltName: Full=Virion protein 4; Contains: RecName: Full=Protein VP2; AltName: Full=P1B; AltName: Full=Virion protein 2; Contains: RecName: Full=Protein VP3; AltName: Full=P1C; AltName: Full=Virion…	67.4	67.4	0.68	2e-08	0.24	P15072.2
	polyprotein [Foot-and-mouth disease virus - type O]	67.4	67.4	0.55	2e-08	0.25	AFZ75241.1
	polyprotein [Foot-and-mouth disease virus - type A]	67.4	67.4	0.68	2e-08	0.24	AEE65043.1
	polyprotein [Foot-and-mouth disease virus - type A]	67.4	67.4	0.68	2e-08	0.24	AEE65049.1
	polyprotein [Foot-and-mouth disease virus - type O]	67.4	67.4	0.55	2e-08	0.25	AAT01762.1
	RNA-dependent RNA polymerase, partial [Acute bee paralysis virus] >gb|ADV92326.1| RNA-dependent RNA polymerase, partial [Acute bee paralysis virus] >gb|ADV92327.1| RNA-dependent RNA polymerase, partial [Acute bee paralysis virus] >gb|ADV92328.1| RNA-dependent RNA polymerase, partial [Acute bee paralysis virus] >gb|ADV92329.1| RNA-dependent RNA polymerase, partial [Acute bee paralysis virus] >gb|A…	63.2	63.2	0.16	2e-08	0.32	ADV92325.1
	polyprotein [Foot-and-mouth disease virus - type C]	67.4	67.4	0.55	2e-08	0.25	ABD67458.1
	polyprotein [Foot-and-mouth disease virus - type Asia 1] >gb|AAT01742.1| polyprotein [Foot-and-mouth disease virus - type Asia 1] >gb|AAT01743.1| polyprotein [Foot-and-mouth disease virus - type Asia 1]	67.4	67.4	0.55	2e-08	0.24	AAT01741.1
	polyprotein [Foot-and-mouth disease virus - type O]	67.4	67.4	0.55	2e-08	0.25	AAT01763.1
	polyprotein [Foot-and-mouth disease virus - type O]	67.4	67.4	0.55	2e-08	0.25	AFN55126.1
	polyprotein [Foot-and-mouth disease virus - type C]	67.4	67.4	0.55	2e-08	0.25	ABD67457.1
	polyprotein [Foot-and-mouth disease virus - type O]	67.4	67.4	0.68	2e-08	0.24	AFZ75243.1
	3D [Ljungan virus]	66.2	66.2	0.46	2e-08	0.24	NP_705884.1
	polyprotein [Saffold virus]	67.4	67.4	0.69	2e-08	0.21	ADK91815.1
	polyprotein [Foot-and-mouth disease virus - type O]	67.4	67.4	0.55	2e-08	0.25	AFZ75240.1
	3D [Foot-and-mouth disease virus - type O]	66.2	66.2	0.68	2e-08	0.24	NP_740467.1
	polyprotein [Foot-and-mouth disease virus - type C]	67.4	67.4	0.55	2e-08	0.25	ABD67455.1
	polyprotein [Foot-and-mouth disease virus C3]	67.4	67.4	0.55	2e-08	0.25	AAT01750.1
	polyprotein [Foot-and-mouth disease virus - type Asia 1]	67.4	67.4	0.55	2e-08	0.24	AEO22161.1
	polyprotein [Foot-and-mouth disease virus - type A]	67.4	67.4	0.68	2e-08	0.24	AAT01712.1
	polyprotein [Cardiovirus D/VI2229/2004]	67.4	67.4	0.67	2e-08	0.22	ACG61135.2
	polyprotein [Foot-and-mouth disease virus - type O]	67.4	67.4	0.62	2e-08	0.25	ABM63320.1
	polyprotein [Foot-and-mouth disease virus - type O]	67.4	67.4	0.55	2e-08	0.25	ABF00114.1
	polyprotein [Foot-and-mouth disease virus - type C]	67.4	67.4	0.55	3e-08	0.25	ACO40496.1
	polyprotein [Foot-and-mouth disease virus - type C]	67.4	67.4	0.55	3e-08	0.25	ABD67453.1
	polyprotein [Foot-and-mouth disease virus - type O]	67.4	67.4	0.68	3e-08	0.24	AAQ93493.1
	polyprotein [Foot-and-mouth disease virus - type C]	67.4	67.4	0.55	3e-08	0.25	ABD67456.1
	polyprotein [Foot-and-mouth disease virus - type A]	67.4	67.4	0.68	3e-08	0.24	AAT01700.1
	RecName: Full=Genome polyprotein; Contains: RecName: Full=Leader protease; Short=Lpro; Contains: RecName: Full=Protein VP0; AltName: Full=VP4-VP2; Contains: RecName: Full=Protein VP4; AltName: Full=P1A; AltName: Full=Virion protein 4; Contains: RecName: Full=Protein VP2; AltName: Full=P1B; AltName: Full=Virion protein 2; Contains: RecName: Full=Protein VP3; AltName: Full=P1C; AltName: Full=Virion…	67.4	67.4	0.55	3e-08	0.25	P03311.2
	polyprotein [Foot-and-mouth disease virus - type O]	67.4	67.4	0.68	3e-08	0.24	ADR51741.1
	polyprotein [Foot-and-mouth disease virus - type C]	67	67	0.55	3e-08	0.25	AAT01753.1
	polyprotein [Foot-and-mouth disease virus - type A]	67	67	0.55	3e-08	0.25	AAT01736.1
	poylprotein [Foot-and-mouth disease virus - type O]	67	67	0.55	3e-08	0.25	AFZ77050.1
	poylprotein [Foot-and-mouth disease virus - type O]	67	67	0.68	3e-08	0.24	AFZ77048.1
	poylprotein [Foot-and-mouth disease virus - type O]	67	67	0.68	3e-08	0.24	AFZ77046.1
	polyprotein [Foot-and-mouth disease virus - type O]	67	67	0.55	3e-08	0.25	AFZ75238.1
	polyprotein [Foot-and-mouth disease virus - type A] >gb|AAT01718.1| polyprotein [Foot-and-mouth disease virus - type A]	67	67	0.55	3e-08	0.25	AAT01716.1
	RNA-dependent RNA polymerase, partial [Norovirus Hu/Wuhan/E1014/CHN/2008]	64.7	64.7	0.39	3e-08	0.24	AFU25549.1
	poylprotein [Foot-and-mouth disease virus - type O]	67	67	0.68	3e-08	0.24	AFZ77053.1
	poylprotein [Foot-and-mouth disease virus - type O]	67	67	0.68	3e-08	0.24	AFZ77052.1
	nonstructural polyprotein [Human norovirus Hu/NV/I/Hualien/CYC/2003/TW]	63.9	63.9	0.33	3e-08	0.25	AAU10323.1
	polyprotein [Saffold virus]	67	67	0.69	3e-08	0.22	ACO92353.1
	polyprotein [Turkey gallivirus] >gb|AFO66657.1| polyprotein [Turkey gallivirus]	67	67	0.58	3e-08	0.25	YP_006576515.1
	polyprotein [Foot-and-mouth disease virus - type A]	67	67	0.68	3e-08	0.24	AAT01704.1
	poylprotein [Foot-and-mouth disease virus - type O]	67	67	0.55	3e-08	0.25	AFZ77042.1
	poylprotein [Foot-and-mouth disease virus - type O]	67	67	0.55	3e-08	0.25	AFZ77002.1
	polyprotein [Foot-and-mouth disease virus - type A]	67	67	0.68	3e-08	0.24	AAT01732.1
	RecName: Full=Genome polyprotein; AltName: Full=p254; Contains: RecName: Full=Protein p16; Contains: RecName: Full=Protein p23; Contains: RecName: Full=NTPase; AltName: Full=2C-like protein; AltName: Full=P2C; AltName: Full=p37; Contains: RecName: Full=Precursor p41; Contains: RecName: Full=Protein p29; Contains: RecName: Full=Protein p23/2; Contains: RecName: Full=Protein p18; Contains: RecName:…	67	67	0.54	3e-08	0.22	P27411.2
	polyprotein [Foot-and-mouth disease virus - type C]	67	67	0.55	3e-08	0.25	AAG16748.1
	poylprotein [Foot-and-mouth disease virus - type O]	67	67	0.55	3e-08	0.25	AFZ77045.1
	polyprotein [Foot-and-mouth disease virus - type Asia 1]	67	67	0.55	3e-08	0.25	ADC92543.1
	polyprotein [Rabbit hemorrhagic disease virus]	67	67	0.54	3e-08	0.22	ABX45103.1
	polyprotein [Rabbit hemorrhagic disease virus]	67	67	0.54	3e-08	0.22	ABV56616.1
	RNA-dependent RNA polymerase, partial [Norovirus Hu/GI.7/S23/2008/Lilla Edet/Sweden]	63.9	63.9	0.29	3e-08	0.28	AEY77356.1
	polyprotein [Foot-and-mouth disease virus - type Asia 1]	67	67	0.62	3e-08	0.24	ABI93983.1
	polymerase [Norovirus Hu/GII.4/Riviera1635/2008/US]	64.7	64.7	0.32	3e-08	0.25	ACV41092.1
	polyprotein [Foot-and-mouth disease virus - type C]	67	67	0.55	3e-08	0.25	CAL64901.1
	polyprotein [Foot-and-mouth disease virus - type Asia 1]	67	67	0.55	3e-08	0.25	ADB28902.1
	RNA-dependent RNA polymerase, partial [Norovirus Hu/GI.7/S21/2008/Lilla Edet/Sweden]	63.9	63.9	0.29	3e-08	0.28	AEY77354.1
	polyprotein [Foot-and-mouth disease virus - type A]	67	67	0.68	3e-08	0.24	ABU87557.1
	poylprotein [Foot-and-mouth disease virus - type O]	67	67	0.55	3e-08	0.25	AFZ77040.1
	polyprotein [Foot-and-mouth disease virus - type A]	67	67	0.68	3e-08	0.24	AAT01702.1
	polyprotein [Foot-and-mouth disease virus - type A]	67	67	0.68	3e-08	0.24	ADM16569.1
	polyprotein [Ljungan virus 174F]	67	67	0.47	3e-08	0.24	AAM46080.1
	poylprotein [Foot-and-mouth disease virus - type O]	67	67	0.55	3e-08	0.25	AFZ77051.1
	poylprotein [Foot-and-mouth disease virus - type O]	67	67	0.55	3e-08	0.25	AFZ77043.1
	poylprotein [Foot-and-mouth disease virus - type O]	67	67	0.55	3e-08	0.25	AFZ77041.1
	polyprotein [Foot-and-mouth disease virus - type A]	67	67	0.62	3e-08	0.24	AEE65042.1
	RNA-dependent RNA polymerase [Norovirus Hu/Mannheim131/2009/DE]	64.7	64.7	0.32	3e-08	0.24	ACT78458.1
	poylprotein [Foot-and-mouth disease virus - type O]	67	67	0.55	3e-08	0.25	AFZ77044.1
	RNA-dependent RNA polymerase [Norovirus Hu/GII/SH26/2005/CA]	64.3	64.3	0.32	3e-08	0.24	ABA12122.1
	polyprotein [Foot-and-mouth disease virus - type Asia 1]	67	67	0.55	3e-08	0.25	ABI93979.1
	polyprotein [Foot-and-mouth disease virus - type O]	67	67	0.55	3e-08	0.25	AAT01756.1
	3D polymerase [Porcine enterovirus 8]	65.9	65.9	0.69	3e-08	0.21	CAA04721.1
	Chain A, Mutant P169s Of Foot-And-Mouth Disease Virus Rna Dependent Rna- Polymerase	65.9	65.9	0.68	3e-08	0.24	3NMA_A
	polyprotein [Foot-and-mouth disease virus - type O]	67	67	0.55	3e-08	0.25	AAT01771.1
	polyprotein [Foot-and-mouth disease virus - type O]	67	67	0.62	3e-08	0.25	AAT01776.1
	polyprotein [Foot-and-mouth disease virus - type O]	67	67	0.68	3e-08	0.24	ADR51746.1
	polyprotein, partial [Foot-and-mouth disease virus O/HK/2001]	67	67	0.62	3e-08	0.25	ABY91241.1
	polyprotein [Foot-and-mouth disease virus - type C]	67	67	0.55	3e-08	0.25	ABD67454.1
	Chain A, Footand Mouth Disease Virus Rna-Dependent Rna Polymerase >pdb|1WNE|A Chain A, Foot And Mouth Disease Virus Rna-Dependent Rna Polymerase In Complex With A Template-Primer Rna >pdb|2E9R|X Chain X, Foot-And-Mouth Disease Virus Rna-Dependent Rna Polymerase In Complex With A Template-Primer Rna And With Ribavirin >pdb|2E9T|A Chain A, Foot-And-Mouth Disease Virus Rna-Polymerase Rna Dependent I…	65.9	65.9	0.58	3e-08	0.25	1U09_A
	polyprotein [Foot-and-mouth disease virus - type Asia 1]	67	67	0.55	3e-08	0.25	ABF74751.2
	polyprotein [Foot-and-mouth disease virus - type A]	67	67	0.68	3e-08	0.24	AAT01703.1
	polyprotein [Foot-and-mouth disease virus - type SAT 3]	67	67	0.55	3e-08	0.24	AAT01796.1
	polyprotein [Foot-and-mouth disease virus C4]	67	67	0.55	3e-08	0.25	AAT01751.1
	polyprotein [Foot-and-mouth disease virus - type A]	67	67	0.55	3e-08	0.25	AAT01737.1
	polyprotein [Human rhinovirus A11]	67	67	0.7	3e-08	0.23	ABO69370.1
	RNA-dependent RNA polymerase, partial [Norovirus Hu/GI.7/S17/2008/Lilla Edet/Sweden]	63.5	63.5	0.29	3e-08	0.28	AEY77350.1
	polyprotein [Foot-and-mouth disease virus - type A]	67	67	0.68	3e-08	0.24	AEE65046.1
	RNA-dependent RNA polymerase [Norovirus Hu/NV/Osaka/F140/2006/JP]	64.3	64.3	0.39	3e-08	0.24	BAF35956.1
	polyprotein [Turdivirus 1] >gb|ADL38957.1| polyprotein [Turdivirus 1]	67	67	0.59	3e-08	0.23	YP_003853285.1
	RNA-dependent RNA polymerase, partial [Norovirus Hu/GII.7/Wuhan/E2124/CHN/2010]	64.3	64.3	0.39	3e-08	0.24	AFU25551.1
	polyprotein [Turdivirus 1]	67	67	0.59	3e-08	0.23	ADL38958.1
	polyprotein, partial [Kobuvirus sewage Aichi]	66.6	66.6	0.59	3e-08	0.22	BAO02684.1
	polyprotein [Foot-and-mouth disease virus - type O]	67	67	0.55	3e-08	0.25	ADR66170.1
	Chain A, M296i Mutant Of Foot-And-Mouth Disease Virus Rna-Polymerase In Complex With A Template- Primer Rna >pdb|3KOA|A Chain A, M296i Mutant Of Foot-And-Mouth Disease Virus Rna-Polymerase In Complex With A Template- Primer Rna And Gtp	65.9	65.9	0.58	3e-08	0.25	3KNA_A
	polyprotein [Foot-and-mouth disease virus - type O]	66.6	66.6	0.55	3e-08	0.25	AGG91149.1
	polyprotein [Foot-and-mouth disease virus - type O]	66.6	66.6	0.55	3e-08	0.25	ADX97244.1
	Chain A, G62s Mutant Of Foot-And-Mouth Disease Virus Rna-Polymerase In Complex With A Template- Primer Rna, Tetragonal Structure >pdb|3KMS|A Chain A, G62s Mutant Of Foot-And-Mouth Disease Virus Rna-Polymerase In Complex With A Template- Primer Rna Trigonal Structure	65.9	65.9	0.58	3e-08	0.25	3KMQ_A
	polyprotein [Rabbit hemorrhagic disease virus]	66.6	66.6	0.54	3e-08	0.22	ABU90737.1
	Chain A, Mutant P44s P169s M296i Of Foot-and-mouth Disease Virus Rna-dependent Rna Polymerase	65.9	65.9	0.55	3e-08	0.25	4IQX_A
	polyprotein [Rabbit hemorrhagic disease virus]	66.6	66.6	0.54	3e-08	0.22	ABU90743.1
	polyprotein [Foot-and-mouth disease virus - type Asia 1]	66.6	66.6	0.55	3e-08	0.25	ABI93988.1
	polyprotein [Foot-and-mouth disease virus - type SAT 2]	66.6	66.6	0.54	3e-08	0.25	AFP33713.1
	polyprotein [Ljungan virus 145SL]	66.6	66.6	0.47	3e-08	0.24	ACP31192.1
	Chain A, Structure Of A Mutant P44s Of Foot-And-Mouth Disease Virus Rna- Dependent Rna Polymerase	65.9	65.9	0.55	4e-08	0.25	3NKY_A
	polyprotein [Rabbit hemorrhagic disease virus]	66.6	66.6	0.54	4e-08	0.22	ABB16279.1
	polyprotein [Foot-and-mouth disease virus - type O]	66.6	66.6	0.55	4e-08	0.25	ADR66169.1
	polyprotein [Foot-and-mouth disease virus - type O]	66.6	66.6	0.55	4e-08	0.25	AGO58296.1
	polyprotein [Foot-and-mouth disease virus - type O]	66.6	66.6	0.68	4e-08	0.25	ADR51744.1
	polyprotein [Foot-and-mouth disease virus - type A]	66.6	66.6	0.68	4e-08	0.24	AAT01699.1
	polyprotein [Rabbit hemorrhagic disease virus]	66.6	66.6	0.54	4e-08	0.22	ADP68578.1
	Chain A, M296i G62s Mutant Of Foot-And-Mouth Disease Virus Rna-Polymerase In Complex With A Template- Primer Rna	65.9	65.9	0.58	4e-08	0.25	3KLV_A
	3D [Aichi virus 1]	65.9	65.9	0.59	4e-08	0.23	NP_740444.1
	polyprotein [Foot-and-mouth disease virus - type A]	66.6	66.6	0.55	4e-08	0.25	AAT01717.1
	polyprotein [Canine kobuvirus 1]	66.6	66.6	0.59	4e-08	0.22	AGH29114.1
	polyprotein [Ljungan virus 145SL]	66.6	66.6	0.46	4e-08	0.24	AAM46081.1
	polyprotein [Foot-and-mouth disease virus - type Asia 1]	66.6	66.6	0.55	4e-08	0.25	ABM66095.1
	3D [Turdivirus 2]	65.9	65.9	0.58	4e-08	0.24	YP_003853309.1
	polyprotein [Foot-and-mouth disease virus - type A]	66.6	66.6	0.55	4e-08	0.25	AAT01722.1
	3D [Salivirus NG-J1]	65.9	65.9	0.65	4e-08	0.24	YP_003038633.1
	polyprotein [Foot-and-mouth disease virus - type O]	66.6	66.6	0.55	4e-08	0.25	AGO58295.1
	polyprotein [Foot-and-mouth disease virus - type O]	66.6	66.6	0.55	4e-08	0.25	AFZ75239.1
	polyprotein [Foot-and-mouth disease virus - type A]	66.6	66.6	0.55	4e-08	0.25	ACM79369.1
	polyprotein [Foot-and-mouth disease virus - type A]	66.6	66.6	0.55	4e-08	0.25	AAT01720.1
	polyprotein [Foot-and-mouth disease virus - type A]	66.6	66.6	0.55	4e-08	0.25	AAT01694.1
	polyprotein [Foot-and-mouth disease virus - type A]	66.6	66.6	0.68	4e-08	0.24	AAT01723.1
	polyprotein [Foot-and-mouth disease virus - type O]	66.6	66.6	0.68	4e-08	0.24	ACL52157.1
	RecName: Full=Genome polyprotein; Contains: RecName: Full=Leader protease; Short=Lpro; Contains: RecName: Full=Protein VP0; AltName: Full=VP4-VP2; Contains: RecName: Full=Protein VP4; AltName: Full=P1A; AltName: Full=Virion protein 4; Contains: RecName: Full=Protein VP2; AltName: Full=P1B; AltName: Full=Virion protein 2; Contains: RecName: Full=Protein VP3; AltName: Full=P1C; AltName: Full=Virion…	66.6	66.6	0.55	4e-08	0.25	P49303.1
	Chain A, Foot And Mouth Disease Virus Rna-Dependent Rna Polymerase In Complex With Vpg Protein >pdb|2F8E|X Chain X, Foot And Mouth Disease Virus Rna-dependent Rna Polymerase In Complex With Uridylylated Vpg Protein	65.5	65.5	0.55	4e-08	0.25	2D7S_A
	polyprotein [Foot-and-mouth disease virus - type Asia 1]	66.6	66.6	0.55	4e-08	0.25	AEB00690.1
	3D [Human parechovirus 1]	63.5	63.5	0.37	4e-08	0.25	ABW04090.1
	RNA-dependent RNA polymerase, partial [Sacbrood virus]	62.8	62.8	0.24	4e-08	0.25	AFQ38855.1
	polyprotein [Foot-and-mouth disease virus - type Asia 1]	66.6	66.6	0.55	4e-08	0.25	ABI93995.1
	polyprotein [Foot-and-mouth disease virus - type O]	66.6	66.6	0.68	4e-08	0.24	AAT01766.1
	polyprotein [Foot-and-mouth disease virus - type O]	66.6	66.6	0.68	4e-08	0.25	ADR51743.1
	polyprotein [Foot-and-mouth disease virus - type SAT 1]	66.6	66.6	0.46	4e-08	0.25	AAT01787.1
	polyprotein [Saffold virus]	66.6	66.6	0.69	4e-08	0.22	ADK91816.1
	polyprotein [Rabbit hemorrhagic disease virus]	66.6	66.6	0.54	4e-08	0.21	ABU90749.1
	polyprotein, partial [Salivirus A]	66.6	66.6	0.63	4e-08	0.24	ACT34048.1
	Chain A, Mutant P44s M296i Of Foot-And-Mouth Disease Virus Rna-Dependent Rna Polymerase	65.5	65.5	0.55	4e-08	0.25	3NL0_A
	polyprotein [Acute bee paralysis virus] >gb|ABE04075.1| polyprotein [Acute bee paralysis virus] >gb|ABE04076.1| polyprotein [Acute bee paralysis virus] >gb|ABE04077.1| polyprotein [Acute bee paralysis virus]	62.4	62.4	0.16	4e-08	0.32	ABE04062.1
	Polyprotein [Ljungan virus]	66.2	66.2	0.46	4e-08	0.24	ABQ02688.1
	polyprotein [Foot-and-mouth disease virus - type A]	66.2	66.2	0.62	4e-08	0.25	AER28320.1
	polyprotein [Foot-and-mouth disease virus - type A]	66.2	66.2	0.68	4e-08	0.24	AEE65036.1
	polyprotein, partial [Rhinovirus A]	66.2	66.2	0.57	4e-08	0.23	AFK65734.1
	polyprotein [Foot-and-mouth disease virus - type Asia 1]	66.2	66.2	0.55	5e-08	0.25	ABI93985.1
	polyprotein [Theiler's encephalomyelitis virus]	66.2	66.2	0.71	5e-08	0.23	ACG55800.1
	polyprotein [Foot-and-mouth disease virus - type O]	66.2	66.2	0.55	5e-08	0.25	AAT01769.1
	polyprotein [Foot-and-mouth disease virus - type Asia 1]	66.2	66.2	0.55	5e-08	0.25	ADU56664.1
	polyprotein [Rabbit hemorrhagic disease virus]	66.2	66.2	0.54	5e-08	0.21	ABU90757.1
	polyprotein [Rabbit hemorrhagic disease virus]	66.2	66.2	0.54	5e-08	0.22	ABV56614.1
	polyprotein [Foot-and-mouth disease virus - type A]	66.2	66.2	0.55	5e-08	0.25	AFE84727.1
	RecName: Full=Genome polyprotein; AltName: Full=p254; Contains: RecName: Full=Protein p16; Contains: RecName: Full=Protein p23; Contains: RecName: Full=NTPase; AltName: Full=2C-like protein; AltName: Full=P2C; AltName: Full=p37; Contains: RecName: Full=Precursor p41; Contains: RecName: Full=Protein p29; Contains: RecName: Full=Protein p23/2; Contains: RecName: Full=Protein p18; Contains: RecName:…	66.2	66.2	0.54	5e-08	0.22	Q89273.1
	RNA-dependent RNA polymerase [Norovirus Hu/GII/SH23/2005/CA]	63.9	63.9	0.32	5e-08	0.24	ABA12119.1
	polyprotein [Ljungan virus] >gb|AAM46079.1|AF327920_1 polyprotein [Ljungan virus 87-012]	66.2	66.2	0.46	5e-08	0.24	NP_647602.1
	3D [Turdivirus 1]	65.5	65.5	0.59	5e-08	0.23	YP_003853298.1
	polyprotein, partial [Enterovirus E]	65.5	65.5	0.72	5e-08	0.22	AAZ73353.1
	polyprotein precursor [Foot-and-mouth disease virus]	66.2	66.2	0.62	5e-08	0.25	AAD38188.1
	polyprotein [Foot-and-mouth disease virus - type O]	66.2	66.2	0.55	5e-08	0.25	ADC92548.1
	polyprotein 1 [uncultured virus]	61.2	61.2	0.12	5e-08	0.38	AEX30931.1
	pol protein [Foot-and-mouth disease virus - type O] >gb|AAG45408.1| pol protein [Foot-and-mouth disease virus - type O]	66.2	66.2	0.62	5e-08	0.25	NP_658990.1
	polyprotein, partial [Rhinovirus A]	66.2	66.2	0.58	5e-08	0.23	AEP69150.1
	polyprotein [Foot-and-mouth disease virus - type A]	66.2	66.2	0.55	5e-08	0.25	AAT01725.1
	RNA-dependent RNA polymerase [Norovirus Hu/GII/SH27/2005/CA]	63.9	63.9	0.32	5e-08	0.24	ABA12123.1
	RNA dependent RNA polymerase [Norovirus Hu/V1622/06/IND]	63.5	63.5	0.34	5e-08	0.25	BAH85314.1
	polyprotein [Foot-and-mouth disease virus - type Asia 1]	66.2	66.2	0.55	5e-08	0.25	ABV03522.1
	RNA-dependent RNA polymerase [Norovirus Hu/GII/SH28/2005/CA]	63.9	63.9	0.32	5e-08	0.24	ABA12124.1
	polyprotein [Foot-and-mouth disease virus - type A]	66.2	66.2	0.62	5e-08	0.24	AEE65048.1
	polyprotein [Enterovirus J] >gb|AAL68561.2|AF414373_1 polyprotein [Enterovirus J]	66.2	66.2	0.68	5e-08	0.24	YP_003358790.1
	polyprotein [Foot-and-mouth disease virus - type A]	66.2	66.2	0.68	5e-08	0.24	AEE65040.1
	polyprotein [Foot-and-mouth disease virus - type A]	66.2	66.2	0.55	5e-08	0.24	AAT01708.1
	RNA-dependent RNA polymerase [Norovirus Hu/GII/SH29/2005/CA] >gb|ABA12126.1| RNA-dependent RNA polymerase [Norovirus Hu/GII/SH30/2005/CA] >gb|ABA12127.1| RNA-dependent RNA polymerase [Norovirus Hu/GII/SH31/2005/CA]	63.5	63.5	0.32	5e-08	0.24	ABA12125.1
	poylprotein [Foot-and-mouth disease virus - type O]	66.2	66.2	0.55	5e-08	0.25	AFZ77047.1
	polyprotein [Foot-and-mouth disease virus - type O]	66.2	66.2	0.62	5e-08	0.25	AAT01778.1
	polyprotein [Foot-and-mouth disease virus - type Asia 1]	66.2	66.2	0.55	5e-08	0.25	ABI93986.1
	polyprotein [Foot-and-mouth disease virus - type A]	66.2	66.2	0.68	5e-08	0.24	AAT01710.1
	polyprotein [Foot-and-mouth disease virus - type A]	66.2	66.2	0.55	5e-08	0.25	AEE65037.1
	3D [Turdivirus 3]	65.1	65.1	0.55	5e-08	0.24	YP_003853320.1
	polyprotein [Rabbit hemorrhagic disease virus]	66.2	66.2	0.54	5e-08	0.21	ABV56610.1
	polyprotein [Aichi virus 1]	66.2	66.2	0.59	5e-08	0.23	ADN52311.2
	polyprotein [Foot-and-mouth disease virus - type A]	66.2	66.2	0.68	5e-08	0.24	AEQ49433.1
	polyprotein [Foot-and-mouth disease virus - type O]	66.2	66.2	0.55	5e-08	0.25	AAT01765.1
	polyprotein [Foot-and-mouth disease virus - type A]	66.2	66.2	0.68	5e-08	0.24	AEE65045.1
	polyprotein, partial [Rhinovirus A]	66.2	66.2	0.57	6e-08	0.23	AFM84630.1
	polyprotein [Foot-and-mouth disease virus - type O]	66.2	66.2	0.68	6e-08	0.24	ADR51742.1
	polyprotein [Foot-and-mouth disease virus - type A]	66.2	66.2	0.68	6e-08	0.24	AER28319.1
	polyprotein [Foot-and-mouth disease virus - type A]	66.2	66.2	0.68	6e-08	0.24	AAT01721.1
	polyprotein [Cardiovirus BR/118/2006]	66.2	66.2	0.69	6e-08	0.22	ACG61136.2
	polyprotein [Rabbit hemorrhagic disease virus]	66.2	66.2	0.53	6e-08	0.22	AAG16239.1
	polyprotein [Foot-and-mouth disease virus]	66.2	66.2	0.55	6e-08	0.26	CAA25127.1
	RecName: Full=Genome polyprotein; AltName: Full=p254; Contains: RecName: Full=Protein p16; Contains: RecName: Full=Protein p23; Contains: RecName: Full=NTPase; AltName: Full=2C-like protein; AltName: Full=P2C; AltName: Full=p37; Contains: RecName: Full=Precursor p41; Contains: RecName: Full=Protein p29; Contains: RecName: Full=Protein p23/2; Contains: RecName: Full=Protein p18; Contains: RecName:…	66.2	66.2	0.54	6e-08	0.22	Q86119.2
	polyprotein [Enterovirus J]	65.9	65.9	0.68	6e-08	0.24	AAL68560.2
	polyprotein [Foot-and-mouth disease virus - type O]	66.2	66.2	0.55	6e-08	0.25	ADH32284.1
	polyprotein [Theiler's encephalomyelitis virus]	65.9	65.9	0.71	6e-08	0.23	AEC04618.1
	polyprotein [Rabbit hemorrhagic disease virus] >sp|P27410.1|POLG_RHDVF RecName: Full=Genome polyprotein; AltName: Full=p254; Contains: RecName: Full=Protein p16; Contains: RecName: Full=Protein p23; Contains: RecName: Full=NTPase; AltName: Full=2C-like protein; AltName: Full=P2C; AltName: Full=p37; Contains: RecName: Full=Precursor p41; Contains: RecName: Full=Protein p29; Contains: RecName: Full…	65.9	65.9	0.54	6e-08	0.22	NP_062875.1
	polyprotein [Foot-and-mouth disease virus - type O]	65.9	65.9	0.55	6e-08	0.25	AAT01764.1
	polyprotein [Foot-and-mouth disease virus - type A]	65.9	65.9	0.68	6e-08	0.24	AAT01697.1
	polyprotein [Foot-and-mouth disease virus - type O]	65.9	65.9	0.55	6e-08	0.25	ADM36039.1
	polyprotein [Foot-and-mouth disease virus - type O]	65.9	65.9	0.55	6e-08	0.25	AAT01770.1
	RecName: Full=Genome polyprotein; Contains: RecName: Full=Leader protease; Short=Lpro; Contains: RecName: Full=Protein VP0; AltName: Full=VP4-VP2; Contains: RecName: Full=Protein VP4; AltName: Full=P1A; AltName: Full=Virion protein 4; Contains: RecName: Full=Protein VP2; AltName: Full=P1B; AltName: Full=Virion protein 2; Contains: RecName: Full=Protein VP3; AltName: Full=P1C; AltName: Full=Virion…	65.9	65.9	0.55	6e-08	0.26	P03306.2
	polyprotein [Foot-and-mouth disease virus - type O]	65.9	65.9	0.55	6e-08	0.25	ABR19839.1
	polyprotein [Rabbit hemorrhagic disease virus]	65.9	65.9	0.54	6e-08	0.21	ABB88924.1
	polyprotein [Acute bee paralysis virus]	62	62	0.16	6e-08	0.32	ABE04074.1
	polyprotein [Foot-and-mouth disease virus - type O]	65.9	65.9	0.55	6e-08	0.25	AAZ23807.2
	polyprotein [Foot-and-mouth disease virus - type Asia 1]	65.9	65.9	0.55	6e-08	0.25	ADX97245.1
	non-structural polyprotein [Norovirus Hu/Duan/Beijing/2006/China] >gb|AFU25555.1| RNA-dependent RNA polymerase, partial [Norovirus Hu/GII.4/Wuhan/E417/2007/CHN] >gb|AFU25557.1| RNA-dependent RNA polymerase, partial [Norovirus Hu/GII.4/Wuhan/E630/CHN/2007] >gb|AFU25563.1| RNA-dependent RNA polymerase, partial [Norovirus Hu/GII.4/Wuhan/E1509/CHN/2009] >gb|AFU25565.1| RNA-dependent RNA polymerase, p…	63.5	63.5	0.32	6e-08	0.24	ABY65349.1
	polyprotein, partial [Human rhinovirus C35]	65.9	65.9	0.67	6e-08	0.23	AEM76814.1
	polyprotein [Saffold virus]	65.9	65.9	0.69	6e-08	0.22	BAM44713.1
	polyprotein [Foot-and-mouth disease virus - type Asia 1]	65.9	65.9	0.55	6e-08	0.25	AEQ49431.1
	polyprotein [Rhinovirus C]	65.9	65.9	0.56	6e-08	0.23	ACZ67658.1
	polyprotein [Foot-and-mouth disease virus - type O]	65.9	65.9	0.55	7e-08	0.25	ADN28046.1
	polyprotein [Acute bee paralysis virus] >gb|ABE04058.1| polyprotein [Acute bee paralysis virus] >gb|ABE04060.1| polyprotein [Acute bee paralysis virus] >gb|ABE04061.1| polyprotein [Acute bee paralysis virus] >gb|ABE04063.1| polyprotein [Acute bee paralysis virus] >gb|ABE04064.1| polyprotein [Acute bee paralysis virus] >gb|ABE04065.1| polyprotein [Acute bee paralysis virus] >gb|ABE04066.1| polypro…	62	62	0.16	7e-08	0.32	ABE04057.1
	polyprotein [Rabbit hemorrhagic disease virus]	65.9	65.9	0.54	7e-08	0.21	ABU90753.1
	polyprotein [Baboon enterovirus]	65.9	65.9	0.68	7e-08	0.23	AAL69622.2
	polyprotein [Foot-and-mouth disease virus - type O]	65.9	65.9	0.55	7e-08	0.25	AGO58297.1
	polyprotein [Foot-and-mouth disease virus - type O]	65.9	65.9	0.55	7e-08	0.25	AGO58292.1
	RNA polymerase 3D, partial [Human poliovirus 1]	64.7	64.7	0.65	7e-08	0.23	AFQ38631.1
	polyprotein [Foot-and-mouth disease virus - type A]	65.9	65.9	0.55	7e-08	0.25	ACX54401.1
	polyprotein [Foot-and-mouth disease virus - type A] >gb|AAT01727.1| polyprotein [Foot-and-mouth disease virus - type A]	65.9	65.9	0.55	7e-08	0.25	AAT01726.1
	polyprotein [Foot-and-mouth disease virus C5]	65.9	65.9	0.68	7e-08	0.24	AAT01752.1
	polyprotein [Rhinovirus A]	65.9	65.9	0.7	7e-08	0.22	AEP69145.1
	polyprotein [Foot-and-mouth disease virus - type Asia 1]	65.9	65.9	0.55	7e-08	0.25	ABM66096.1
	polyprotein [Foot-and-mouth disease virus - type O]	65.9	65.9	0.68	7e-08	0.24	AGO58289.1
	polyprotein [Rabbit hemorrhagic disease virus]	65.9	65.9	0.54	7e-08	0.22	ABU90739.1
[truncated: 3,000 more rows]

## Sheet: SMoV HEL
Description	Max score	Total score	Query cover	E value	Ident	Accession
	polyprotein [Strawberry mottle virus] >emb|CAC86396.1| polyprotein [Strawberry mottle virus]	1062	1062	1	0	1	NP_599086.1												gdkiqthmmy ssesisfmmr eklrasmtti ptiiakfeka vdisgtrmcp ftvlfhgpag
	helicase [Strawberry mottle virus]	1056	1056	1	0	1	NP_733951.1												61 sgksnsmrgf mhdvmnemee psvgrvyprn sgdkhwsdyl rqtalyydef aqkkpcnges
	helicase [Black raspberry necrosis virus]	464	464	0.97	1e-155	0.46	YP_654558.1												121 deleliplvs cshfplvgaa iedkglsfns kyifmcsnra dvssnaglad ndafrrrrhl
	viral polyprotein [Black raspberry necrosis virus]	471	471	0.99	1e-145	0.46	CBM42548.1												181 cvevtrddre fdpsnptynq tfqlknplkp tenlkfsheg gpleeigpms ynelvvyavn
	polyprotein [Black raspberry necrosis virus] >gb|ABC71319.1| polyprotein [Black raspberry necrosis virus]	466	466	0.97	5e-144	0.46	YP_654555.1												241 rarehfdrev kamkyavsra tntgkaheqa ifycprftce rmkldthacp hlanehfvdh
	unnamed protein product [Chocolate lily virus A]	185	185	0.98	1e-48	0.28	YP_004940018.1												301 evygefrgey fccdkngvac dcpltnweks imhdmsanat ndeialalal fsqeenrlms
	unnamed protein product [Chocolate lily virus A] >gb|AEV45821.1| polyprotein [Chocolate lily virus A]	184	184	0.98	2e-46	0.28	YP_004936170.1												361 dyagffelie nvdswrvdap pkakkvdlqa yvnrtwadyn drlrylicqh fertkaarnt
	NTP-binding domain [Satsuma dwarf virus]	155	155	0.37	9e-37	0.41	NP_734023.1												421 yfqrlktlkd dikswsivga wnslpmgakw vvgiialfsf gasliwllsk vmamhtwdpm
	polyprotein [Satsuma dwarf virus] >sp|Q9WAL8.1|POL1_SDVS5 RecName: Full=RNA1 polyprotein; AltName: Full=P1; Contains: RecName: Full=Putative helicase; AltName: Full=Putative NTP-binding protein; Contains: RecName: Full=Probable picornain 3C-like protease; Short=3C-like protease; Contains: RecName: Full=Probable RNA-directed RNA polymerase >dbj|BAA76746.1| polyprotein [Satsuma dwarf virus]	155	155	0.37	1e-36	0.41	NP_620566.1												481 emlgvflgsk sfvevvteq
	replication-associated polyprotein, partial [Black raspberry necrosis virus]	148	148	0.51	8e-35	0.31	ABZ90974.1
	polyprotein [Tomato chocolate virus]	129	129	0.52	3e-28	0.31	ACU01024.1
	polyprotein [Tomato chocolate spot virus] >gb|ACT79982.1| polyprotein [Tomato chocolate spot virus]	127	127	0.47	7e-28	0.31	YP_003097229.1
	polyprotein [Tomato torrado virus]	126	126	0.47	1e-27	0.32	ACB47566.1
	polyprotein [Tomato torrado virus] >sp|A1XIP9.1|POL1_TOTV RecName: Full=RNA1 polyprotein; Contains: RecName: Full=Protease-cofactor; Contains: RecName: Full=Putative helicase; Contains: RecName: Full=Picornain 3C-like protease; Short=3C-like protease; Contains: RecName: Full=RNA-directed RNA polymerase >gb|ABD38934.1| polyprotein [Tomato torrado virus]	126	126	0.47	2e-27	0.32	YP_001039627.1
	polyprotein, partial [Tomato apex necrosis virus]	125	125	0.47	3e-27	0.31	ABK33525.1
	polyprotein [Tomato marchitez virus] >gb|ABV44416.1| polyprotein [Tomato marchitez virus]	124	124	0.47	7e-27	0.31	YP_001976147.1
	helicase [Broad bean true mosaic virus]	113	113	0.9	2e-23	0.26	YP_008400140.1
	polyprotein [Broad bean true mosaic virus] >gb|ADI60054.1| polyprotein [Broad bean true mosaic virus]	112	112	0.9	5e-23	0.26	YP_008400121.1
	polyprotein [Turnip ringspot virus]	112	112	0.44	8e-23	0.34	ADZ54704.1
	polyprotein 1 [uncultured virus]	110	110	0.31	1e-22	0.38	AEX30902.1
	NTP-binding domain [Red clover mottle virus]	110	110	0.5	1e-22	0.31	NP_734027.1
	membrane-binding protein [Cowpea mosaic virus]	109	109	0.43	2e-22	0.3	NP_734054.1
	polyprotein [Turnip ringspot virus]	110	110	0.41	3e-22	0.35	ACX53644.1
	polyprotein [Red clover mottle virus] >sp|P35930.1|POL1_RCMV RecName: Full=RNA1 polyprotein; AltName: Full=Genome polyprotein B; AltName: Full=P1; Contains: RecName: Full=Protease cofactor; AltName: Full=32 kDa protein; Contains: RecName: Full=Putative helicase; AltName: Full=58 kDa protein; AltName: Full=Membrane-binding protein; AltName: Full=NTP-binding protein; Short=NTB; Contains: RecName: F…	109	109	0.52	4e-22	0.31	NP_620468.1
	polyprotein [Cowpea mosaic virus] >sp|P03600.1|POL1_CPMVS RecName: Full=RNA1 polyprotein; AltName: Full=Genome polyprotein B; AltName: Full=P1; Contains: RecName: Full=Protease cofactor; AltName: Full=32 kDa protein; Contains: RecName: Full=Putative helicase; AltName: Full=58 kDa protein; AltName: Full=Membrane-binding protein; AltName: Full=NTP-binding protein; Short=NTB; Contains: RecName: Full…	109	109	0.43	5e-22	0.3	NP_613283.1
	polyprotein 1 [uncultured virus]	100	100	0.3	2e-21	0.37	AEX30907.1
	polyprotein [Turnip ringspot virus] >gb|ACV41391.1| polyprotein [Turnip ringspot virus]	107	107	0.4	3e-21	0.34	YP_003193665.1
	polyprotein [Lettuce necrotic leaf curl virus]	107	107	0.32	4e-21	0.35	AGR55590.1
	polyprotein [Radish mosaic virus]	105	105	0.4	7e-21	0.34	ACE06773.1
	polyprotein [Radish mosaic virus] >dbj|BAF75830.1| polyprotein [Radish mosaic virus]	105	105	0.4	9e-21	0.34	YP_001911126.1
	RNA1-polyprotein [Radish mosaic virus]	105	105	0.4	1e-20	0.34	BAG84602.1
	membrane-binding protein [Cowpea severe mosaic virus]	104	104	0.45	1e-20	0.3	NP_734059.1
	polyprotein [Turnip ringspot virus]	105	105	0.41	1e-20	0.34	ACX53646.1
	polyprotein [Radish mosaic virus]	105	105	0.4	1e-20	0.34	ADZ55760.1
	polyprotein [Cowpea severe mosaic virus] >sp|P36312.1|POL1_CPSMV RecName: Full=RNA1 polyprotein; AltName: Full=Genome polyprotein B; AltName: Full=P1; Contains: RecName: Full=Protease cofactor; AltName: Full=32 kDa protein; Contains: RecName: Full=Putative helicase; AltName: Full=58 kDa protein; AltName: Full=Membrane-binding protein; AltName: Full=NTP-binding protein; Short=NTB; Contains: RecNam…	104	104	0.45	2e-20	0.3	NP_619518.1
	NTP-binding protein [Broad bean wilt virus 1]	102	102	0.43	3e-20	0.3	NP_951027.1
	polyprotein 1 [Broad bean wilt virus 1]	103	103	0.46	6e-20	0.3	AAX12375.1
	NTP-binding domain [Parsnip yellow fleck virus]	102	102	0.42	9e-20	0.32	NP_734448.1
	polyprotein [Parsnip yellow fleck virus] >sp|Q05057.1|POLG_PYFV1 RecName: Full=Genome polyprotein; Contains: RecName: Full=Putative leader protein; Contains: RecName: Full=Capsid protein 1; Short=CP-1; AltName: Full=22.5 kDa protein; AltName: Full=Coat protein 1; Contains: RecName: Full=Capsid protein 2; Short=CP-2; AltName: Full=26 kDa protein; AltName: Full=Coat protein 2; Contains: RecName: Fu…	102	102	0.42	1e-19	0.32	NP_619734.1
	polyprotein [Broad bean wilt virus 1] >sp|Q76L40.1|POL1_BBWVS RecName: Full=RNA1 polyprotein; AltName: Full=Genome polyprotein B; Contains: RecName: Full=Protease cofactor; Contains: RecName: Full=Putative helicase; AltName: Full=Membrane-binding protein; AltName: Full=NTP-binding protein; Short=NTB; Contains: RecName: Full=Viral genome-linked protein; AltName: Full=VPg; Contains: RecName: Full=P…	101	101	0.43	2e-19	0.3	NP_945134.1
	precursor polyprotein [Broad bean wilt virus 2]	101	101	0.46	2e-19	0.26	AFQ32555.1
	polyprotein [Gentian mosaic virus]	100	100	0.51	3e-19	0.28	BAD99001.1
	polyprotein 1 [uncultured virus]	94.4	94.4	0.27	4e-19	0.38	AEX30941.1
	polyprotein [Broad bean wilt virus 2]	100	100	0.46	5e-19	0.26	AGM38170.1
	polyprotein [Broad bean wilt virus 2]	100	100	0.46	6e-19	0.26	AGM38171.1
	unnamed protein product [Mikania micrantha mosaic virus] >gb|ABX83032.1| polyprotein [Mikania micrantha mosaic virus]	99.4	99.4	0.56	9e-19	0.26	YP_002158824.1
	polyprotein 1 [Mikania micrantha mosaic virus]	99.4	99.4	0.51	1e-18	0.28	ACI22650.1
	polyprotein [Broad bean wilt virus 2]	98.6	98.6	0.46	2e-18	0.26	AGM38161.1
	polyprotein [Broad bean wilt virus 2] >gb|AGM38164.1| polyprotein [Broad bean wilt virus 2]	98.2	98.2	0.46	2e-18	0.26	AGM38163.1
	polyprotein [Broad bean wilt virus 2]	98.2	98.2	0.46	2e-18	0.26	AGM38162.1
	precursor polyprotein [Broad bean wilt virus 2]	98.2	98.2	0.46	2e-18	0.26	AFQ32563.1
	polyprotein [Broad bean wilt virus 2]	98.2	98.2	0.46	2e-18	0.26	BAB40439.1
	polyprotein [Broad bean wilt virus 2]	98.2	98.2	0.46	2e-18	0.26	AGM38168.1
	precursor polyprotein [Broad bean wilt virus 2]	97.8	97.8	0.46	3e-18	0.26	AFQ32567.1
	precursor polyprotein [Broad bean wilt virus 2]	97.4	97.4	0.46	4e-18	0.26	AFQ32557.1
	polyprotein 1 [uncultured virus]	90.9	90.9	0.26	4e-18	0.37	AEX30913.1
	polyprotein 1 [Squash mosaic virus]	97.1	97.1	0.45	5e-18	0.29	ABZ89551.1
	helicase [Squash mosaic virus]	95.9	95.9	0.45	7e-18	0.29	NP_734009.1
	polyprotein [Broad bean wilt virus 2]	96.7	96.7	0.46	8e-18	0.27	AAD38152.2
	precursor polyprotein [Broad bean wilt virus 2]	96.3	96.3	0.46	9e-18	0.27	AFQ32559.1
	polyprotein [Broad bean wilt virus 2]	96.3	96.3	0.46	1e-17	0.27	AGM38165.1
	polyprotein [Broad bean wilt virus 2]	96.3	96.3	0.46	1e-17	0.27	CBN73319.1
	polyprotein [Broad bean wilt virus 2]	96.3	96.3	0.46	1e-17	0.27	AGM38166.1
	polyprotein [Broad bean wilt virus 2]	96.3	96.3	0.46	1e-17	0.27	AGM38160.1
	polyprotein 1 [Bean pod mottle virus]	95.9	95.9	0.33	1e-17	0.37	ADD92354.1
	polyprotein [Squash mosaic virus] >dbj|BAB62139.1| polyprotein [Squash mosaic virus]	95.9	95.9	0.45	1e-17	0.29	NP_620657.1
	polyprotein 1 [Bean pod mottle virus]	95.9	95.9	0.33	1e-17	0.37	ADD92355.1
	polyprotein [Bean pod mottle virus]	95.9	95.9	0.33	1e-17	0.37	ADD81209.1
	precursor polyprotein [Broad bean wilt virus 2]	95.9	95.9	0.46	1e-17	0.26	AFQ32561.1
	polyprotein [Broad bean wilt virus 2]	95.9	95.9	0.46	1e-17	0.26	AGM38172.1
	polyprotein [Broad bean wilt virus 2]	95.9	95.9	0.46	1e-17	0.26	AGM38169.1
	precursor polyprotein [Broad bean wilt virus 2]	95.9	95.9	0.46	1e-17	0.26	AFQ32565.1
	polyprotein [Broad bean wilt virus 2]	95.9	95.9	0.46	1e-17	0.26	AGM38167.1
	polyprotein P1 [Tobacco ringspot virus]	95.9	95.9	0.5	1e-17	0.29	AFR67086.1
	polyprotein 1 [Bean pod mottle virus] >gb|ADD92363.1| polyprotein 1 [Bean pod mottle virus]	94.4	94.4	0.32	1e-17	0.36	ADD92360.1
	polyprotein 1 [Bean pod mottle virus] >gb|ADD92357.1| polyprotein 1 [Bean pod mottle virus] >gb|ADD92362.1| polyprotein 1 [Bean pod mottle virus] >gb|ADD92364.1| polyprotein 1 [Bean pod mottle virus] >gb|ADD92365.1| polyprotein 1 [Bean pod mottle virus]	94.4	94.4	0.32	1e-17	0.36	ADD92356.1
	polyprotein 1 [Bean pod mottle virus]	95.9	95.9	0.33	1e-17	0.37	AAW69768.1
	NTP-binding domain [Broad bean wilt virus 2]	94.7	94.7	0.39	1e-17	0.26	NP_733959.1
	polyprotein 1 [Bean pod mottle virus]	95.5	95.5	0.33	2e-17	0.37	AAM73718.1
	RNA1 polyprotein [Tobacco ringspot virus] >sp|Q88893.1|POL1_TRSVB RecName: Full=RNA1 polyprotein; AltName: Full=P1; Contains: RecName: Full=P1A protein; Short=1A; AltName: Full=Protease cofactor; Contains: RecName: Full=Putative ATP-dependent helicase; AltName: Full=1B; AltName: Full=Membrane-binding protein; AltName: Full=NTP-binding protein; Short=NTB; Contains: RecName: Full=Viral genome-linke…	95.5	95.5	0.5	2e-17	0.29	NP_919040.1
	polyprotein, partial [Turnip ringspot virus]	89.7	89.7	0.31	2e-17	0.36	AGF84781.1
	polyprotein 1 [Bean pod mottle virus]	94	94	0.32	2e-17	0.36	ADD92359.1
	polyprotein 1 [Bean pod mottle virus]	94	94	0.32	2e-17	0.36	ADD92358.1
	polyprotein [Broad bean wilt virus 2]	95.1	95.1	0.46	2e-17	0.26	AGM38159.1
	putative helicase [Bean pod mottle virus]	94	94	0.32	3e-17	0.36	NP_734067.1
	polyprotein 1 [Bean pod mottle virus]	93.6	93.6	0.32	3e-17	0.35	ADD92361.1
	polyprotein [Broad bean wilt virus 2]	94.7	94.7	0.45	3e-17	0.27	AGO58930.1
	polyprotein [Broad bean wilt virus 2]	94.7	94.7	0.45	3e-17	0.27	BAA34928.1
	210kDa protein precursor [Broad bean wilt virus 2]	94.7	94.7	0.45	3e-17	0.27	BAB18312.1
	polyprotein 1 [Bean pod mottle virus]	94.4	94.4	0.32	4e-17	0.36	AAM73715.1
	polyprotein [Broad bean wilt virus 2]	94.4	94.4	0.45	4e-17	0.26	BAM42888.1
	polyprotein 1 [Bean pod mottle virus]	94.4	94.4	0.32	4e-17	0.36	ADD92352.1
	polyprotein 1 [Bean pod mottle virus]	94.4	94.4	0.32	4e-17	0.36	AAW69769.1
	polyprotein [Carrot necrotic dieback virus]	94.4	94.4	0.42	4e-17	0.29	ACJ04421.1
	polyprotein [Bean pod mottle virus] >sp|Q9YJU5.1|POL1_BPMV RecName: Full=RNA1 polyprotein; AltName: Full=Genome polyprotein B; AltName: Full=P1; Contains: RecName: Full=Protease cofactor; AltName: Full=32 kDa protein; Contains: RecName: Full=Putative helicase; AltName: Full=58 kDa protein; AltName: Full=Membrane-binding protein; AltName: Full=NTP-binding protein; Short=NTB; Contains: RecName: Ful…	94	94	0.32	6e-17	0.36	NP_612349.1
	polyprotein [Broad bean wilt virus 2]	93.6	93.6	0.45	6e-17	0.26	AFW04233.1
	polyprotein [Broad bean wilt virus 2] >gb|AAK27841.1|AF225953_1 polyprotein [broad bean wilt virus 2]	93.6	93.6	0.39	7e-17	0.26	NP_149012.1
	polyprotein [broad bean wilt virus 2]	93.2	93.2	0.45	9e-17	0.26	AAD39217.1
	polyprotein 1 [Bean pod mottle virus]	93.2	93.2	0.32	9e-17	0.36	ADD92353.1
	polyprotein [Patchouli mild mosaic virus]	92.8	92.8	0.45	1e-16	0.26	BAB83045.1
	polyprotein [Broad bean wilt virus 2]	91.7	91.7	0.46	3e-16	0.26	AGT50327.1
	polyprotein [Cherry leaf roll virus]	91.7	91.7	0.39	3e-16	0.32	AFB82733.1
	polyprotein, partial [Tobacco ringspot virus]	90.5	90.5	0.5	3e-16	0.28	AFJ07456.1
	NTP-binding domain [Rice tungro spherical virus]	91.3	91.3	0.35	3e-16	0.31	NP_734461.1
	polyprotein [Maize chlorotic dwarf virus]	90.9	90.9	0.39	5e-16	0.27	AAV86083.1
	polyprotein [Maize chlorotic dwarf virus]	90.9	90.9	0.42	6e-16	0.26	AAR14150.1
	polyprotein [Rice tungro spherical virus] >sp|Q83034.1|POLG_RTSVA RecName: Full=Genome polyprotein; Contains: RecName: Full=Putative leader protein; Contains: RecName: Full=Capsid protein 1; Short=CP-1; AltName: Full=22.5 kDa protein; AltName: Full=Coat protein 1; Contains: RecName: Full=Capsid protein 2; Short=CP-2; AltName: Full=26 kDa protein; AltName: Full=Coat protein 2; Contains: RecName: F…	90.9	90.9	0.35	6e-16	0.31	NP_042507.1
	polyprotein [Rice tungro spherical virus]	90.5	90.5	0.35	7e-16	0.31	CAJ81003.1
	RecName: Full=Genome polyprotein; Contains: RecName: Full=Putative leader protein; Contains: RecName: Full=Capsid protein 1; Short=CP-1; AltName: Full=22.5 kDa protein; AltName: Full=Coat protein 1; Contains: RecName: Full=Capsid protein 2; Short=CP-2; AltName: Full=26 kDa protein; AltName: Full=Coat protein 2; Contains: RecName: Full=Capsid protein 3; Short=CP-3; AltName: Full=31 kDa protein; Al…	90.5	90.5	0.35	7e-16	0.31	Q91PP5.1
	polyprotein [Rice tungro spherical virus]	90.1	90.1	0.35	9e-16	0.31	CAJ81002.1
	helicase [Tomato marchitez virus]	82.4	82.4	0.19	1e-15	0.43	YP_001976154.1
	helicase [Strawberry latent ringspot virus]	87.8	87.8	0.44	2e-15	0.27	YP_227370.1
	250 kDa polyprotein [Strawberry latent ringspot virus] >gb|AAW63128.1| 250 kDa polyprotein [Strawberry latent ringspot virus]	88.2	88.2	0.44	4e-15	0.27	YP_227367.1
	NTP-binding domain [Maize chlorotic dwarf virus]	87.4	87.4	0.31	5e-15	0.3	NP_734454.1
	polyprotein 1 [Cherry leaf roll virus] >emb|CCA64538.1| polyprotein 1 [Cherry leaf roll virus]	87.4	87.4	0.39	6e-15	0.31	YP_004382746.1
	polyprotein 1 [Cherry leaf roll virus]	87	87	0.39	8e-15	0.31	AGR65696.1
	polyprotein 1 [Cherry leaf roll virus]	87	87	0.39	8e-15	0.31	AGR65697.1
	polyprotein [Maize chlorotic dwarf virus] >gb|AAB58882.1| polyprotein [Maize chlorotic dwarf virus]	87	87	0.31	8e-15	0.3	NP_619716.1
	polyprotein 1 [Cherry leaf roll virus]	87	87	0.39	8e-15	0.31	AGR65695.1
	polyprotein 1 [Cherry leaf roll virus]	87	87	0.39	8e-15	0.31	AGR65693.1
	polyprotein 1 [Cherry leaf roll virus]	87	87	0.39	9e-15	0.31	AGR65694.1
	NTP-binding domain [Blackcurrant reversion virus]	83.6	83.6	0.44	2e-14	0.28	NP_734042.1
	protein containing nucleotide-binding motif (NTB) [Grapevine Bulgarian latent virus]	85.1	85.1	0.44	2e-14	0.28	YP_004429251.1
	polyprotein segment 1 [Grapevine Bulgarian latent virus] >emb|CBL43395.1| polyprotein segment 1 [Grapevine Bulgarian latent virus]	85.1	85.1	0.44	3e-14	0.28	YP_004429248.1
	polyprotein [Artichoke yellow ringspot virus]	85.1	85.1	0.34	3e-14	0.33	CAJ33467.2
	polyprotein 1 [Cherry leaf roll virus]	84	84	0.39	8e-14	0.31	AGR65698.1
	NTP-binding protein [Grapevine chrome mosaic virus]	82	82	0.41	2e-13	0.29	YP_002000611.1
	polyprotein [Grapevine chrome mosaic virus] >sp|P13025.1|POL1_GCMV RecName: Full=RNA1 polyprotein; AltName: Full=P1; Contains: RecName: Full=P1A protein; Short=1A; AltName: Full=Protease cofactor; Contains: RecName: Full=Putative ATP-dependent helicase; AltName: Full=1B; AltName: Full=Membrane-binding protein; AltName: Full=NTP-binding protein; Short=NTB; Contains: RecName: Full=Viral genome-link…	82.4	82.4	0.41	2e-13	0.29	NP_619705.1
	polyprotein [Blackcurrant reversion virus] >sp|Q8V5E0.1|POL1_BRAV RecName: Full=RNA1 polyprotein; AltName: Full=P1; Contains: RecName: Full=Protein X1; Contains: RecName: Full=Protein X2; Contains: RecName: Full=Putative ATP-dependent helicase; AltName: Full=Membrane-binding protein; AltName: Full=NTP-binding protein; Short=NTB; Contains: RecName: Full=Viral genome-linked protein; AltName: Full=V…	82	82	0.44	3e-13	0.28	NP_612604.1
	polyprotein 1 [Raspberry ringspot virus]	81.6	81.6	0.49	4e-13	0.26	AAQ77238.1
	polyprotein 1 [Raspberry ringspot virus] >sp|Q6W8W4.1|POL1_RRVC RecName: Full=RNA1 polyprotein; AltName: Full=P1; Contains: RecName: Full=P1A protein; Short=1A; AltName: Full=Protease cofactor; Contains: RecName: Full=Putative ATP-dependent helicase; AltName: Full=1B; AltName: Full=Membrane-binding protein; AltName: Full=NTP-binding protein; Short=NTB; Contains: RecName: Full=Viral genome-linked …	80.1	80.1	0.49	1e-12	0.25	NP_944487.1
	polymerase polyprotein [Israeli acute paralysis virus]	79.3	79.3	0.51	2e-12	0.29	ACD01401.1
	non-structural polyprotein [Israeli acute paralysis virus]	79	79	0.54	3e-12	0.28	ABY71756.1
	nonstructural polyprotein [Israeli acute paralysis virus]	78.6	78.6	0.51	4e-12	0.28	AGF84784.1
	polyprotein [Melon mild mottle virus]	78.2	78.2	0.42	5e-12	0.29	BAJ16223.1
	polyprotein 1 [uncultured virus]	72.4	72.4	0.21	5e-12	0.37	AEX30947.1
	non-structural polyprotein [Israeli acute paralysis virus]	77.8	77.8	0.51	6e-12	0.28	ABY57949.1
	polymerase polyprotein [Israeli acute paralysis virus]	77.4	77.4	0.51	8e-12	0.28	ACD01403.1
	polymerase polyprotein [Israeli acute paralysis virus]	77.4	77.4	0.51	8e-12	0.28	AGL33499.1
	polymerase polyprotein [Israeli acute paralysis virus]	77	77	0.51	1e-11	0.28	AEL12438.1
	non-structural polyprotein [Israeli acute paralysis virus]	77	77	0.51	1e-11	0.28	ABY71754.1
	polymerase polyprotein [Israeli acute paralysis virus]	77	77	0.51	1e-11	0.28	AGL33503.1
	polymerase polyprotein [Israeli acute paralysis virus] >gb|AAV64179.2| polymerase polyprotein [Israeli acute paralysis virus]	76.6	76.6	0.51	1e-11	0.28	YP_001040002.1
	polyprotein [Tomato white ringspot virus]	76.6	76.6	0.34	1e-11	0.32	ABM65095.1
	polymerase polyprotein [Israeli acute paralysis virus]	76.6	76.6	0.54	1e-11	0.27	ACD01399.1
	NTB [Tomato black ring virus]	76.6	76.6	0.4	1e-11	0.31	NP_958837.1
	non-structural polyprotein [Kashmir bee virus] >gb|AAP32283.1| non-structural polyprotein [Kashmir bee virus]	76.3	76.3	0.34	2e-11	0.34	NP_851403.1
	NTP-binding domain [Apple latent spherical virus]	75.5	75.5	0.35	2e-11	0.31	NP_734019.1
	polyprotein [Tomato black ring virus] >sp|Q8B8X3.1|POL1_TBRVM RecName: Full=RNA1 polyprotein; AltName: Full=P1; Contains: RecName: Full=P1A protein; Short=1A; AltName: Full=protease cofactor; Contains: RecName: Full=Putative ATP-dependent helicase; AltName: Full=1B; AltName: Full=NTP-binding protein; Short=NTB; AltName: Full=membrane-binding protein; Contains: RecName: Full=Viral genome-linked pr…	76.3	76.3	0.4	2e-11	0.31	NP_958814.1
	NTP-binding domain [Cycas necrotic stunt virus]	75.5	75.5	0.66	3e-11	0.25	NP_734014.2
	polyprotien 1 [Cycas necrotic stunt virus] >sp|Q8QVV0.1|POL1_CNSV RecName: Full=RNA1 polyprotein; AltName: Full=P1; Contains: RecName: Full=P1A protein; Short=1A; AltName: Full=Protease cofactor; Contains: RecName: Full=Putative ATP-dependent helicase; AltName: Full=1B; AltName: Full=Membrane-binding protein; AltName: Full=NTP-binding protein; Short=NTB; Contains: RecName: Full=Viral genome-linke…	75.9	75.9	0.66	3e-11	0.25	NP_620619.1
	NTP-binding domain [Tomato ringspot virus]	74.7	74.7	0.43	4e-11	0.28	NP_734004.1
	235K polyprotein [Apple latent spherical virus] >dbj|BAA90870.1| 235K polyprotein [Apple latent spherical virus]	75.1	75.1	0.35	5e-11	0.31	NP_620568.1
	polyprotein 1, partial [Cycas necrotic stunt virus]	74.3	74.3	0.57	9e-11	0.27	AEN25475.1
	replicase polyprotein [Acute bee paralysis virus]	73.2	73.2	0.33	2e-10	0.33	AAN63804.2
	polyprotein [Tomato ringspot virus] >sp|P29150.2|POL1_TORVR RecName: Full=RNA1 polyprotein; AltName: Full=P1; Contains: RecName: Full=Protein X1; Contains: RecName: Full=Protein X2; Contains: RecName: Full=Putative ATP-dependent helicase; AltName: Full=Membrane-binding protein; AltName: Full=NTP-binding protein; Short=NTB; Contains: RecName: Full=Viral genome-linked protein; AltName: Full=VPg; Co…	73.2	73.2	0.3	2e-10	0.31	NP_620765.1
	replicase polyprotein [Acute bee paralysis virus]	73.2	73.2	0.33	2e-10	0.33	AAN63803.2
	RecName: Full=RNA1 polyprotein; AltName: Full=P1; Contains: RecName: Full=P1A protein; Short=1A; AltName: Full=Protease cofactor; Contains: RecName: Full=Putative ATP-dependent helicase; AltName: Full=1B; AltName: Full=Membrane-binding protein; AltName: Full=NTP-binding protein; Short=NTB; Contains: RecName: Full=Viral genome-linked protein; AltName: Full=1C-VPg; Contains: RecName: Full=Picornain…	73.2	73.2	0.36	2e-10	0.32	P18522.1
	polyprotein	73.2	73.2	0.36	2e-10	0.32	1507292A
	polyprotein [Beet ringspot virus] >dbj|BAA00234.1| polyprotein [Beet ringspot virus]	72.8	72.8	0.33	2e-10	0.33	NP_620112.1
	polyprotein p1 [Grapevine Anatolian ringspot virus] >emb|CCG47847.1| polyprotein p1 [Grapevine Anatolian ringspot virus]	72.8	72.8	0.4	2e-10	0.3	YP_006576510.1
	NTP-binding domain [Beet ringspot virus]	72	72	0.33	3e-10	0.33	NP_734032.2
	205 kDa polyprotein [Cucurbit mild mosaic virus]	72.4	72.4	0.46	3e-10	0.29	ACK76423.1
	polymerase polyprotein [Israeli acute paralysis virus]	72.4	72.4	0.51	3e-10	0.28	AGL33501.1
	replicase polyprotein [Acute bee paralysis virus] >sp|Q9DSN9.1|POLN_ABPVR RecName: Full=Replicase polyprotein >gb|AAG13118.1|AF150629_1 replicase polyprotein [acute bee paralysis virus]	70.1	70.1	0.33	2e-09	0.32	NP_066241.1
	polyprotein [Arracacha virus B] >gb|AFI74271.1| polyprotein [Arracacha virus B]	70.1	70.1	0.33	2e-09	0.29	YP_007697622.1
	polyprotein P1 [Arabis mosaic virus]	70.1	70.1	0.29	2e-09	0.32	AGD98722.1
	nonstructural polyprotein [Solenopsis invicta virus-1] >gb|AAU85375.1| nonstructural polyprotein [Solenopsis invicta virus-1]	69.7	69.7	0.3	2e-09	0.32	YP_164440.1
	helicase [Cherry rasp leaf virus]	68.6	68.6	0.33	4e-09	0.31	YP_081451.1
	polyprotein 1 [Arabis mosaic virus]	68.9	68.9	0.42	4e-09	0.29	ACF32434.1
	NTP-binding domain [Arabis mosaic virus]	68.6	68.6	0.29	4e-09	0.31	YP_054440.1
	polyprotein [Cherry rasp leaf virus] >sp|Q6EWG9.1|POL1_CRLVP RecName: Full=RNA1 polyprotein; AltName: Full=Genome polyprotein B; AltName: Full=P1; Contains: RecName: Full=Protease cofactor; Contains: RecName: Full=Putative helicase; AltName: Full=Membrane-binding protein; AltName: Full=NTP-binding protein; Short=NTB; Contains: RecName: Full=Viral genome-linked protein; AltName: Full=VPg; Contains…	67.8	67.8	0.33	1e-08	0.31	YP_081444.1
	polyprotein 1 [Arabis mosaic virus]	67.8	67.8	0.29	1e-08	0.32	AGT56093.1
	polyprotein P1-I [Arabis mosaic virus]	67.8	67.8	0.29	1e-08	0.32	ADJ39329.1
	polyprotein 1 [Arabis mosaic virus] >sp|Q6W8W5.1|POL1_ARMVN RecName: Full=RNA1 polyprotein; AltName: Full=P1; Contains: RecName: Full=P1A protein; Short=1A; AltName: Full=Protease cofactor; Contains: RecName: Full=Putative ATP-dependent helicase; AltName: Full=1B; AltName: Full=Membrane-binding protein; AltName: Full=NTP-binding protein; Short=NTB; Contains: RecName: Full=Viral genome-linked prot…	67.8	67.8	0.29	1e-08	0.32	YP_053925.1
	polyprotein P1-II [Arabis mosaic virus]	67.4	67.4	0.29	1e-08	0.32	ADJ39330.1
	putative helicase [Grapevine deformation virus]	66.6	66.6	0.29	1e-08	0.32	YP_006347729.1
	polyprotein P1-III [Arabis mosaic virus]	66.2	66.2	0.29	2e-08	0.31	ADJ39331.1
	RNA-dependent RNA polymerase [Tomato chocolate spot virus]	60.8	60.8	0.16	3e-08	0.37	YP_003097234.1
	polyprotein [Grapevine deformation virus] >emb|CCE67066.1| polyprotein [Grapevine deformation virus]	65.5	65.5	0.29	5e-08	0.32	YP_006347591.1
	polyprotein [Cherry rasp leaf virus]	65.5	65.5	0.33	5e-08	0.31	AAW92113.2
	NTP-binding domain [Grapevine fanleaf virus]	65.1	65.1	0.29	5e-08	0.32	NP_734040.3
	polymerase polyprotein, partial [Israeli acute paralysis virus]	61.2	61.2	0.26	1e-07	0.35	AGL33463.1
	polymerase polyprotein, partial [Israeli acute paralysis virus]	61.2	61.2	0.26	1e-07	0.35	AGL33466.1
	polymerase polyprotein, partial [Israeli acute paralysis virus] >gb|AGL33454.1| polymerase polyprotein, partial [Israeli acute paralysis virus]	61.2	61.2	0.26	1e-07	0.36	AGL33453.1
	polymerase polyprotein, partial [Israeli acute paralysis virus]	61.2	61.2	0.26	1e-07	0.36	AGL33451.1
	polymerase polyprotein, partial [Israeli acute paralysis virus]	61.2	61.2	0.26	1e-07	0.35	AGL33470.1
	polymerase polyprotein, partial [Israeli acute paralysis virus]	61.2	61.2	0.21	1e-07	0.39	AGL33459.1
	polymerase polyprotein, partial [Israeli acute paralysis virus]	61.2	61.2	0.21	1e-07	0.39	AGL33457.1
	polymerase polyprotein, partial [Israeli acute paralysis virus]	61.2	61.2	0.26	1e-07	0.35	AGL33464.1
	polymerase polyprotein, partial [Israeli acute paralysis virus]	61.2	61.2	0.26	1e-07	0.36	AGL33462.1
	polymerase polyprotein, partial [Israeli acute paralysis virus]	61.2	61.2	0.21	1e-07	0.39	AGL33472.1
	polymerase polyprotein, partial [Israeli acute paralysis virus]	61.2	61.2	0.26	1e-07	0.35	AGL33461.1
	polymerase polyprotein, partial [Israeli acute paralysis virus]	61.2	61.2	0.21	1e-07	0.39	AGL33460.1
	polymerase polyprotein, partial [Israeli acute paralysis virus]	61.2	61.2	0.26	1e-07	0.36	AGL33452.1
	polymerase polyprotein, partial [Israeli acute paralysis virus]	61.2	61.2	0.2	1e-07	0.39	AGL33467.1
	polymerase polyprotein, partial [Israeli acute paralysis virus]	61.2	61.2	0.21	1e-07	0.39	AGL33473.1
	polymerase polyprotein, partial [Israeli acute paralysis virus]	61.2	61.2	0.21	1e-07	0.39	AGL33456.1
	polymerase polyprotein, partial [Israeli acute paralysis virus]	61.2	61.2	0.21	1e-07	0.39	AGL33455.1
	253K polyprotein [Grapevine fanleaf virus] >sp|P29149.1|POL1_GFLV RecName: Full=RNA1 polyprotein; AltName: Full=P1; Contains: RecName: Full=P1A protein; Short=1A; AltName: Full=Protease cofactor; Contains: RecName: Full=Putative ATP-dependent helicase; AltName: Full=1B; AltName: Full=Membrane-binding protein; AltName: Full=NTP-binding protein; Short=NTB; Contains: RecName: Full=Viral genome-linke…	64.3	64.3	0.29	1e-07	0.32	NP_619689.1
	polymerase polyprotein, partial [Israeli acute paralysis virus]	61.2	61.2	0.2	1e-07	0.39	AGL33474.1
	polymerase polyprotein, partial [Israeli acute paralysis virus]	61.2	61.2	0.2	1e-07	0.39	AGL33468.1
	polyprotein [Blueberry latent spherical virus]	63.9	63.9	0.3	1e-07	0.28	BAL04700.1
	polymerase polyprotein, partial [Israeli acute paralysis virus]	60.8	60.8	0.2	1e-07	0.39	AGL33458.1
	polymerase polyprotein, partial [Israeli acute paralysis virus]	60.8	60.8	0.2	1e-07	0.39	AGL33471.1
	RNA1 polyprotein [peach rosette mosaic virus]	63.9	63.9	0.32	1e-07	0.26	AAB69867.1
	polymerase polyprotein, partial [Israeli acute paralysis virus]	60.8	60.8	0.21	2e-07	0.39	AGL33465.1
	2C [Aichi virus 1]	62	62	0.33	2e-07	0.29	NP_740440.1
	polymerase polyprotein, partial [Israeli acute paralysis virus]	60.1	60.1	0.26	3e-07	0.34	AGL33469.1
	polyprotein [Grapevine fanleaf virus]	62.8	62.8	0.29	3e-07	0.31	AGT42200.1
	polyprotein P1 [Grapevine fanleaf virus]	62.8	62.8	0.29	3e-07	0.31	AFI71813.1
	polyprotein [Aichi virus 1]	62.8	62.8	0.33	3e-07	0.29	AAV28657.1
	polyprotein [Grapevine fanleaf virus]	62.8	62.8	0.33	3e-07	0.28	AFV34731.1
	polyprotein, partial [uncultured virus]	57.8	57.8	0.14	4e-07	0.4	AEX31044.1
	polyprotein [Aichi virus 1]	62.4	62.4	0.33	4e-07	0.29	ADN52311.2
	polyprotein [Aichi virus 1] >gb|AFE02949.1| polyprotein [Expression vector pAV-UCSF]	62.4	62.4	0.33	5e-07	0.29	BAB62889.1
	polyprotein [Aichi virus 1]	62.4	62.4	0.33	5e-07	0.29	AFV70595.1
	polyprotein [Grapevine fanleaf virus]	62.4	62.4	0.29	5e-07	0.3	AFV34755.1
	polyprotein [Grapevine fanleaf virus]	62.4	62.4	0.29	5e-07	0.31	ACZ58632.1
	polyprotein [Grapevine fanleaf virus]	62	62	0.29	5e-07	0.3	ACZ58633.1
	polyprotein [Aichi virus 1] >dbj|BAA31356.1| polyprotein [Aichi virus 1]	62	62	0.33	5e-07	0.29	NP_047200.1
	polyprotein P1 [Grapevine fanleaf virus]	62	62	0.29	6e-07	0.31	AFM91094.1
	2C [Canine picornavirus]	59.7	59.7	0.27	1e-06	0.31	YP_005352651.1
	polyprotein [Infectious flacherie virus]	60.8	60.8	0.43	1e-06	0.26	ADP24157.1
	polyprotein [Infectious flacherie virus]	60.8	60.8	0.41	1e-06	0.26	ACH57393.1
	polyprotein [Infectious flacherie virus] >dbj|BAA25371.1| polyprotein [Infectious flacherie virus]	60.8	60.8	0.41	1e-06	0.26	NP_620559.1
	polyprotein [Aichi virus 1]	60.8	60.8	0.33	1e-06	0.28	AAY46271.1
	unkown protein, partial [Riptortus pedestris]	59.7	59.7	0.28	1e-06	0.29	BAN21474.1
	nonstructural protein precursor [Himetobi P virus] >dbj|BAA32553.1| nonstructural protein precursor [Himetobi P virus]	60.5	60.5	0.34	2e-06	0.23	NP_620560.1
	polyprotein [Aichi virus 1]	60.5	60.5	0.33	2e-06	0.28	ACX33797.1
	polyprotein [Aichi virus 1]	60.5	60.5	0.33	2e-06	0.28	ADN52306.2
	polyprotein [Aichi virus 1]	60.5	60.5	0.33	2e-06	0.28	ADN52305.2
	polyprotein [Aichi virus 1]	60.5	60.5	0.33	2e-06	0.28	ADN52304.2
	polyprotein [Aichi virus 1]	60.5	60.5	0.33	2e-06	0.28	ADN52312.2
	polyprotein [Sacbrood virus CSBV-LN/China/2009]	60.5	60.5	0.28	2e-06	0.3	ADN38255.1
	nonstructural protein precursor [Himetobi P virus]	60.5	60.5	0.34	2e-06	0.23	AGW80519.1
	polyprotein [Sacbrood virus]	60.1	60.1	0.28	2e-06	0.3	ADZ98922.1
	polyprotein, partial [Sacbrood virus]	60.1	60.1	0.28	2e-06	0.3	AGG68166.1
	nonstructural protein precursor [Himetobi P virus]	60.1	60.1	0.34	2e-06	0.23	BAD27584.1
	polyprotein [Sacbrood virus]	60.1	60.1	0.28	2e-06	0.3	AFI08278.1
	polyprotein [Sacbrood virus]	60.1	60.1	0.28	2e-06	0.3	AFQ95416.1
	polyprotein [Sacbrood virus]	60.1	60.1	0.28	2e-06	0.3	AFQ95417.1
	polyprotein [sacbrood virus]	60.1	60.1	0.28	3e-06	0.3	AAL79021.1
	polyprotein [Sacbrood virus]	59.7	59.7	0.28	3e-06	0.3	AFQ95420.1
	polyprotein [Sacbrood virus]	59.7	59.7	0.28	3e-06	0.3	AFQ37841.1
	polyprotein [Sacbrood virus]	59.7	59.7	0.28	3e-06	0.3	AFX65180.1
	polyprotein [Sacbrood virus]	59.7	59.7	0.28	3e-06	0.3	AFQ95418.1
	polyprotein [Canine picornavirus] >gb|AFB78146.1| polyprotein [Canine picornavirus]	59.7	59.7	0.3	3e-06	0.29	YP_005351240.1
	polyprotein [Porcine enterovirus 9]	59.7	59.7	0.69	3e-06	0.24	ADW78250.1
	polyprotein [Sacbrood virus] >gb|AAD20260.1| polyprotein [sacbrood virus]	59.7	59.7	0.28	3e-06	0.3	NP_049374.1
	polyprotein 1 [uncultured virus]	55.1	55.1	0.16	3e-06	0.37	AEX30897.1
	2C [Bat picornavirus 3]	58.2	58.2	0.32	3e-06	0.28	YP_004782537.1
	polyprotein [Bat picornavirus 3] >gb|AEM23661.1| polyprotein [Bat picornavirus 3]	58.5	58.5	0.32	7e-06	0.28	YP_004782204.1
	polyprotein [Bat picornavirus 3]	58.5	58.5	0.32	7e-06	0.28	AEM23662.1
	polyprotein [Perina nuda virus] >gb|AAL06289.1|AF323747_1 polyprotein [Perina nuda virus]	58.2	58.2	0.43	9e-06	0.24	NP_277061.1
	polyprotein [Sacbrood virus]	58.2	58.2	0.28	9e-06	0.3	AFQ95415.1
	polyprotein, partial [Norovirus Rn/GV/HKU_CT2/HKG/2011]	57.8	57.8	0.26	1e-05	0.31	AFV48045.1
	polyprotein [Sacbrood virus]	57.8	57.8	0.28	1e-05	0.29	AFI08277.1
	polyprotein [Norovirus Rn/GV/HKU_KT/HKG/2012]	57.4	57.4	0.26	2e-05	0.31	AFV48050.1
	polyprotein [Porcine enterovirus 3H]	57	57	0.69	2e-05	0.24	AEE01039.1
	polyprotein, partial [Kobuvirus sewage Aichi]	56.6	56.6	0.32	2e-05	0.29	BAO02684.1
	polyprotein [Kobuvirus sewage Kathmandu]	56.6	56.6	0.35	3e-05	0.27	AFR11851.1
	polyprotein [Canine kobuvirus 1]	56.2	56.2	0.32	3e-05	0.29	AGH29114.1
	polyprotein [Canine kobuvirus US-PC0082]	56.2	56.2	0.32	3e-05	0.29	AEO19724.1
	polyprotein [Sacbrood virus]	56.2	56.2	0.28	3e-05	0.29	AFQ95419.1
	polyprotein [Porcine kobuvirus]	55.8	55.8	0.3	4e-05	0.29	AFS41248.1
	ORF1 protein [Mink calicivirus] >gb|AFY07854.1| ORF1 protein [Mink calicivirus]	55.8	55.8	0.46	5e-05	0.27	YP_007111844.1
	polyprotein [Enterovirus G] >gb|AAM00274.1|AF363453_1 polyprotein [porcine enterovirus 9]	55.5	55.5	0.69	5e-05	0.23	NP_758520.1
	RecName: Full=Genome polyprotein; Contains: RecName: Full=Protein VP0; AltName: Full=VP4-VP2; Contains: RecName: Full=Protein VP4; AltName: Full=P1A; AltName: Full=Virion protein 4; Contains: RecName: Full=Protein VP2; AltName: Full=P1B; AltName: Full=Virion protein 2; Contains: RecName: Full=Protein VP3; AltName: Full=P1C; AltName: Full=Virion protein 3; Contains: RecName: Full=Protein VP1; AltN…	55.5	55.5	0.69	6e-05	0.23	O41174.3
	polyprotein, partial [Rhinovirus C]	55.5	55.5	0.27	6e-05	0.29	AET85046.1
	polyprotein, partial [Rhinovirus C]	55.5	55.5	0.27	7e-05	0.29	AET72466.1
	polyprotein, partial [Rhinovirus C]	55.5	55.5	0.27	7e-05	0.29	AFJ68125.1
	polyprotein [Kobuvirus dog/AN211D/USA/2009]	55.5	55.5	0.32	7e-05	0.28	AEL19656.1
	polyprotein [Rhinovirus C]	55.5	55.5	0.27	7e-05	0.29	AFD64770.1
	polyprotein, partial [Rhinovirus C]	55.1	55.1	0.27	7e-05	0.29	AET25086.1
	polyprotein [Ectropis obliqua picorna-like virus]	55.5	55.5	0.29	7e-05	0.26	AAQ17044.1
	polyprotein [Ectropis obliqua picorna-like virus] >gb|AAQ64627.1| polyprotein [Ectropis obliqua picorna-like virus]	55.1	55.1	0.29	7e-05	0.26	NP_919029.1
	2C [Bat picornavirus 1]	53.9	53.9	0.31	8e-05	0.28	YP_004782551.1
	polyprotein [Human rhinovirus NAT045]	55.1	55.1	0.27	8e-05	0.29	ABQ51392.1
	polyprotein, partial [Rhinovirus C]	55.1	55.1	0.26	9e-05	0.3	AET72462.1
	polyprotein [Ia io picornavirus 1]	55.1	55.1	0.32	9e-05	0.27	AFK85008.1
	polyprotein, partial [Rhinovirus C]	54.7	54.7	0.26	9e-05	0.3	AET72458.1
	polyprotein 1 [uncultured virus]	50.8	50.8	0.12	0.0001	0.4	AEX30939.1
	polyprotein [Mouse kobuvirus M-5/USA/2010] >gb|AEM05831.1| polyprotein [Mouse kobuvirus M-5/USA/2010]	54.7	54.7	0.35	0.0001	0.26	YP_004782207.1
	polyprotein [Porcine kobuvirus]	54.3	54.3	0.3	0.0001	0.29	AFX69272.1
	polyprotein [Porcine kobuvirus]	54.3	54.3	0.3	0.0001	0.29	AFK24448.1
	unnamed protein product [Porcine kobuvirus SH-W-CHN/2010/China] >gb|AEY76083.1| polyprotein [Porcine kobuvirus SH-W-CHN/2010/China]	54.3	54.3	0.3	0.0001	0.29	YP_005102465.1
	polyprotein [Bovine enterovirus type 2]	54.3	54.3	0.49	0.0001	0.24	AEB33908.1
	polyprotein [Bovine enterovirus type 2]	54.3	54.3	0.49	0.0001	0.24	ADU34211.1
	polyprotein [Porcine kobuvirus]	54.3	54.3	0.3	0.0001	0.29	AFP28805.1
	polyprotein [Kobuvirus pig/JY-2010a/CHN]	54.3	54.3	0.3	0.0001	0.29	ADB45876.1
	polyprotein [Porcine kobuvirus]	54.3	54.3	0.3	0.0001	0.29	AGG20313.1
	polyprotein [Porcine kobuvirus swine/K-30-HUN/2008/HUN]	54.3	54.3	0.3	0.0001	0.29	ADB12474.1
	polyprotein [Rhinovirus C]	54.3	54.3	0.26	0.0001	0.3	AFG70523.1
	helicase [Grapevine fanleaf virus]	50.8	50.8	0.21	0.0001	0.3	ADI46624.1
	polyprotein [Bat picornavirus 1] >gb|AEM23657.1| polyprotein [Bat picornavirus 1]	54.3	54.3	0.31	0.0002	0.28	YP_004782528.1
	non-structural protein [Spodoptera exigua iflavirus 1]	54.3	54.3	0.32	0.0002	0.29	YP_004935365.1
	polyprotein, partial [Rhinovirus C]	54.3	54.3	0.27	0.0002	0.29	AFD64765.1
	polyprotein [Bat picornavirus 1]	54.3	54.3	0.31	0.0002	0.29	AEM23658.1
	polyprotein, partial [Human rhinovirus C35]	53.9	53.9	0.32	0.0002	0.28	AEM76814.1
	polyprotein [Enterovirus A90]	53.9	53.9	0.27	0.0002	0.28	AAW30684.1
	2C [Porcine kobuvirus swine/S-1-HUN/2007/Hungary]	52.8	52.8	0.3	0.0002	0.29	YP_002473940.1
	polyprotein [Spodoptera exigua iflavirus 1] >gb|AET36829.1| polyprotein [Spodoptera exigua iflavirus 1]	53.9	53.9	0.32	0.0002	0.29	YP_004935363.1
	2C [Bat picornavirus 2]	52.8	52.8	0.3	0.0002	0.28	YP_004782565.1
	polyprotein, partial [Rhinovirus C]	53.9	53.9	0.27	0.0002	0.29	AET72469.1
	polyprotein, partial [Rhinovirus C]	53.5	53.5	0.27	0.0002	0.29	AEG42392.1
	polyprotein [Bovine enterovirus type 2]	53.5	53.5	0.49	0.0002	0.22	AAS86317.1
	polyprotein [Duck hepatitis A virus 1]	53.5	53.5	0.25	0.0002	0.3	AFS35273.1
	protein 2C [Duck hepatitis A virus 1]	52.4	52.4	0.25	0.0002	0.29	YP_007969879.1
	polyprotein [Enterovirus A90]	53.5	53.5	0.27	0.0002	0.27	BAD95475.1
	2C protein, partial [Duck hepatitis A virus 1]	52.4	52.4	0.25	0.0003	0.29	AFQ39833.1
	polyprotein [Enterovirus A90]	53.5	53.5	0.27	0.0003	0.27	AFR77805.1
	polyprotein [Enterovirus A90]	53.5	53.5	0.27	0.0003	0.27	AAV41051.1
	polyprotein [Enterovirus A90]	53.5	53.5	0.27	0.0003	0.27	AFR77804.1
	polyprotein [Enterovirus A91]	53.5	53.5	0.27	0.0003	0.27	AAW30685.1
	polyprotein [Coxsackievirus A13]	53.5	53.5	0.51	0.0003	0.25	ABM21508.1
	polyprotein [Porcine kobuvirus swine/S-1-HUN/2007/Hungary] >gb|ACI95948.2| polyprotein [Porcine kobuvirus swine/S-1-HUN/2007/Hungary]	53.5	53.5	0.3	0.0003	0.29	YP_002456506.1
	polyprotein [Enterovirus F]	53.1	53.1	0.49	0.0003	0.23	AAZ73369.1
	polyprotein [Enterovirus A90]	53.1	53.1	0.27	0.0003	0.27	AFR77803.1
	polyprotein [Human rhinovirus A8]	53.1	53.1	0.3	0.0003	0.27	ACK37369.1
	polyprotein [Human rhinovirus A95]	53.1	53.1	0.3	0.0003	0.27	ACK37426.1
	polyprotein [Simian enterovirus 46]	53.1	53.1	0.27	0.0003	0.3	AAL69636.2
	polyprotein [Rhinovirus C]	52.8	52.8	0.27	0.0003	0.29	ACU27062.1
	polyprotein [Turkey avisivirus]	52.8	52.8	0.3	0.0004	0.27	AGF33849.1
	polyprotein [Turkey avisivirus]	52.8	52.8	0.27	0.0004	0.28	AGH06056.1
	polyprotein [Porcine enterovirus 15]	52.8	52.8	0.55	0.0004	0.23	AEX93173.1
	polyprotein [Duck hepatitis A virus 1]	52.8	52.8	0.25	0.0004	0.3	ACJ63291.1
	non-structural polyprotein [Taura syndrome virus]	52.8	52.8	0.35	0.0004	0.27	AFO53688.1
	polyprotein, partial [Rhinovirus C]	52.8	52.8	0.27	0.0004	0.29	AET25082.1
	polyprotein [Rhinovirus C]	52.4	52.4	0.27	0.0005	0.29	ABU62849.1
	polyprotein [Bat picornavirus 2]	52.4	52.4	0.3	0.0005	0.28	AEM23660.1
	polyprotein [Bat picornavirus 2] >gb|AEM23659.1| polyprotein [Bat picornavirus 2]	52.4	52.4	0.3	0.0005	0.28	YP_004782529.1
	polyprotein, partial [Rhinovirus A]	52.4	52.4	0.29	0.0005	0.26	AER92587.1
	polyprotein [Duck hepatitis virus DHV-HSS]	52.4	52.4	0.25	0.0005	0.29	ABH08766.1
	polyprotein, partial [Rhinovirus C]	52.4	52.4	0.26	0.0005	0.31	AER92562.1
	polyprotein [Duck hepatitis A virus 1]	52.4	52.4	0.25	0.0005	0.29	AFN52222.1
	unnamed protein product [Halastavi arva RNA virus] >gb|AEP16502.1| replicase protein [Halastavi arva RNA virus]	52.4	52.4	0.33	0.0005	0.22	YP_004935381.1
	polyprotein [Enterovirus F] >gb|AAZ73344.1| polyprotein [Enterovirus F]	52.4	52.4	0.49	0.0006	0.22	YP_007985635.1
	polyprotein [Human rhinovirus A60]	52.4	52.4	0.29	0.0006	0.26	ACK37399.1
	polyprotein [Feline picornavirus]	52	52	0.29	0.0006	0.28	AET06140.1
	polyprotein [Feline picornavirus]	52	52	0.29	0.0007	0.28	AET06138.1
	polyprotein [Duck hepatitis A virus 1] >gb|ACI02685.1| polyprotein [Duck hepatitis A virus 1]	52	52	0.25	0.0007	0.29	ABZ79225.1
	non-structural polyprotein [Taura syndrome virus]	52	52	0.35	0.0007	0.27	AAT81157.2
	polyprotein, partial [uncultured virus]	48.1	48.1	0.15	0.0007	0.29	AEX31040.1
	polyprotein [Duck hepatitis A virus 1]	52	52	0.25	0.0008	0.29	ACE81242.1
	polyprotein [Duck hepatitis A virus 1] >gb|ACI02689.1| polyprotein [Duck hepatitis A virus 1]	52	52	0.25	0.0008	0.29	ABZ79224.1
	polyprotein [Bovine enterovirus type 2]	52	52	0.27	0.0008	0.28	AAS86318.1
	polyprotein [Duck hepatitis A virus 1]	52	52	0.25	0.0008	0.29	AEP84759.1
	polyprotein [Duck hepatitis A virus 1]	52	52	0.25	0.0008	0.29	AEP84756.1
	polyprotein [Duck hepatitis A virus 1]	52	52	0.25	0.0008	0.29	ACY72334.1
	polyprotein [Human enterovirus C96]	52	52	0.3	0.0008	0.28	AEE25815.1
	polyprotein [Duck hepatitis A virus 1]	52	52	0.25	0.0008	0.29	AFH54140.1
	polyprotein, partial [Rhinovirus C]	51.6	51.6	0.26	0.0008	0.3	AFD64766.1
	polyprotein [Duck hepatitis A virus 1]	51.6	51.6	0.25	0.0008	0.29	AGL95794.1
	polyprotein [Duck hepatitis A virus 1]	51.6	51.6	0.25	0.0008	0.29	ACR15873.1
	polyprotein [Duck hepatitis A virus 1] >gb|ACI02690.1| polyprotein [Duck hepatitis A virus 1]	51.6	51.6	0.25	0.0008	0.29	ABY79007.1
	polyprotein [Duck hepatitis A virus 1]	51.6	51.6	0.25	0.0008	0.29	AEP84758.1
	polyprotein [Duck hepatitis A virus 1]	51.6	51.6	0.25	0.0008	0.29	AEP84757.1
	polyprotein [Duck hepatitis A virus]	51.6	51.6	0.25	0.0008	0.29	ACF60495.1
	polyprotein [Duck hepatitis A virus 1]	51.6	51.6	0.25	0.0008	0.29	ABL96622.1
	polyprotein [Duck hepatitis A virus 1]	51.6	51.6	0.25	0.0008	0.29	AFS35274.1
	polyprotein [Duck hepatitis A virus 1]	51.6	51.6	0.25	0.0008	0.29	ACS34822.1
	polyprotein [Duck hepatitis A virus]	51.6	51.6	0.25	0.0008	0.29	ACL52145.1
	polyprotein [Duck hepatitis A virus]	51.6	51.6	0.25	0.0008	0.29	AEX66160.1
	2C, partial [Enterovirus A71]	50.8	50.8	0.28	0.0008	0.28	AFJ40581.1
	polyprotein [Duck hepatitis A virus 1]	51.6	51.6	0.25	0.0009	0.29	ABB76602.1
	polyprotein [Enterovirus F]	51.6	51.6	0.27	0.0009	0.28	AGT57426.1
	polyprotein [Duck hepatitis A virus 1]	51.6	51.6	0.25	0.0009	0.29	AEP84771.1
	polyprotein [Duck hepatitis A virus 1]	51.6	51.6	0.25	0.0009	0.29	AEP84770.1
	polyprotein [Duck hepatitis A virus 1]	51.6	51.6	0.25	0.0009	0.29	ABR28499.1
	polyprotein [Duck hepatitis A virus 1]	51.6	51.6	0.25	0.0009	0.29	AEP84769.1
	polyprotein [Duck hepatitis A virus 1]	51.6	51.6	0.25	0.0009	0.29	AEP84760.1
	polyprotein [Duck hepatitis A virus]	51.6	51.6	0.25	0.0009	0.29	ADZ72847.1
	polyprotein [Duck hepatitis A virus 1]	51.6	51.6	0.25	0.0009	0.29	ACY72328.1
	polyprotein [Duck hepatitis A virus 1]	51.6	51.6	0.25	0.0009	0.29	ACL52146.1
	polyprotein [Enterovirus E]	51.6	51.6	0.28	0.0009	0.3	AAZ73343.1
	polyprotein [Duck hepatitis A virus 1]	51.6	51.6	0.25	0.0009	0.29	ADF43735.1
	polyprotein [Bovine enterovirus strain K2577]	51.6	51.6	0.28	0.0009	0.3	AAF05693.1
	polyprotein [Enterovirus E]	51.6	51.6	0.26	0.0009	0.3	AAZ73366.1
	polyprotein [Duck hepatitis A virus 1]	51.6	51.6	0.25	0.0009	0.29	ACY72329.1
	polyprotein [Duck hepatitis A virus 1]	51.6	51.6	0.25	0.0009	0.29	ABZ79226.1
	polyprotein [Duck hepatitis A virus 1] >gb|ABB22725.1| polyprotein [Duck hepatitis A virus 1]	51.6	51.6	0.25	0.0009	0.29	YP_007947990.1
	polyprotein [Duck hepatitis A virus 1]	51.6	51.6	0.25	0.0009	0.3	ABB76604.1
	polypeptide [Bovine enterovirus strain SL305]	51.6	51.6	0.28	0.0009	0.3	AAF05694.1
	polyprotein [Duck hepatitis A virus]	51.6	51.6	0.25	0.0009	0.29	AFL91708.1
	polyprotein [Duck hepatitis A virus]	51.6	51.6	0.25	0.0009	0.29	AFL91707.1
	polyprotein [Enterovirus E]	51.6	51.6	0.26	0.0009	0.3	AAZ73367.1
	polyprotein [Duck hepatitis A virus 1]	51.6	51.6	0.25	0.0009	0.29	AFN52223.1
	polyprotein [Duck hepatitis A virus 1]	51.6	51.6	0.25	0.0009	0.29	AFG29915.1
	polyprotein [Duck hepatitis A virus 1]	51.6	51.6	0.25	0.0009	0.29	ABI23434.3
	polyprotein, partial [Rhinovirus C]	51.6	51.6	0.26	0.001	0.3	AFD64775.1
	polyprotein [Duck hepatitis A virus 1]	51.6	51.6	0.25	0.001	0.29	ABB22724.1
	polyprotein [Duck hepatitis A virus 1]	51.6	51.6	0.25	0.001	0.29	AEP84764.1
	polyprotein [Duck hepatitis A virus 1]	51.6	51.6	0.25	0.001	0.29	AEP84762.1
	polyprotein [Duck hepatitis virus FC64/CHN/2009]	51.6	51.6	0.25	0.001	0.29	ADO34208.1
	polyprotein [Duck hepatitis A virus 1]	51.6	51.6	0.25	0.001	0.29	ABR28498.1
	polyprotein [Duck hepatitis A virus 1]	51.6	51.6	0.25	0.001	0.29	ABK80770.1
	polyprotein [Rhinovirus C]	51.6	51.6	0.26	0.001	0.3	ACU00185.1
	polyprotein [Duck hepatitis A virus 1]	51.6	51.6	0.25	0.001	0.29	AEP84763.1
	polyprotein [Duck hepatitis A virus 1]	51.6	51.6	0.25	0.001	0.29	AEP84761.1
	polyprotein [Duck hepatitis A virus 1]	51.6	51.6	0.25	0.001	0.29	AEK70366.1
	polyprotein [Duck hepatitis A virus 1]	51.6	51.6	0.25	0.001	0.29	ABZ79227.1
	polyprotein [Duck hepatitis A virus 1]	51.6	51.6	0.25	0.001	0.29	AEP84754.1
	polyprotein [Duck hepatitis A virus 1]	51.6	51.6	0.25	0.001	0.29	AEP84755.1
	polyprotein [Duck hepatitis A virus 1] >gb|ACI02686.1| polyprotein [Duck hepatitis A virus 1]	51.6	51.6	0.25	0.001	0.29	ABN50939.1
	polyprotein [Duck hepatitis A virus 1]	51.6	51.6	0.25	0.001	0.29	ACL52150.1
	polyprotein [Duck hepatitis A virus 1] >gb|ACI02691.1| polyprotein [Duck hepatitis A virus 1]	51.6	51.6	0.25	0.001	0.29	ABX52792.1
	polyprotein [Duck hepatitis A virus]	51.6	51.6	0.25	0.001	0.29	ABQ24006.1
	polyprotein [Duck hepatitis A virus 1]	51.6	51.6	0.25	0.001	0.29	AEP84765.1
	polyprotein [Duck hepatitis A virus 1] >gb|ACI02683.1| polyprotein [Duck hepatitis A virus 1]	51.6	51.6	0.25	0.001	0.29	ACG68445.1
	polyprotein [Duck hepatitis A virus 1]	51.6	51.6	0.25	0.001	0.29	ABH08768.2
	polyprotein [Duck hepatitis A virus 1]	51.6	51.6	0.25	0.001	0.29	ABB76603.1
	polyprotein [Duck hepatitis A virus 1] >gb|ACI02688.1| polyprotein [Duck hepatitis A virus 1]	51.6	51.6	0.25	0.001	0.29	ABL96623.1
	polyprotein [Duck hepatitis A virus 1]	51.6	51.6	0.25	0.001	0.29	ACL52149.1
	polyprotein [Duck hepatitis A virus 1]	51.2	51.2	0.25	0.001	0.29	ACL52147.1
	polyprotein [Simian enterovirus 43]	51.2	51.2	0.31	0.001	0.27	AAL69633.2
	polyprotein [Human rhinovirus C11]	51.2	51.2	0.27	0.001	0.29	ACR14890.2
	2C (NTPase) [Enterovirus G]	50.4	50.4	0.34	0.001	0.26	NP_758536.1
	unnamed protein product [Feline picornavirus]	50.4	50.4	0.29	0.001	0.27	YP_004934026.1
	polyprotein [Human rhinovirus A78]	51.2	51.2	0.37	0.001	0.27	ACK37439.1
	polyprotein [Human rhinovirus A78]	51.2	51.2	0.37	0.001	0.27	ABO69374.1
	polyprotein [Duck hepatitis A virus 1] >gb|ACI02684.1| polyprotein [Duck hepatitis A virus 1] >gb|ACI02687.1| polyprotein [Duck hepatitis A virus 1]	51.2	51.2	0.25	0.001	0.29	ABN80397.1
	polyprotein [Duck hepatitis A virus 1]	51.2	51.2	0.25	0.001	0.29	ABZ79228.1
	polyprotein [Duck hepatitis A virus 1]	51.2	51.2	0.25	0.001	0.29	ABZ79229.1
	putative NTPase protein [Canine calicivirus]	50.4	50.4	0.39	0.001	0.27	NP_786906.1
	polyprotein, partial [Rhinovirus A]	51.2	51.2	0.3	0.001	0.26	AEP69136.1
	polyprotein [Human rhinovirus A59]	51.2	51.2	0.3	0.001	0.26	ABF51194.1
	polyprotein [Enterovirus E]	51.2	51.2	0.26	0.001	0.3	AAZ73345.1
	polyprotein [Enterovirus E]	51.2	51.2	0.26	0.001	0.3	AGM16002.1
	polyprotein [Human enterovirus C96]	51.2	51.2	0.26	0.001	0.29	ABM54550.1
	polyprotein [Human rhinovirus A30]	51.2	51.2	0.29	0.001	0.26	ABF51206.1
	polyprotein, partial [Rhinovirus C]	51.2	51.2	0.23	0.001	0.29	AET25077.1
	polyprotein [Human coxsackievirus A18]	50.8	50.8	0.3	0.001	0.27	BAE20394.1
	polyprotein [Human rhinovirus A30]	51.2	51.2	0.29	0.001	0.26	ACK37435.1
	polyprotein [Duck hepatitis virus SD02]	50.8	50.8	0.25	0.001	0.28	ACV85616.1
	polyprotein [Human rhinovirus A38]	50.8	50.8	0.29	0.001	0.27	ACK37436.1
	polyprotein [Duck hepatitis A virus 3]	50.8	50.8	0.25	0.001	0.28	ACY72330.1
	polyprotein [Human rhinovirus A38]	50.8	50.8	0.29	0.001	0.27	ABF51189.1
	polyprotein [Human enterovirus C96]	50.8	50.8	0.26	0.001	0.29	ACT31465.1
	polyprotein [Duck hepatitis A virus 3]	50.8	50.8	0.25	0.001	0.28	AEO13676.1
	polyprotein [Duck hepatitis A virus 3]	50.8	50.8	0.25	0.001	0.28	AEK70365.1
	polyprotein [Duck hepatitis A virus 3]	50.8	50.8	0.25	0.001	0.28	ACB10578.2
	polyprotein [Duck hepatitis A virus 3]	50.8	50.8	0.25	0.001	0.28	AGC93474.1
	polyprotein [Duck hepatitis A virus 1]	50.8	50.8	0.25	0.001	0.28	AEP84766.1
	polyprotein [Duck hepatitis A virus 3]	50.8	50.8	0.25	0.001	0.28	ACY72333.1
	polyprotein [Duck hepatitis A virus 3]	50.8	50.8	0.25	0.001	0.28	ACS13080.1
	polyprotein [Duck hepatitis A virus 3]	50.8	50.8	0.25	0.001	0.28	ABH08767.1
	polyprotein [Porcine enterovirus 10]	50.8	50.8	0.55	0.001	0.23	AAM00276.1
	polyprotein [Duck hepatitis A virus 3]	50.8	50.8	0.25	0.002	0.28	AGT56765.1
	polyprotein [Duck hepatitis virus 1v]	50.8	50.8	0.25	0.002	0.28	ADD71907.1
	polyprotein [Duck hepatitis virus G]	50.8	50.8	0.25	0.002	0.28	ACE95089.1
	nonstructural polyprotein [Taura syndrome virus]	50.8	50.8	0.35	0.002	0.26	ABB17263.2
	polyprotein [Duck hepatitis virus SD01]	50.8	50.8	0.25	0.002	0.28	ACV85615.1
	polyprotein [Duck hepatitis A virus 3]	50.8	50.8	0.25	0.002	0.28	ACF95882.1
	polyprotein [Duck hepatitis A virus 3]	50.8	50.8	0.25	0.002	0.28	ABB96725.1
	polyprotein [Duck hepatitis A virus 3]	50.8	50.8	0.25	0.002	0.28	ABB96727.1
	polyprotein [Duck hepatitis A virus 1]	50.8	50.8	0.25	0.002	0.28	ACL52148.1
	polyprotein [Duck hepatitis A virus 3]	50.8	50.8	0.25	0.002	0.28	ACY72332.1
	polyprotein [Duck hepatitis A virus 3]	50.8	50.8	0.25	0.002	0.28	ABB96726.1
	polyprotein [Enterovirus A71]	50.8	50.8	0.27	0.002	0.29	ACO89617.1
	polyprotein [Duck hepatitis A virus 1]	50.8	50.8	0.25	0.002	0.28	AEP84767.1
	polyprotein [Duck hepatitis A virus]	50.8	50.8	0.25	0.002	0.28	AGS41516.1
	polyprotein [Enterovirus A71]	50.8	50.8	0.27	0.002	0.29	BAJ78249.1
	polyprotein [Enterovirus A71]	50.8	50.8	0.27	0.002	0.29	ABC69260.1
	polyprotein [Human coxsackievirus A18]	50.8	50.8	0.3	0.002	0.27	BAE20393.1
	polyprotein [Duck hepatitis A virus]	50.8	50.8	0.25	0.002	0.28	AFQ37303.1
	polyprotein [Enterovirus A71]	50.8	50.8	0.27	0.002	0.29	AEI99575.1
	polyprotein [Duck hepatitis A virus 1]	50.8	50.8	0.25	0.002	0.28	AEP84768.1
	non-structural polyprotein [Taura syndrome virus]	50.8	50.8	0.35	0.002	0.26	AAY89096.1
	polyprotein [Norwalk-like virus]	50.8	50.8	0.22	0.002	0.29	ADF45588.1
	polyprotein [Enterovirus F]	50.8	50.8	0.27	0.002	0.28	AAZ73368.1
	2C [Enterovirus E]	49.7	49.7	0.26	0.002	0.28	NP_740451.1
	polyprotein [Duck hepatitis A virus 3]	50.8	50.8	0.25	0.002	0.28	ACY72331.1
	polyprotein [Rhinovirus C]	50.8	50.8	0.22	0.002	0.31	ACU00186.1
	non-structural polyprotein [Taura syndrome virus]	50.8	50.8	0.35	0.002	0.26	AAY56363.1
	non-structural polyprotein [Taura syndrome virus] >gb|AAK72220.1|AF277675_1 non-structural polyprotein [Taura syndrome virus]	50.8	50.8	0.35	0.002	0.27	NP_149057.1
	polyprotein [Human poliovirus 1]	50.8	50.8	0.48	0.002	0.24	AAQ10895.1
	polyprotein [Feline picornavirus]	50.8	50.8	0.29	0.002	0.27	AET06141.1
	polyprotein [Duck hepatitis A virus 1]	50.8	50.8	0.25	0.002	0.29	AEP84772.1
	protease 2C, partial [Human poliovirus 3]	49.7	49.7	0.26	0.002	0.28	AFQ38692.1
	polyprotein [Feline picornavirus]	50.4	50.4	0.29	0.002	0.27	AET06139.1
	non-structural polyprotein [Canine calicivirus] >sp|Q8V736.1|POLG_CACV4 RecName: Full=Genome polyprotein; Contains: RecName: Full=Protein p18; Contains: RecName: Full=Protein p32; Contains: RecName: Full=NTPase; AltName: Full=p39; Contains: RecName: Full=Protein p30; Contains: RecName: Full=Viral genome-linked protein; AltName: Full=VPg; AltName: Full=p13; Contains: RecName: Full=Protease-polymer…	50.4	50.4	0.39	0.002	0.27	NP_777373.1
	nonstructural polyprotein [Taura syndrome virus]	50.4	50.4	0.35	0.002	0.27	AEQ61915.1
	unnamed protein product [Feline picornavirus] >gb|AET06137.1| polyprotein [Feline picornavirus]	50.4	50.4	0.29	0.002	0.27	YP_004934011.1
	polyprotein [Duck hepatitis A virus 3]	50.4	50.4	0.25	0.002	0.28	AFG26506.1
	polyprotein [Human rhinovirus A81]	50.4	50.4	0.28	0.002	0.26	ACK37414.1
	polyprotein [Human enterovirus C96]	50.4	50.4	0.27	0.002	0.28	AEE25814.1
	2C [Salivirus NG-J1]	49.7	49.7	0.4	0.002	0.25	YP_003038640.1
	polyprotein [Rhinovirus A]	50.4	50.4	0.28	0.002	0.26	ADV57352.1
	polyprotein [Human rhinovirus A81]	50.4	50.4	0.28	0.002	0.26	ACK37415.1
	polyprotein [Human rhinovirus A81]	50.4	50.4	0.28	0.002	0.26	ACK37413.1
	polyprotein [Human enterovirus C96]	50.4	50.4	0.27	0.002	0.28	ACT31466.1
	nonstructural protein precursor [Triatoma virus] >gb|AAF00472.1| nonstructural protein precursor [Triatoma virus]	50.4	50.4	0.38	0.002	0.24	NP_620562.1
	2C, partial [Enterovirus A71]	49.3	49.3	0.28	0.002	0.29	AFJ40580.1
	polyprotein, partial [Rhinovirus A]	50.4	50.4	0.29	0.002	0.26	AFD33444.1
	polyprotein [Enterovirus A71]	50.4	50.4	0.27	0.002	0.29	BAJ78270.1
	polyprotein [Enterovirus A71]	50.4	50.4	0.27	0.002	0.29	ACO89616.1
	polyprotein [Picornavirus HK21]	50.4	50.4	0.51	0.002	0.25	AGW95843.1
	2C [Enterovirus A]	49.3	49.3	0.28	0.002	0.28	NP_740532.1
	polyprotein [Human rhinovirus A19]	50.1	50.1	0.29	0.002	0.26	ACK37375.1
	polyprotein [Human poliovirus 2]	50.1	50.1	0.48	0.002	0.24	AAO45820.1
	polyprotein [Brevicoryne brassicae picorna-like virus] >gb|ABP57198.1| polyprotein [Brevicoryne brassicae picorna-like virus]	50.4	50.4	0.37	0.002	0.3	YP_001285409.1
	polyprotein [Enterovirus B87]	50.1	50.1	0.27	0.003	0.27	AAX47041.1
	polyprotein [Coxsackievirus A13]	50.1	50.1	0.3	0.003	0.27	AEO51781.1
	polyprotein [Coxsackievirus A13]	50.1	50.1	0.3	0.003	0.27	AEO51782.1
	polyprotein [Duck hepatitis virus 2 strain 90D]	50.1	50.1	0.25	0.003	0.27	ABO09966.1
	polyprotein [Coxsackievirus A13]	50.1	50.1	0.3	0.003	0.27	AEO51783.1
	polyprotein [Echovirus E30]	49.7	49.7	0.27	0.003	0.27	AAS88606.3
	polyprotein, partial [Rhinovirus A]	50.1	50.1	0.29	0.003	0.26	AFD33440.1
	polyprotein, partial [Rhinovirus C]	50.1	50.1	0.23	0.003	0.31	AFM84629.1
	polyprotein [Human coxsackievirus A18]	50.1	50.1	0.3	0.003	0.27	AAQ04836.1
	polyprotein [Coxsackievirus A16]	50.1	50.1	0.27	0.003	0.27	AFD23328.1
	polyprotein [Human coxsackievirus A18]	50.1	50.1	0.3	0.003	0.27	AAQ02680.1
	viral non-structural polyprotein [Bovine calicivirus]	50.1	50.1	0.27	0.003	0.25	CAA09480.1
	polyprotein [Rhinovirus A]	50.1	50.1	0.27	0.003	0.26	AER92554.1
	polyprotein [Coxsackievirus A13]	50.1	50.1	0.3	0.003	0.27	ABM21507.1
	polyprotein [Duck hepatitis virus 2 strain 04G]	50.1	50.1	0.25	0.003	0.27	ABO09965.1
	RecName: Full=Genome polyprotein; Contains: RecName: Full=Protein VP0; AltName: Full=VP4-VP2; Contains: RecName: Full=Protein VP4; AltName: Full=P1A; AltName: Full=Virion protein 4; Contains: RecName: Full=Protein VP2; AltName: Full=P1B; AltName: Full=Virion protein 2; Contains: RecName: Full=Protein VP3; AltName: Full=P1C; AltName: Full=Virion protein 3; Contains: RecName: Full=Protein VP1; AltN…	50.1	50.1	0.26	0.003	0.29	P12915.3
	polyprotein [Human rhinovirus A45]	50.1	50.1	0.31	0.003	0.26	ACK37388.1
	polyprotein [Enterovirus E] >dbj|BAA24003.1| polyprotein [Enterovirus E]	50.1	50.1	0.26	0.003	0.29	NP_045756.1
	polyprotein [Human poliovirus 2]	50.1	50.1	0.48	0.003	0.24	AGA12385.1
	polyprotein [Coxsackievirus A13]	50.1	50.1	0.3	0.003	0.27	ABM21510.1
	polyprotein [Coxsackievirus A13]	49.7	49.7	0.3	0.003	0.27	ABM21513.1
	polyprotein [Rhinovirus A]	49.7	49.7	0.27	0.003	0.26	ABF51203.1
	polyprotein [Coxsackievirus A13]	49.7	49.7	0.3	0.003	0.27	ABM21512.1
	polyprotein [Coxsackievirus A13]	49.7	49.7	0.3	0.003	0.27	AAQ02677.1
	polyprotein [Human poliovirus 2]	49.7	49.7	0.48	0.003	0.24	AGA12376.1
	polyprotein, partial [Rhinovirus A]	49.7	49.7	0.27	0.003	0.26	AER92582.1
	polyprotein [Kunsagivirus 1]	49.7	49.7	0.28	0.004	0.3	AGO59796.1
	polyprotein [Coxsackievirus A21]	49.7	49.7	0.3	0.004	0.29	ABM54533.1
	polyprotein [Coxsackievirus A13]	49.7	49.7	0.3	0.004	0.27	ABM21509.1
	polyprotein [Coxsackievirus A13]	49.7	49.7	0.3	0.004	0.27	AAQ04834.1
	polyprotein [Coxsackievirus A21]	49.7	49.7	0.3	0.004	0.29	ABM54532.1
	polyprotein [Coxsackievirus A21]	49.7	49.7	0.3	0.004	0.29	ABM54534.1
	polyprotein, partial [Rhinovirus A]	49.7	49.7	0.27	0.004	0.26	AFG70525.1
	polyprotein [Human rhinovirus A82]	49.7	49.7	0.27	0.004	0.26	ACK37416.1
	polyprotein [Duck hepatitis A virus 1]	49.7	49.7	0.25	0.004	0.29	AFS35272.1
	protease 2C, partial [Human poliovirus 1]	48.5	48.5	0.26	0.004	0.28	AFQ38670.1
	protease 2C, partial [Human poliovirus 1]	48.5	48.5	0.26	0.004	0.29	AFQ38673.1
	polyprotein, partial [Murine norovirus]	49.7	49.7	0.27	0.004	0.27	AET79280.1
	unnamed protein product [Human poliovirus 1]	48.5	48.5	0.26	0.004	0.29	CAA24455.1
	polyprotein [Human coxsackievirus B3]	49.7	49.7	0.27	0.004	0.26	ACJ05389.1
	unnamed protein product [Human poliovirus 1]	48.9	48.9	0.26	0.004	0.29	CAA24454.1
	polyprotein [Coxsackievirus A13]	49.7	49.7	0.27	0.004	0.28	AEO51784.1
	polyprotein [Coxsackievirus A13]	49.7	49.7	0.27	0.004	0.28	ABM21514.1
	protein 2C (NTPase) [Enterovirus C]	48.5	48.5	0.26	0.004	0.29	NP_740473.1
	polyprotein 1 [uncultured virus]	45.8	45.8	0.13	0.004	0.33	AEX30928.1
	polyprotein [Coxsackievirus A21]	49.7	49.7	0.27	0.004	0.29	ABM54535.1
	polyprotein [Duck hepatitis A virus 3]	49.3	49.3	0.25	0.004	0.28	ACE80203.1
	polyprotein [Enterovirus A71]	49.3	49.3	0.27	0.004	0.29	AFJ40582.1
	polyprotein [Norwalk-like virus]	49.3	49.3	0.22	0.004	0.28	BAF38399.1
	polyprotein [Coxsackievirus A21]	49.3	49.3	0.3	0.005	0.29	ABM54531.1
	polyprotein [Coxsackievirus A13]	49.3	49.3	0.3	0.005	0.27	ABM21511.1
	polyprotein [Norwalk-like virus] >dbj|BAC11821.1| polyprotein [Norwalk-like virus]	49.3	49.3	0.22	0.005	0.28	BAC11818.1
	polyprotein [Enterovirus A71]	49.3	49.3	0.27	0.005	0.28	AEA11173.1
	polyprotein [Salivirus sewage Bangkok]	49.3	49.3	0.37	0.005	0.25	AFR11852.1
	polyprotein [Human poliovirus 1]	49.3	49.3	0.28	0.005	0.29	AAX23603.1
	protease 2C, partial [Human poliovirus 1]	48.5	48.5	0.26	0.005	0.29	AFQ38674.1
	protease 2C, partial [Human poliovirus 3]	48.5	48.5	0.26	0.005	0.28	AFQ38708.1
	polyprotein [Rabbit calicivirus Australia 1 MIC-07] >gb|ACJ66650.1| polyprotein [Rabbit calicivirus Australia 1 MIC-07]	49.3	49.3	0.42	0.005	0.26	YP_002364399.1
	polyprotein [Human poliovirus 3]	49.3	49.3	0.48	0.005	0.24	ACB73004.1
	polyprotein [Human poliovirus 1 strain Sabin]	49.3	49.3	0.49	0.005	0.24	AAU94934.1
	polyprotein [Human poliovirus 1]	49.3	49.3	0.28	0.005	0.29	AAX23604.1
	polyprotein [Human poliovirus 1 strain Sabin]	49.3	49.3	0.49	0.005	0.24	AAV87643.1
	polyprotein, partial [Rhinovirus C]	49.3	49.3	0.26	0.005	0.29	AER92566.1
	polyprotein [Enterovirus A71]	49.3	49.3	0.27	0.005	0.28	ADD91656.1
	polyprotein [Human poliovirus 3]	49.3	49.3	0.48	0.005	0.24	ABR57145.1
	polyprotein [Human rhinovirus A94]	49.3	49.3	0.29	0.005	0.26	ACK37441.1
	polyprotein [Human poliovirus 1 strain Sabin]	49.3	49.3	0.49	0.005	0.24	AAU94935.1
	polyprotein, partial [Human poliovirus 1 strain Sabin]	49.3	49.3	0.49	0.005	0.24	AAU85841.1
	polyprotein [Human rhinovirus A94]	49.3	49.3	0.29	0.005	0.26	ABO69375.1
	polyprotein [Human rhinovirus A75]	49.3	49.3	0.29	0.005	0.26	ABF51204.1
	2C protein [Porcine sapelovirus 1]	48.1	48.1	0.29	0.005	0.24	NP_740485.1
	polyprotein [Human poliovirus 1]	49.3	49.3	0.48	0.005	0.24	ABE02684.1
	polyprotein [Human poliovirus 1]	49.3	49.3	0.48	0.005	0.24	ABE02683.1
	2C [Enterovirus B]	48.1	48.1	0.27	0.005	0.26	NP_740543.1
	P2 [Enterovirus B73]	48.5	48.5	0.27	0.005	0.26	AAM77874.1
	polyprotein, partial [Human poliovirus 1 strain Sabin]	48.9	48.9	0.49	0.005	0.24	AAU85839.1
	polyprotein [Human poliovirus 1 strain Sabin]	48.9	48.9	0.49	0.005	0.24	AAV87641.1
	polyprotein [Human poliovirus 2]	48.9	48.9	0.49	0.005	0.24	ACH87554.1
	polyprotein [Rhinovirus C]	49.3	49.3	0.26	0.005	0.3	AEL31291.1
	polyprotein [Coxsackievirus A16]	49.3	49.3	0.27	0.005	0.28	AGV98961.1
	protease 2C, partial [Human poliovirus 1]	48.1	48.1	0.26	0.005	0.28	AFQ38669.1
	polyprotein [Simian agent 5]	49.3	49.3	0.33	0.005	0.25	AAL69623.2
	polyprotein [Enterovirus A89]	49.3	49.3	0.27	0.005	0.29	AAW30683.1
	polyprotein [Human poliovirus 1 strain Sabin]	48.9	48.9	0.49	0.005	0.24	AAV87638.1
	polyprotein, partial [Human poliovirus 1 strain Sabin]	48.9	48.9	0.49	0.005	0.24	AAU85840.1
	polyprotein [Human poliovirus 1 strain Sabin]	48.9	48.9	0.49	0.005	0.24	AAV87642.1
	polyprotein [Human rhinovirus A64]	49.3	49.3	0.29	0.005	0.26	ACK37437.1
	polyprotein [Enterovirus A76]	49.3	49.3	0.27	0.005	0.29	AEK80016.1
	polyprotein [Human rhinovirus A64]	49.3	49.3	0.29	0.006	0.26	ABO69373.1
	polyprotein [Enterovirus C]	48.9	48.9	0.49	0.006	0.24	ABA29243.1
	polyprotein [Human poliovirus 1 strain Sabin]	48.9	48.9	0.49	0.006	0.24	AAV87640.1
	polyprotein [Spodoptera exigua iflavirus 2]	49.3	49.3	0.48	0.006	0.22	AFQ98017.1
	polyprotein [Human rhinovirus A74]	48.9	48.9	0.3	0.006	0.26	ABF51188.1
	polyprotein [Human rhinovirus A67]	48.9	48.9	0.34	0.006	0.23	ACK37405.1
	polyprotein [Echovirus E11]	48.9	48.9	0.41	0.006	0.23	CAE12178.1
	polyprotein, partial [Human coxsackievirus B3]	48.9	48.9	0.27	0.006	0.26	ACJ47228.1
	polyprotein [Coxsackievirus A16]	48.9	48.9	0.27	0.006	0.28	AGV98956.1
	polyprotein [Coxsackievirus A16]	48.9	48.9	0.27	0.006	0.28	AFN65695.1
	putative 2C [Avian encephalomyelitis virus]	48.1	48.1	0.32	0.006	0.26	NP_705601.1
	polyprotein [Enterovirus C]	48.9	48.9	0.49	0.006	0.24	ABA29244.1
	nonstructural polyprotein [Tulane virus]	48.9	48.9	0.33	0.006	0.23	ACB38131.1
	polyprotein [Coxsackievirus A16]	48.9	48.9	0.27	0.006	0.28	AEX92838.1
	polyprotein [Human poliovirus 1]	48.9	48.9	0.48	0.006	0.24	AAL75969.1
	polyprotein [Human poliovirus 1 strain Sabin]	48.9	48.9	0.49	0.006	0.24	AAU94936.1
	polyprotein [Coxsackievirus A16]	48.9	48.9	0.27	0.006	0.28	AFN65692.1
	polyprotein, partial [Rhinovirus A]	48.9	48.9	0.29	0.006	0.26	AEP69142.1
	polyprotein [Enterovirus A76]	48.9	48.9	0.27	0.006	0.29	AAW30682.1
	polyprotein [Human poliovirus 2]	48.9	48.9	0.48	0.006	0.24	ACD78142.1
	polyprotein [Human poliovirus 1 strain Sabin]	48.9	48.9	0.49	0.006	0.24	AAV87639.1
	polyprotein, partial [Rhinovirus A]	48.9	48.9	0.29	0.006	0.26	AET72455.1
	polyprotein [Human rhinovirus A43]	48.9	48.9	0.29	0.006	0.26	ACK37387.1
	polyprotein [Enterovirus J]	48.9	48.9	0.28	0.006	0.24	ACJ66736.1
	polyprotein [Coxsackievirus A16]	48.9	48.9	0.27	0.006	0.28	AGV98953.1
	polyprotein [Coxsackievirus A16]	48.9	48.9	0.27	0.006	0.28	AGI15205.1
	polyprotein [Coxsackievirus A16]	48.9	48.9	0.27	0.006	0.28	AGC60011.1
	polyprotein [Coxsackievirus A16]	48.9	48.9	0.27	0.006	0.28	AFN65693.1
	polyprotein [Human poliovirus 1]	48.9	48.9	0.48	0.006	0.24	ACB73006.1
	polyprotein [Human poliovirus 1]	48.9	48.9	0.26	0.006	0.29	AAQ03173.1
	polyprotein [Coxsackievirus A16]	48.9	48.9	0.27	0.006	0.28	AGV98955.1
	polyprotein [Coxsackievirus A16]	48.9	48.9	0.27	0.006	0.28	AGH70287.1
	polyprotein [Coxsackievirus A16]	48.9	48.9	0.27	0.006	0.28	AGV98958.1
	polyprotein [Coxsackievirus A16]	48.9	48.9	0.27	0.006	0.28	AFN65690.1
	polyprotein [Coxsackievirus A16]	48.9	48.9	0.27	0.006	0.28	AAV54187.1
	polyprotein [Norovirus Hu/Shanxi/50106/2006/CHN]	48.9	48.9	0.22	0.006	0.28	ABS12174.2
	polyprotein, partial [Echovirus E25]	48.9	48.9	0.27	0.006	0.27	CCW33485.1
	polyprotein [Coxsackievirus A16]	48.9	48.9	0.27	0.006	0.28	AGV98965.1
	polyprotein [Coxsackievirus A16]	48.9	48.9	0.27	0.006	0.28	AGV98960.1
	polyprotein [Coxsackievirus A16]	48.9	48.9	0.27	0.006	0.28	AGO01892.1
	polyprotein [Coxsackievirus A16]	48.9	48.9	0.27	0.006	0.28	AGO01890.1
	polyprotein [Coxsackievirus A16]	48.9	48.9	0.27	0.006	0.28	ACI25595.1
	P2 [Enterovirus B73]	48.1	48.1	0.27	0.006	0.25	AAM77872.1
	polyprotein [Enterovirus A92]	48.9	48.9	0.28	0.006	0.24	ABV25904.1
	polyprotein [Coxsackievirus A16]	48.9	48.9	0.27	0.006	0.28	AGV98963.1
	polyprotein [Coxsackievirus A16]	48.9	48.9	0.27	0.006	0.28	AGV98957.1
	polyprotein [Coxsackievirus A16]	48.9	48.9	0.27	0.006	0.28	AGC82917.1
	polyprotein [Coxsackievirus A16]	48.9	48.9	0.27	0.006	0.28	AFN65691.1
	polyprotein [Human coxsackievirus A24]	48.9	48.9	0.3	0.006	0.27	AEO78970.1
	polyprotein [Coxsackievirus A16]	48.9	48.9	0.27	0.006	0.28	AFN65696.1
	polyprotein [Coxsackievirus A16]	48.9	48.9	0.27	0.006	0.28	ADG57605.1
	polyprotein [Coxsackievirus A16]	48.9	48.9	0.27	0.006	0.28	AGC82916.1
	polyprotein [Coxsackievirus A16]	48.9	48.9	0.27	0.006	0.28	AEA36683.1
	polyprotein [Human poliovirus 1]	48.9	48.9	0.48	0.006	0.24	AAL75970.1
	polyprotein [Coxsackievirus A16]	48.9	48.9	0.27	0.006	0.28	AFS89622.1
	polyprotein [Coxsackievirus A16]	48.9	48.9	0.27	0.006	0.28	AEZ49610.1
	RecName: Full=Genome polyprotein; Contains: RecName: Full=Protein VP0; AltName: Full=VP4-VP2; Contains: RecName: Full=Protein VP4; AltName: Full=P1A; AltName: Full=Virion protein 4; Contains: RecName: Full=Protein VP2; AltName: Full=P1B; AltName: Full=Virion protein 2; Contains: RecName: Full=Protein VP3; AltName: Full=P1C; AltName: Full=Virion protein 3; Contains: RecName: Full=Protein VP1; AltN…	48.9	48.9	0.27	0.006	0.28	Q9QF31.3
	firefly luciferase-polyprotein fusion protein [synthetic construct]	48.9	48.9	0.27	0.006	0.28	AFE85520.1
	putative nonstructural polyprotein, partial [Norovirus Hu/GII.6/S9c/1976/SEN]	48.9	48.9	0.22	0.006	0.28	AGE99598.1
	polyprotein [Coxsackievirus A16]	48.9	48.9	0.27	0.006	0.28	AGC60010.1
	polyprotein [Coxsackievirus A6]	48.9	48.9	0.27	0.006	0.27	BAL14292.1
	polyprotein [Coxsackievirus A16]	48.9	48.9	0.27	0.006	0.28	AGK85257.1
	polyprotein [Coxsackievirus A16]	48.9	48.9	0.27	0.006	0.28	ABX55895.1
	polyprotein [Human poliovirus 3]	48.9	48.9	0.48	0.006	0.24	ACX85868.1
	non-structural polyprotein [Norovirus Hu/GII.6/GZ2010-L96/Guangzhou/CHN/2011]	48.9	48.9	0.22	0.006	0.28	AGC96534.1
	polyprotein [Human rhinovirus A9]	48.9	48.9	0.34	0.006	0.22	ACK37433.1
	polyprotein [Human rhinovirus A32]	48.9	48.9	0.29	0.006	0.25	ACK37383.1
	polyprotein [Human poliovirus 2]	48.9	48.9	0.49	0.006	0.23	AGA12643.1
	polyprotein [Enterovirus A71]	48.9	48.9	0.27	0.006	0.28	ACK37353.1
	polyprotein [Enterovirus A71]	48.9	48.9	0.27	0.006	0.28	ABC69262.1
	polyprotein [Coxsackievirus A16]	48.9	48.9	0.27	0.007	0.28	AGV98954.1
	polyprotein [Coxsackievirus A16]	48.9	48.9	0.27	0.007	0.28	AGO01887.1
	polyprotein [Enterovirus A71]	48.9	48.9	0.27	0.007	0.27	ABA00710.1
	polyprotein precusor [Human poliovirus 3]	48.9	48.9	0.48	0.007	0.24	ADA84545.1
	polyprotein [Human poliovirus 3]	48.9	48.9	0.48	0.007	0.24	ACX85863.1
	polyprotein [Human poliovirus 2]	48.9	48.9	0.48	0.007	0.24	AGA12358.1
	polyprotein [Human poliovirus 2]	48.9	48.9	0.48	0.007	0.24	ADR82077.1
	nonstructural polyprotein [Norovirus Hu/GII.6/CHDC4073/1984/USA]	48.9	48.9	0.22	0.007	0.28	AFX71664.1
	polyprotein [Norovirus Hu/GII.14/8533/Maizuru/2008/JPN]	48.9	48.9	0.22	0.007	0.28	ACX81344.2
	polyprotein [Enterovirus A71]	48.9	48.9	0.27	0.007	0.28	AEQ59479.1
	polyprotein [Enterovirus A71]	48.9	48.9	0.27	0.007	0.28	ABC69248.1
	polyprotein [Enterovirus A71]	48.9	48.9	0.27	0.007	0.28	CAL36655.1
	polyprotein [Human poliovirus 2]	48.9	48.9	0.48	0.007	0.24	ABK20865.1
	polyprotein [Human poliovirus 1]	48.9	48.9	0.48	0.007	0.24	ABV60429.1
	polyprotein [Enterovirus A71]	48.9	48.9	0.27	0.007	0.27	BAJ78246.1
	polyprotein [Human poliovirus 3]	48.9	48.9	0.48	0.007	0.24	ACX85866.1
	unnamed protein product [Human poliovirus 3]	48.9	48.9	0.26	0.007	0.29	CAA25247.1
	polyprotein [Human poliovirus 1]	48.9	48.9	0.49	0.007	0.23	ACF16827.1
	polyprotein [Coxsackievirus A13]	48.9	48.9	0.3	0.007	0.27	ABM21505.1
	polyprotein, partial [Rhinovirus A]	48.9	48.9	0.29	0.007	0.26	AFJ68118.1
	protease 2C, partial [Human poliovirus 1]	47.8	47.8	0.26	0.007	0.28	AFQ38672.1
	polyprotein [Coxsackievirus A2]	48.9	48.9	0.27	0.007	0.28	AGO64294.1
	polyprotein [Enterovirus A71]	48.9	48.9	0.27	0.007	0.28	ACB12926.1
	polyprotein [Human poliovirus 3]	48.9	48.9	0.48	0.007	0.24	ACX85869.1
	polyprotein [Human poliovirus 3]	48.9	48.9	0.48	0.007	0.24	ACX85862.1
	RecName: Full=Genome polyprotein; Contains: RecName: Full=Protein VP0; AltName: Full=VP4-VP2; Contains: RecName: Full=Protein VP4; AltName: Full=P1A; AltName: Full=Virion protein 4; Contains: RecName: Full=Protein VP2; AltName: Full=P1B; AltName: Full=Virion protein 2; Contains: RecName: Full=Protein VP3; AltName: Full=P1C; AltName: Full=Virion protein 3; Contains: RecName: Full=Protein VP1; AltN…	48.9	48.9	0.27	0.007	0.27	Q66282.3
	protease 2C, partial [Human poliovirus 1]	47.8	47.8	0.26	0.007	0.28	AFQ38685.1
	polyprotein [Enterovirus A71]	48.9	48.9	0.27	0.007	0.28	CAL36657.1
	polyprotein [Human poliovirus 2]	48.9	48.9	0.48	0.007	0.24	AGA12757.1
	polyprotein [Human poliovirus 2]	48.9	48.9	0.48	0.007	0.24	ADR82079.1
	polyprotein [Coxsackievirus A2]	48.9	48.9	0.27	0.007	0.28	AGO64296.1
	polyprotein [Enterovirus A71]	48.9	48.9	0.27	0.007	0.27	AGO64489.1
	polyprotein [Enterovirus A71]	48.9	48.9	0.27	0.007	0.28	BAJ49823.1
	polyprotein [Enterovirus A71]	48.9	48.9	0.27	0.007	0.28	BAJ49822.1
	polyprotein [Enterovirus A71]	48.9	48.9	0.27	0.007	0.28	BAG82821.1
	polyprotein [Human poliovirus 3]	48.9	48.9	0.48	0.007	0.24	ACX85861.1
	polyprotein [Human poliovirus 1 strain Sabin]	48.5	48.5	0.49	0.007	0.24	AAV91151.1
	polyprotein [Human poliovirus 1]	48.9	48.9	0.48	0.007	0.24	ABE02680.1
	polyprotein [Coxsackievirus A2]	48.9	48.9	0.27	0.007	0.28	AGO64295.1
	polyprotein [Enterovirus A71]	48.9	48.9	0.27	0.007	0.28	ABC69261.1
	polyprotein [Enterovirus A71]	48.9	48.9	0.27	0.007	0.28	BAG82822.1
	polyprotein [Human poliovirus 3]	48.9	48.9	0.48	0.007	0.24	ACX85864.1
	polyprotein [Human coxsackievirus A15]	48.9	48.9	0.48	0.007	0.23	AAQ02678.1
	polyprotein [Norwalk-like virus] >dbj|BAC11827.1| polyprotein [Norwalk-like virus]	48.9	48.9	0.22	0.007	0.28	BAC11824.1
	polyprotein [Coxsackievirus A16]	48.9	48.9	0.27	0.007	0.28	AGA37369.1
	polyprotein [Enterovirus A71]	48.9	48.9	0.27	0.007	0.28	ADD84781.1
	polyprotein [Enterovirus A71]	48.9	48.9	0.27	0.007	0.28	ACA61275.1
	polyprotein [Enterovirus A71]	48.9	48.9	0.27	0.007	0.28	BAD89965.1
	protease 2C, partial [Human poliovirus 1]	47.8	47.8	0.26	0.007	0.28	AFQ38689.1
	unnamed protein product [Human poliovirus 1] >prf||0707268A polyprotein	48.9	48.9	0.48	0.007	0.24	CAA24445.1
	RecName: Full=Genome polyprotein; Contains: RecName: Full=Protein VP0; AltName: Full=VP4-VP2; Contains: RecName: Full=Protein VP4; AltName: Full=P1A; AltName: Full=Virion protein 4; Contains: RecName: Full=Protein VP2; AltName: Full=P1B; AltName: Full=Virion protein 2; Contains: RecName: Full=Protein VP3; AltName: Full=P1C; AltName: Full=Virion protein 3; Contains: RecName: Full=Protein VP1; AltN…	48.9	48.9	0.29	0.007	0.25	P04936.3
	polyprotein [Coxsackievirus A16]	48.9	48.9	0.27	0.007	0.28	AEC13061.1
	polyprotein [Enterovirus A71]	48.9	48.9	0.27	0.007	0.27	ADX87405.1
	polyprotein [Coxsackievirus A6]	48.9	48.9	0.27	0.007	0.28	AFN53722.1
	polyprotein [Human poliovirus 3]	48.9	48.9	0.48	0.007	0.24	AAO59382.1
	polyprotein [Human poliovirus 3]	48.9	48.9	0.48	0.007	0.24	ACX85865.1
	polyprotein [Human poliovirus 2]	48.9	48.9	0.48	0.007	0.24	ACS34682.1
	protease 2C, partial [Human poliovirus 3]	47.8	47.8	0.26	0.007	0.28	AFQ38709.1
	polyprotein [Coxsackievirus A16]	48.9	48.9	0.27	0.007	0.28	AFU67046.1
	polyprotein [Human poliovirus 2]	48.9	48.9	0.48	0.007	0.24	AGA12448.1
	polyprotein [Coxsackievirus A21]	48.9	48.9	0.27	0.007	0.29	AAQ02684.1
	unnamed protein product [Human poliovirus 1]	48.9	48.9	0.48	0.007	0.24	CAA24446.1
	protease 2C, partial [Human poliovirus 1]	47.8	47.8	0.26	0.007	0.28	AFQ38691.1
	2C [Enterovirus J]	47.8	47.8	0.29	0.007	0.23	YP_001718582.1
	polyprotein [Enterovirus A71]	48.9	48.9	0.27	0.007	0.27	BAJ78245.1
	polyprotein [Human poliovirus 2]	48.9	48.9	0.48	0.007	0.24	ACN78836.1
	polyprotein [Coxsackievirus A21]	48.9	48.9	0.27	0.007	0.29	AAQ04838.1
	polyprotein [Coxsackievirus A16]	48.9	48.9	0.27	0.007	0.28	AGC23343.1
	polyprotein [Enterovirus A71]	48.9	48.9	0.27	0.007	0.28	BAD89964.1
	polyprotein [Human poliovirus 3]	48.9	48.9	0.48	0.007	0.24	ACX85867.1
	polyprotein [Human poliovirus 2]	48.9	48.9	0.48	0.007	0.24	CCV01565.1
	polyprotein [Enterovirus C] >sp|P03300.3|POLG_POL1M RecName: Full=Genome polyprotein; Contains: RecName: Full=Protein VP0; AltName: Full=VP4-VP2; Contains: RecName: Full=Protein VP4; AltName: Full=P1A; AltName: Full=Virion protein 4; Contains: RecName: Full=Protein VP2; AltName: Full=P1B; AltName: Full=Virion protein 2; Contains: RecName: Full=Protein VP3; AltName: Full=P1C; AltName: Full=Virion …	48.9	48.9	0.48	0.007	0.24	NP_041277.1
	polyprotein [Human poliovirus 1]	48.9	48.9	0.48	0.007	0.24	ACS88250.1
	protease 2C, partial [Human poliovirus 3] >gb|AFQ38707.1| protease 2C, partial [Human poliovirus 3]	47.8	47.8	0.26	0.007	0.28	AFQ38704.1
	protease 2C, partial [Human poliovirus 1] >gb|AFQ38693.1| protease 2C, partial [Human poliovirus 3] >gb|AFQ38694.1| protease 2C, partial [Human poliovirus 3] >gb|AFQ38695.1| protease 2C, partial [Human poliovirus 3] >gb|AFQ38697.1| protease 2C, partial [Human poliovirus 3] >gb|AFQ38698.1| protease 2C, partial [Human poliovirus 3] >gb|AFQ38699.1| protease 2C, partial [Human poliovirus 3] >gb|AFQ38…	47.8	47.8	0.26	0.007	0.28	AFQ38682.1
	polyprotein [Coxsackievirus A2]	48.9	48.9	0.27	0.007	0.28	AGO64293.1
	polyprotein [Coxsackievirus A12]	48.9	48.9	0.27	0.007	0.28	AAR38848.1
	polyprotein [Human poliovirus 3]	48.9	48.9	0.48	0.007	0.24	ACS34686.1
	polyprotein [Human poliovirus 2]	48.9	48.9	0.48	0.007	0.24	AGA12368.1
	protease 2C, partial [Human poliovirus 1] >gb|AFQ38676.1| protease 2C, partial [Human poliovirus 1] >gb|AFQ38677.1| protease 2C, partial [Human poliovirus 1] >gb|AFQ38678.1| protease 2C, partial [Human poliovirus 1] >gb|AFQ38679.1| protease 2C, partial [Human poliovirus 1] >gb|AFQ38680.1| protease 2C, partial [Human poliovirus 1] >gb|AFQ38681.1| protease 2C, partial [Human poliovirus 1] >gb|AFQ38…	47.8	47.8	0.26	0.007	0.28	AFQ38675.1
	polyprotein [Human poliovirus 1]	48.5	48.5	0.48	0.007	0.24	ABE02685.1
	putative nonstructural polyprotein, partial [Norovirus Hu/GII.6/CHDC2685/1975/USA]	48.5	48.5	0.22	0.007	0.28	AGI17614.1
	polyprotein [Coxsackievirus A16]	48.5	48.5	0.27	0.007	0.28	AGV98962.1
	polyprotein [Human poliovirus 2]	48.5	48.5	0.48	0.007	0.24	AGA12462.1
	polyprotein [Human poliovirus 2] >gb|ABB36466.1| polyprotein [synthetic construct] >gb|ABB36467.1| polyprotein [Human poliovirus 2] >gb|ABB36468.1| polyprotein [synthetic construct]	48.5	48.5	0.48	0.007	0.24	AAN85443.1
	polyprotein [Human poliovirus 2]	48.5	48.5	0.48	0.007	0.24	ACS34683.1
	polyprotein [Human poliovirus 1]	48.5	48.5	0.48	0.007	0.24	AAX23607.1
	protease 2C, partial [Human poliovirus 3]	47.8	47.8	0.26	0.007	0.28	AFQ38710.1
	protease 2C, partial [Human poliovirus 1]	47.8	47.8	0.26	0.007	0.28	AFQ38686.1
	protease 2C, partial [Human poliovirus 1]	47.8	47.8	0.26	0.007	0.28	AFQ38684.1
	protease 2C, partial [Human poliovirus 1] >gb|AFQ38671.1| protease 2C, partial [Human poliovirus 1]	47.8	47.8	0.26	0.007	0.28	AFQ38668.1
	ORF1 [Norovirus Hu/GII.12/CGMH39/2010/TW]	48.5	48.5	0.3	0.007	0.26	AGT39193.1
	polyprotein [Coxsackievirus A16]	48.5	48.5	0.27	0.007	0.28	AGA37374.1
	polyprotein [Coxsackievirus A16]	48.5	48.5	0.27	0.007	0.28	AEZ35250.1
	polyprotein [Enterovirus A71]	48.5	48.5	0.27	0.007	0.28	ACM62756.1
	polyprotein [Coxsackievirus A6] >gb|AFO12667.1| polyprotein [Coxsackievirus A6]	48.5	48.5	0.27	0.007	0.28	AFO12666.1
	polyprotein [Human poliovirus 2]	48.5	48.5	0.48	0.007	0.24	AGA12361.1
	PV2 polyprotein [Human poliovirus 2]	48.5	48.5	0.48	0.007	0.24	CAA25246.1
	polyprotein [Human poliovirus 1]	48.5	48.5	0.26	0.007	0.29	ABE02686.1
	polyprotein [Coxsackievirus A16]	48.5	48.5	0.27	0.007	0.28	AGV98964.1
	polyprotein [Enterovirus A71]	48.5	48.5	0.27	0.007	0.28	ADG57603.1
	polyprotein [Coxsackievirus A6]	48.5	48.5	0.27	0.007	0.28	AFO12665.1
	polyprotein [Human poliovirus 3]	48.5	48.5	0.48	0.007	0.24	ACX85860.1
	polyprotein [Human poliovirus 2]	48.5	48.5	0.48	0.007	0.24	ACX53673.1
	polyprotein [Enterovirus A71]	48.5	48.5	0.27	0.008	0.28	AEQ59480.1
	polyprotein [Coxsackievirus A16]	48.5	48.5	0.27	0.008	0.28	ADG57602.1
	polyprotein [Enterovirus A71]	48.5	48.5	0.27	0.008	0.28	ADC32613.1
	polyprotein [Coxsackievirus A6]	48.5	48.5	0.27	0.008	0.28	AFO12669.1
	polyprotein [Human poliovirus 1]	48.5	48.5	0.48	0.008	0.24	ACF16829.1
	polyprotein [Enterovirus C]	48.5	48.5	0.48	0.008	0.24	ABA29245.1
	polyprotein [Coxsackievirus A16]	48.5	48.5	0.27	0.008	0.28	AGA37368.1
	polyprotein [Enterovirus A71]	48.5	48.5	0.27	0.008	0.28	AFQ91923.1
	polyprotein [Enterovirus A71]	48.5	48.5	0.27	0.008	0.28	AFL03399.1
	polyprotein [Enterovirus A71]	48.5	48.5	0.27	0.008	0.28	ACH70095.2
	polyprotein [Enterovirus A71] >gb|ADE80721.1| polyprotein [Enterovirus A71]	48.5	48.5	0.27	0.008	0.28	ADE80711.1
	polyprotein, partial [synthetic construct]	48.5	48.5	0.48	0.008	0.24	AGF84810.1
	polyprotein [Coxsackievirus A16]	48.5	48.5	0.27	0.008	0.28	AGO01891.1
	polyprotein [Coxsackievirus A16]	48.5	48.5	0.27	0.008	0.28	AFK93187.1
	polyprotein [Enterovirus A71]	48.5	48.5	0.27	0.008	0.28	AEU10773.1
	polyprotein [Enterovirus A71]	48.5	48.5	0.27	0.008	0.28	ABQ58081.1
	polyprotein [Coxsackievirus A10]	48.5	48.5	0.27	0.008	0.28	AAR38847.1
	polyprotein [Coxsackievirus A6]	48.5	48.5	0.27	0.008	0.28	AFO12668.1
	polyprotein [Enterovirus A71]	48.5	48.5	0.27	0.008	0.28	AGW50777.1
	polyprotein [Enterovirus A71]	48.5	48.5	0.27	0.008	0.28	AGH30717.1
	polyprotein [Enterovirus A71]	48.5	48.5	0.27	0.008	0.28	AGC94567.1
	polyprotein [Enterovirus A71]	48.5	48.5	0.27	0.008	0.28	AFD53621.1
	polyprotein [Enterovirus A71] >gb|ADQ54214.1| polyprotein [Enterovirus A71] >gb|ADQ54215.1| polyprotein [Enterovirus A71]	48.5	48.5	0.27	0.008	0.28	ADQ54213.1
	polyprotein [Coxsackievirus A16]	48.5	48.5	0.27	0.008	0.28	AEQ59482.1
	polyprotein [Enterovirus A71]	48.5	48.5	0.27	0.008	0.28	ACH70118.2
	polyprotein [Enterovirus A71]	48.5	48.5	0.27	0.008	0.28	ADE80709.1
	polyprotein [Enterovirus A71]	48.5	48.5	0.27	0.008	0.28	BAJ78243.1
	polyprotein [Enterovirus A71] >gb|AGT18268.1| polyprotein [Enterovirus A71]	48.5	48.5	0.27	0.008	0.28	ACY00662.1
	polyprotein [Enterovirus A71]	48.5	48.5	0.27	0.008	0.28	ACI25378.1
	polyprotein [Enterovirus A71]	48.5	48.5	0.27	0.008	0.28	ACI03062.1
	polyprotein [Coxsackievirus A6]	48.5	48.5	0.27	0.008	0.28	AFO12670.1
	polyprotein [Coxsackievirus A24]	48.5	48.5	0.3	0.008	0.27	ABM54543.1
	protease 2C, partial [Human poliovirus 3] >gb|AFQ38702.1| protease 2C, partial [Human poliovirus 3] >gb|AFQ38703.1| protease 2C, partial [Human poliovirus 3]	47.8	47.8	0.26	0.008	0.28	AFQ38701.1
	protease 2C, partial [Human poliovirus 1]	47.8	47.8	0.26	0.008	0.28	AFQ38687.1
	protease 2C, partial [Human poliovirus 1]	47.8	47.8	0.26	0.008	0.28	AFQ38683.1
	polyprotein [Enterovirus A71]	48.5	48.5	0.27	0.008	0.28	AGO64484.1
	polyprotein [enterovirus 5865/sin/000009]	48.5	48.5	0.27	0.008	0.28	AAK13008.1
	polyprotein [Enterovirus A71]	48.5	48.5	0.27	0.008	0.28	AFD03545.1
	polyprotein [Enterovirus A71]	48.5	48.5	0.27	0.008	0.28	ADQ54217.1
	polyprotein [Enterovirus A71]	48.5	48.5	0.27	0.008	0.28	ACH70076.2
	polyprotein [Enterovirus A71]	48.5	48.5	0.27	0.008	0.28	AEP26196.1
	polyprotein [Enterovirus A71]	48.5	48.5	0.27	0.008	0.28	ADE80720.1
	polyprotein [Enterovirus A71]	48.5	48.5	0.27	0.008	0.28	ADE80713.1
	polyprotein [Enterovirus A]	48.5	48.5	0.27	0.008	0.28	AEC47480.1
	polyprotein [Enterovirus A71]	48.5	48.5	0.27	0.008	0.28	ADG57604.1
	polyprotein [Enterovirus A71] >gb|ADX31284.1| polyprotein [Enterovirus A71]	48.5	48.5	0.27	0.008	0.28	ADB98030.1
	polyprotein [Enterovirus A71]	48.5	48.5	0.27	0.008	0.28	ACY00666.1
	polyprotein [Enterovirus A71]	48.5	48.5	0.27	0.008	0.28	ACU45378.1
	polyprotein [Enterovirus A71]	48.5	48.5	0.27	0.008	0.28	ACJ04792.1
	polyprotein [Coxsackievirus A4]	48.5	48.5	0.27	0.008	0.28	AEJ54593.1
	polyprotein [Human poliovirus 1]	48.5	48.5	0.48	0.008	0.24	ACF16830.1
	polyprotein [Salivirus NG-J1] >gb|ACS32214.2| polyprotein [Salivirus NG-J1]	48.5	48.5	0.4	0.008	0.25	YP_003038594.1
	polyprotein [Coxsackievirus A2]	48.5	48.5	0.27	0.008	0.28	AAR38840.1
	polyprotein [Enterovirus A71]	48.5	48.5	0.27	0.008	0.28	AGX01003.1
	polyprotein [Enterovirus A71]	48.5	48.5	0.27	0.008	0.28	AGH30723.1
	polyprotein [Enterovirus A71]	48.5	48.5	0.27	0.008	0.28	AFP57464.1
	polyprotein [Enterovirus A71]	48.5	48.5	0.27	0.008	0.28	AER24548.1
	polyprotein [Enterovirus A]	48.5	48.5	0.27	0.008	0.28	AEC47478.1
	polyprotein [Enterovirus A71]	48.5	48.5	0.27	0.008	0.28	AEA11172.1
	polyprotein [Enterovirus A71]	48.5	48.5	0.27	0.008	0.28	ADP00581.1
	polyprotein [Enterovirus A71]	48.5	48.5	0.27	0.008	0.28	ACO89618.1
	polyprotein [Enterovirus A71]	48.5	48.5	0.27	0.008	0.28	ACO89615.1
	polyprotein [Enterovirus A71]	48.5	48.5	0.27	0.008	0.28	ACO89614.1
	polyprotein [Enterovirus A71]	48.5	48.5	0.27	0.008	0.28	ACU45379.1
	polyprotein [Enterovirus A71]	48.5	48.5	0.27	0.008	0.28	ACJ04793.1
	polyprotein [Enterovirus A71]	48.5	48.5	0.27	0.008	0.28	ACI25379.1
	polyprotein [Enterovirus A71]	48.5	48.5	0.27	0.008	0.28	ACF60581.1
	polyprotein [Enterovirus C]	48.5	48.5	0.49	0.008	0.24	ABA29246.1
	polyprotein [Enterovirus A71]	48.5	48.5	0.27	0.008	0.28	BAN79274.1
	polyprotein [Enterovirus A71]	48.5	48.5	0.27	0.008	0.28	AGO64488.1
	polyprotein [Coxsackievirus A16]	48.5	48.5	0.27	0.008	0.28	AGO01894.1
	polyprotein [Coxsackievirus A16]	48.5	48.5	0.27	0.008	0.28	AGO01893.1
	polyprotein [Enterovirus A71]	48.5	48.5	0.27	0.008	0.28	AGH32775.1
	polyprotein [Enterovirus A71]	48.5	48.5	0.27	0.008	0.28	AGH30720.1
	polyprotein [Enterovirus A71]	48.5	48.5	0.27	0.008	0.28	AGH30719.1
	polyprotein [Enterovirus A71]	48.5	48.5	0.27	0.008	0.28	CAE52534.1
	RecName: Full=Genome polyprotein; Contains: RecName: Full=Protein VP0; AltName: Full=VP4-VP2; Contains: RecName: Full=Protein VP4; AltName: Full=P1A; AltName: Full=Virion protein 4; Contains: RecName: Full=Protein VP2; AltName: Full=P1B; AltName: Full=Virion protein 2; Contains: RecName: Full=Protein VP3; AltName: Full=P1C; AltName: Full=Virion protein 3; Contains: RecName: Full=Protein VP1; AltN…	48.5	48.5	0.27	0.008	0.28	Q66478.3
	polyprotein [Enterovirus A71]	48.5	48.5	0.27	0.008	0.28	AFQ91918.1
	polyprotein [Enterovirus A71]	48.5	48.5	0.27	0.008	0.28	AFO54604.1
	polyprotein [Enterovirus A71]	48.5	48.5	0.27	0.008	0.28	AEQ61275.1
	polyprotein [Enterovirus A71]	48.5	48.5	0.27	0.008	0.28	AEQ61272.1
	polyprotein [Enterovirus A71]	48.5	48.5	0.27	0.008	0.28	AER26647.1
	polyprotein [Coxsackievirus A16]	48.5	48.5	0.27	0.008	0.28	AEQ59481.1
	polyprotein [Enterovirus A71]	48.5	48.5	0.27	0.008	0.28	AEK27176.1
	polyprotein [Enterovirus A71]	48.5	48.5	0.27	0.008	0.28	ADE80714.1
	polyprotein [Enterovirus A71]	48.5	48.5	0.27	0.008	0.28	ADE80712.1
	polyprotein [Enterovirus A71]	48.5	48.5	0.27	0.008	0.28	BAJ78244.1
	polyprotein [Enterovirus A71]	48.5	48.5	0.27	0.008	0.28	ACO89623.1
	polyprotein [Enterovirus A71]	48.5	48.5	0.27	0.008	0.28	ACM47545.1
	polyprotein [Coxsackievirus A16]	48.5	48.5	0.27	0.008	0.28	AGO01889.1
	polyprotein [Enterovirus A71]	48.5	48.5	0.27	0.008	0.28	AGH30725.1
	polyprotein [enterovirus 5666/sin/002209]	48.5	48.5	0.27	0.008	0.28	AAK30618.1
	polyprotein [Enterovirus A71]	48.5	48.5	0.27	0.008	0.28	AFD34253.2
	polyprotein [Enterovirus A71]	48.5	48.5	0.27	0.008	0.28	AFP57466.1
	polyprotein [Enterovirus A71]	48.5	48.5	0.27	0.008	0.28	AFP57465.1
	polyprotein [Enterovirus A71]	48.5	48.5	0.27	0.008	0.28	AFI82001.1
	polyprotein [Enterovirus A71]	48.5	48.5	0.27	0.008	0.28	AFD53620.1
	polyprotein [Enterovirus A71]	48.5	48.5	0.27	0.008	0.28	AFD03543.1
	polyprotein [Enterovirus A71]	48.5	48.5	0.27	0.008	0.28	AEQ61273.1
	polyprotein [Enterovirus A71]	48.5	48.5	0.27	0.008	0.28	ACH70108.2
	polyprotein [Enterovirus A71]	48.5	48.5	0.27	0.008	0.28	ACH70086.2
	polyprotein [Enterovirus A71]	48.5	48.5	0.27	0.008	0.28	AEP27862.1
	polyprotein [Enterovirus A71]	48.5	48.5	0.27	0.008	0.28	AEP26199.1
	polyprotein [Enterovirus A71]	48.5	48.5	0.27	0.008	0.28	AEP26198.1
	polyprotein [Enterovirus A71]	48.5	48.5	0.27	0.008	0.28	AEO92095.1
	polyprotein [Enterovirus A71]	48.5	48.5	0.27	0.008	0.28	AEK77620.1
	polyprotein [Enterovirus A71]	48.5	48.5	0.27	0.008	0.28	ADE80708.1
	polyprotein [Enterovirus A]	48.5	48.5	0.27	0.008	0.28	AEC47479.1
	polyprotein [Enterovirus A71]	48.5	48.5	0.27	0.008	0.28	ADJ37050.1
	polyprotein [Enterovirus A71]	48.5	48.5	0.27	0.008	0.28	ADI49643.1
	polyprotein [Enterovirus A71]	48.5	48.5	0.27	0.008	0.28	ACO89621.1
	polyprotein [Enterovirus A71]	48.5	48.5	0.27	0.008	0.28	ACO89619.1
	polyprotein [Enterovirus A71]	48.5	48.5	0.27	0.008	0.28	ABC69257.1
	polyprotein [Coxsackievirus A6]	48.5	48.5	0.27	0.008	0.28	AAR38844.1
	polyprotein [Human poliovirus 3]	48.5	48.5	0.48	0.008	0.24	ACZ28902.1
	polyprotein [Human poliovirus 1]	48.5	48.5	0.48	0.008	0.24	ACS88253.1
	polyprotein [Enterovirus A71]	48.5	48.5	0.27	0.008	0.28	AGO64486.1
	polyprotein [Enterovirus A71]	48.5	48.5	0.27	0.008	0.28	AGO64485.1
	polyprotein [Enterovirus A71]	48.5	48.5	0.27	0.008	0.28	AGH30726.1
	polyprotein [Enterovirus A71]	48.5	48.5	0.27	0.008	0.28	AGH30722.1
	polyprotein [Enterovirus A71]	48.5	48.5	0.27	0.008	0.28	AGH30721.1
	polyprotein [Enterovirus A71]	48.5	48.5	0.27	0.008	0.28	AFQ91919.1
	polyprotein [Enterovirus A71] >gb|AFP57462.1| polyprotein [Enterovirus A71] >gb|AFP57463.1| polyprotein [Enterovirus A71]	48.5	48.5	0.27	0.008	0.28	AFP57461.1
	polyprotein [Enterovirus A71]	48.5	48.5	0.27	0.008	0.28	AFG25593.1
	polyprotein [Enterovirus A71]	48.5	48.5	0.27	0.008	0.28	AFD53619.1
	polyprotein [Enterovirus A71]	48.5	48.5	0.27	0.008	0.28	AEQ61271.1
	polyprotein [Enterovirus A71]	48.5	48.5	0.27	0.008	0.28	ADN65641.1
	polyprotein [Enterovirus A71]	48.5	48.5	0.27	0.008	0.28	AEI99577.1
	polyprotein [Enterovirus A71]	48.5	48.5	0.27	0.008	0.28	ADE80715.1
	polyprotein [Enterovirus A71]	48.5	48.5	0.27	0.008	0.28	ADP00582.1
	polyprotein [Enterovirus A71]	48.5	48.5	0.27	0.008	0.28	ADI49644.1
	polyprotein [Enterovirus A71]	48.5	48.5	0.27	0.008	0.28	ACY00664.1
	polyprotein [Enterovirus A71]	48.5	48.5	0.27	0.008	0.28	ACI03061.1
	polyprotein [Enterovirus A71]	48.5	48.5	0.27	0.008	0.28	ACF21980.1
	polyprotein [Human enterovirus C102]	48.5	48.5	0.48	0.008	0.24	ABU41836.1
	protease 2C, partial [Human poliovirus 1]	47.8	47.8	0.26	0.008	0.28	AFQ38688.1
	polyprotein [Coxsackievirus A14]	48.5	48.5	0.27	0.008	0.28	AAR38849.1
	polyprotein [Enterovirus A71]	48.5	48.5	0.27	0.008	0.28	AGW50775.1
	polyprotein [Enterovirus A71]	48.5	48.5	0.27	0.008	0.28	AGH30724.1
	polyprotein [Enterovirus A71]	48.5	48.5	0.27	0.008	0.28	AFQ91922.1
	polyprotein [Enterovirus A71]	48.5	48.5	0.27	0.008	0.28	AFQ91921.1
	polyprotein [Enterovirus A71]	48.5	48.5	0.27	0.008	0.28	AFL71132.1
	polyprotein [Enterovirus A71]	48.5	48.5	0.27	0.008	0.28	AFD53622.1
	polyprotein [Enterovirus A71]	48.5	48.5	0.27	0.008	0.28	AEZ35249.1
	polyprotein [Enterovirus A71]	48.5	48.5	0.27	0.008	0.28	AEQ61276.1
	polyprotein [Enterovirus A71]	48.5	48.5	0.27	0.008	0.28	ACH70109.2
	polyprotein [Enterovirus A71]	48.5	48.5	0.27	0.008	0.28	AEI99574.1
	polyprotein [Enterovirus A]	48.5	48.5	0.27	0.008	0.28	AEC47481.1
	polyprotein [Enterovirus A71]	48.5	48.5	0.27	0.008	0.28	AEA11176.1
	polyprotein [Enterovirus A71]	48.5	48.5	0.27	0.008	0.28	ADJ37049.1
	polyprotein [Enterovirus A71]	48.5	48.5	0.27	0.008	0.28	ACY00665.1
	polyprotein [Enterovirus A71]	48.5	48.5	0.27	0.008	0.28	ACU45381.1
	polyprotein [Enterovirus A71]	48.5	48.5	0.27	0.008	0.28	ABA00709.1
	polyprotein [Human poliovirus 2]	48.5	48.5	0.48	0.008	0.24	AGA12359.1
	polyprotein [Human poliovirus 2]	48.5	48.5	0.48	0.008	0.24	ACS34684.1
	polyprotein precursor [Human poliovirus 2]	48.5	48.5	0.48	0.008	0.24	AAP37264.1
	2C protein [Hepatitis A virus]	47.8	47.8	0.3	0.008	0.26	BAC16592.1
	polyprotein [Enterovirus A71]	48.5	48.5	0.27	0.008	0.28	AGO64482.1
	polyprotein [Coxsackievirus A16]	48.5	48.5	0.27	0.008	0.28	AGO01888.1
	polyprotein [Enterovirus A71]	48.5	48.5	0.27	0.008	0.28	AFJ20679.1
	polyprotein [Enterovirus A71]	48.5	48.5	0.27	0.008	0.28	AFH66790.1
	polyprotein [Enterovirus A71]	48.5	48.5	0.27	0.008	0.28	AFC75700.1
	polyprotein [Enterovirus A71]	48.5	48.5	0.27	0.008	0.28	AFA50499.1
	polyprotein [Enterovirus A71]	48.5	48.5	0.27	0.008	0.28	AEQ61274.1
	polyprotein [Enterovirus A71]	48.5	48.5	0.27	0.008	0.28	ADE80719.1
	polyprotein [Enterovirus A71]	48.5	48.5	0.27	0.008	0.28	AEF80026.1
	polyprotein [Enterovirus A]	48.5	48.5	0.27	0.008	0.28	AEC47477.1
	polyprotein [Enterovirus A71]	48.5	48.5	0.27	0.008	0.28	BAJ78259.1
	polyprotein [Enterovirus A71]	48.5	48.5	0.27	0.008	0.28	BAJ78247.1
	polyprotein [Enterovirus A71]	48.5	48.5	0.27	0.008	0.28	ADX36154.1
	polyprotein [Enterovirus A71]	48.5	48.5	0.27	0.008	0.28	ADR73044.1
	polyprotein [Enterovirus A71]	48.5	48.5	0.27	0.008	0.28	ADI49646.1
	polyprotein [Enterovirus A71]	48.5	48.5	0.27	0.008	0.28	ADC54995.1
	polyprotein [Enterovirus A71] >gb|ACD63041.1| polyprotein [Enterovirus A71] >gb|AGH30716.1| polyprotein [Enterovirus A71]	48.5	48.5	0.27	0.008	0.28	ACD63039.1
	polyprotein, partial [Enterovirus A71]	48.5	48.5	0.27	0.008	0.28	AGW99240.1
	polyprotein [Enterovirus A71]	48.5	48.5	0.27	0.008	0.28	BAN79275.1
	polyprotein [Enterovirus A71]	48.5	48.5	0.27	0.008	0.28	AGK07541.1
	polyprotein [Enterovirus A71]	48.5	48.5	0.27	0.008	0.28	AGH30718.1
	polyprotein [Enterovirus A71]	48.5	48.5	0.27	0.008	0.28	AFD54862.1
	polyprotein [Enterovirus A71]	48.5	48.5	0.27	0.008	0.28	ADE80718.1
	polyprotein [Enterovirus A]	48.5	48.5	0.27	0.008	0.28	AEC47476.1
	polyprotein [Enterovirus A71]	48.5	48.5	0.27	0.008	0.28	AEA11171.1
	polyprotein [Enterovirus A71]	48.5	48.5	0.27	0.008	0.28	BAJ78250.1
	polyprotein [Enterovirus A71]	48.5	48.5	0.27	0.008	0.28	ADI49645.1
	polyprotein [Enterovirus A71]	48.5	48.5	0.27	0.008	0.28	ADI49642.1
	polyprotein [Enterovirus A71]	48.5	48.5	0.27	0.008	0.28	ADC84176.1
	polyprotein [Enterovirus A71]	48.5	48.5	0.27	0.008	0.28	ACO89626.1
	polyprotein [Enterovirus A71]	48.5	48.5	0.27	0.008	0.28	ACO89625.1
	polyprotein [Coxsackievirus A16]	48.5	48.5	0.27	0.008	0.28	ACF21979.1
	polyprotein [Enterovirus A71]	48.5	48.5	0.27	0.008	0.28	ACD63040.1
	polyprotein [Enterovirus A71]	48.5	48.5	0.27	0.008	0.28	ABC69258.1
	polyprotein [Enterovirus A71]	48.5	48.5	0.27	0.008	0.28	AGO64483.1
	polyprotein [Enterovirus A71]	48.5	48.5	0.27	0.008	0.28	ADQ54216.1
	polyprotein [Enterovirus A71]	48.5	48.5	0.27	0.008	0.28	AEQ29658.1
	polyprotein [Enterovirus A71]	48.5	48.5	0.27	0.008	0.28	AEK98534.1
	polyprotein [Enterovirus A71] >gb|AEK98146.1| polyprotein [Enterovirus A71] >gb|AEK98147.1| polyprotein [Enterovirus A71]	48.5	48.5	0.27	0.008	0.28	AEK98138.1
	polyprotein [Enterovirus A71]	48.5	48.5	0.27	0.008	0.28	AEI55866.1
	polyprotein [Enterovirus A71]	48.5	48.5	0.27	0.008	0.28	BAJ49826.1
	polyprotein [Enterovirus A71]	48.5	48.5	0.27	0.008	0.28	ADP00580.1
	polyprotein [Enterovirus A71]	48.5	48.5	0.27	0.008	0.28	ADO85560.1
	polyprotein [Enterovirus A71]	48.5	48.5	0.27	0.008	0.28	ADC84177.1
	polyprotein [Enterovirus A71]	48.5	48.5	0.27	0.008	0.28	ACO89624.1
	polyprotein [Enterovirus A71]	48.5	48.5	0.27	0.008	0.28	ACM62757.1
	polyprotein [Enterovirus A71]	48.5	48.5	0.27	0.008	0.28	ACJ70062.1
	polyprotein [Enterovirus A71]	48.5	48.5	0.27	0.008	0.28	ABC69259.1
	polyprotein [Human poliovirus 2]	48.5	48.5	0.48	0.008	0.24	AGA12729.1
	polyprotein precursor [Human poliovirus 2]	48.5	48.5	0.48	0.008	0.24	AAP37261.1
	polyprotein [Human poliovirus 1] >gb|ACS88256.1| polyprotein [Human poliovirus 1] >gb|ACS88257.1| polyprotein [Human poliovirus 1]	48.5	48.5	0.48	0.008	0.24	ACS88255.1
	polyprotein, partial [Rhinovirus C]	48.5	48.5	0.27	0.008	0.27	AEP69137.1
	polyprotein, partial [Rhinovirus A]	48.5	48.5	0.29	0.008	0.25	AFK65744.1
	polyprotein [Simian enterovirus 46]	48.5	48.5	0.28	0.008	0.24	ABV25903.1
	polyprotein [Enterovirus A71]	48.5	48.5	0.27	0.008	0.28	AGT18269.1
	polyprotein [Enterovirus A] >sp|Q65900.3|POLG_CX16G RecName: Full=Genome polyprotein; Contains: RecName: Full=Protein VP0; AltName: Full=VP4-VP2; Contains: RecName: Full=Protein VP4; AltName: Full=P1A; AltName: Full=Virion protein 4; Contains: RecName: Full=Protein VP2; AltName: Full=P1B; AltName: Full=Virion protein 2; Contains: RecName: Full=Protein VP3; AltName: Full=P1C; AltName: Full=Virion …	48.5	48.5	0.27	0.008	0.28	NP_042242.1
	polyprotein [Coxsackievirus A16]	48.5	48.5	0.27	0.008	0.28	AFN65694.1
	polyprotein [Enterovirus A71]	48.5	48.5	0.27	0.008	0.28	AFK32302.1
	polyprotein [Enterovirus A71] >gb|AEP26200.1| polyprotein [Enterovirus A71]	48.5	48.5	0.27	0.008	0.28	AEP26197.1
	polyprotein [Enterovirus A71]	48.5	48.5	0.27	0.008	0.28	ADN65642.1
	polyprotein [Enterovirus A71]	48.5	48.5	0.27	0.008	0.28	AEI99578.1
	polyprotein [Enterovirus A71]	48.5	48.5	0.27	0.008	0.28	AEI91790.1
	polyprotein [Enterovirus A71] >gb|AFK32303.1| polyprotein [Enterovirus A71]	48.5	48.5	0.27	0.008	0.28	AEF32490.1
	polyprotein [Human enterovirus 71 HZ08/Hangzhou/2008]	48.5	48.5	0.27	0.008	0.28	AEB71507.1
	polyprotein [Enterovirus A71]	48.5	48.5	0.27	0.008	0.28	AEA11175.1
	polyprotein [Enterovirus A71]	48.5	48.5	0.27	0.008	0.28	BAJ78255.1
	polyprotein [Enterovirus A71]	48.5	48.5	0.27	0.008	0.28	ACN59569.1
	polyprotein [Enterovirus A71]	48.5	48.5	0.27	0.008	0.28	ABQ58082.1
	polyprotein [Enterovirus A71]	48.5	48.5	0.27	0.008	0.28	CAL36656.1
	polyprotein [Human poliovirus 1]	48.5	48.5	0.48	0.008	0.24	ADB12452.1
	polyprotein [Human poliovirus 1]	48.5	48.5	0.48	0.008	0.24	ACF16828.1
	polyprotein [Human poliovirus 1]	48.5	48.5	0.48	0.008	0.24	AAQ10894.1
	polyprotein [Enterovirus A71]	48.5	48.5	0.27	0.009	0.28	AGW50776.1
	polyprotein [Enterovirus A71]	48.5	48.5	0.27	0.009	0.28	AFO42821.1
	polyprotein [Enterovirus A71]	48.5	48.5	0.27	0.009	0.28	AEQ29657.1
	polyprotein [Enterovirus A71]	48.5	48.5	0.27	0.009	0.28	AEK98149.1
	polyprotein [Enterovirus A71]	48.5	48.5	0.27	0.009	0.28	AEI99576.1
	polyprotein [Enterovirus A]	48.5	48.5	0.27	0.009	0.28	AEC47475.1
	polyprotein [Enterovirus A]	48.5	48.5	0.27	0.009	0.28	AEC47474.1
	polyprotein [Enterovirus A71]	48.5	48.5	0.27	0.009	0.28	BAJ78248.1
	polyprotein [Enterovirus A71]	48.5	48.5	0.27	0.009	0.28	BAJ49824.1
	polyprotein [Enterovirus A71]	48.5	48.5	0.27	0.009	0.28	BAH23269.1
	polyprotein [Coxsackievirus A20]	48.5	48.5	0.48	0.009	0.24	ABM54522.1
	polyprotein [Human poliovirus 1] >gb|ACS88254.1| polyprotein [Human poliovirus 1]	48.5	48.5	0.48	0.009	0.24	ACS88251.1
	polyprotein [Human poliovirus 1]	48.5	48.5	0.48	0.009	0.24	ACF16826.1
	polyprotein [Enterovirus A71]	48.5	48.5	0.27	0.009	0.28	AGK07542.1
	polyprotein [Enterovirus A71]	48.5	48.5	0.27	0.009	0.28	AGH30715.1
	polyprotein [Enterovirus A71]	48.5	48.5	0.27	0.009	0.28	AFL65915.1
	polyprotein [Enterovirus A]	48.5	48.5	0.27	0.009	0.28	AEC47482.1
	polyprotein [Enterovirus A71]	48.5	48.5	0.27	0.009	0.28	AEC13063.1
	polyprotein [Enterovirus A71]	48.5	48.5	0.27	0.009	0.28	AEC13062.1
	polyprotein [Enterovirus A71]	48.5	48.5	0.27	0.009	0.28	BAJ78260.1
	polyprotein [Enterovirus A71]	48.5	48.5	0.27	0.009	0.28	BAJ49825.1
	polyprotein [Human poliovirus 1]	48.5	48.5	0.48	0.009	0.24	AGV79289.1
	polyprotein [Human poliovirus 1]	48.5	48.5	0.48	0.009	0.24	ACF16822.1
	nonstructural protein precursor [Homalodisca coagulata virus-1] >gb|ABC55703.1| nonstructural protein precursor [Homalodisca coagulata virus-1]	48.5	48.5	0.47	0.009	0.23	YP_610950.1
	polyprotein [Enterovirus A71]	48.5	48.5	0.28	0.009	0.26	AEK77619.1
	polyprotein [Enterovirus A71]	48.5	48.5	0.27	0.009	0.28	BAJ49827.1
	polyprotein [Human poliovirus 2]	48.5	48.5	0.48	0.009	0.24	AGA12364.1
	polyprotein [Human poliovirus 1]	48.5	48.5	0.48	0.009	0.24	ACS88252.1
	polyprotein [Human poliovirus 1]	48.5	48.5	0.48	0.009	0.24	ACF16825.1
	polyprotein [Human poliovirus 1]	48.5	48.5	0.48	0.009	0.24	CAD23059.1
	polyprotein [Enterovirus A71]	48.5	48.5	0.27	0.009	0.28	AFA50500.1
	polyprotein [Enterovirus A71]	48.5	48.5	0.27	0.009	0.28	AAR32993.1
	polyprotein [Human poliovirus 1]	48.5	48.5	0.48	0.009	0.24	ACF16821.1
	RecName: Full=Genome polyprotein; Contains: RecName: Full=Protein VP0; AltName: Full=VP4-VP2; Contains: RecName: Full=Protein VP4; AltName: Full=P1A; AltName: Full=Virion protein 4; Contains: RecName: Full=Protein VP2; AltName: Full=P1B; AltName: Full=Virion protein 2; Contains: RecName: Full=Protein VP3; AltName: Full=P1C; AltName: Full=Virion protein 3; Contains: RecName: Full=Protein VP1; AltN…	48.5	48.5	0.48	0.009	0.24	P03301.3
	RecName: Full=Genome polyprotein; Contains: RecName: Full=Protein VP0; AltName: Full=VP4-VP2; Contains: RecName: Full=Protein VP4; AltName: Full=P1A; AltName: Full=Virion protein 4; Contains: RecName: Full=Protein VP2; AltName: Full=P1B; AltName: Full=Virion protein 2; Contains: RecName: Full=Protein VP3; AltName: Full=P1C; AltName: Full=Virion protein 3; Contains: RecName: Full=Protein VP1; AltN…	48.5	48.5	0.32	0.009	0.26	Q6WQ42.1
	polyprotein [Human poliovirus 1]	48.5	48.5	0.48	0.009	0.24	ACF16820.1
	polyprotein [Human poliovirus 1]	48.5	48.5	0.26	0.009	0.29	ABE02682.1
	polyprotein [Enterovirus A71]	48.5	48.5	0.27	0.009	0.28	AFK64752.1
	polyprotein [Enterovirus A71]	48.5	48.5	0.27	0.009	0.28	AFK64751.1
	polyprotein [Enterovirus A71]	48.5	48.5	0.27	0.009	0.28	AEQ29659.1
	polyprotein [Pigeon mesivirus 2]	48.5	48.5	0.38	0.009	0.26	AGS15016.1
	polyprotein [Coxsackievirus A4]	48.5	48.5	0.27	0.009	0.27	AAR38842.1
	polyprotein [Human poliovirus 2]	48.5	48.5	0.48	0.009	0.24	ACN78837.1
	polyprotein [Human poliovirus 1]	48.5	48.5	0.48	0.009	0.24	AAN85442.1
	polyprotein [Human poliovirus 1]	48.5	48.5	0.48	0.009	0.24	ACF16823.1
	polyprotein [Duck hepatitis A virus]	48.5	48.5	0.25	0.009	0.28	AEI25500.1
	non-structural polyprotein [Norovirus Hu/GII.4/GZ2010-L26/Guangzhou/CHN/2010]	48.5	48.5	0.3	0.009	0.26	AGC96528.1
	polyprotein [Human poliovirus 1]	48.5	48.5	0.48	0.009	0.24	ACF16819.1
	polyprotein [Echovirus E30]	47.4	47.4	0.27	0.009	0.25	CAC38992.1
	polyprotein [Enterovirus A71]	48.5	48.5	0.27	0.009	0.28	ABW98598.1
	aev polyprotein [Avian encephalomyelitis virus] >sp|Q9YLS4.1|POLG_AEVCA RecName: Full=Genome polyprotein; Contains: RecName: Full=Protein VP0; AltName: Full=VP4-VP2; Contains: RecName: Full=Protein VP4; AltName: Full=P1A; AltName: Full=Virion protein 4; Contains: RecName: Full=Protein VP2; AltName: Full=P1B; AltName: Full=Virion protein 2; Contains: RecName: Full=Protein VP3; AltName: Full=P1C; A…	48.5	48.5	0.32	0.009	0.26	NP_653151.1
	polyprotein [Enterovirus A71]	48.5	48.5	0.27	0.009	0.28	ACO89620.1
	polyprotein [Echovirus E3]	48.5	48.5	0.27	0.009	0.27	AAQ73090.1
	polyprotein [Human poliovirus 1]	48.5	48.5	0.48	0.009	0.24	ACF16824.1
	polyprotein [WUHARV Enterovirus 1]	48.5	48.5	0.28	0.009	0.24	AFV48061.1
	polyprotein [Coxsackievirus A24]	48.5	48.5	0.3	0.009	0.27	ABM54545.1
	polyprotein [Coxsackievirus A2]	48.5	48.5	0.27	0.009	0.28	AEJ54592.1
	polyprotein [Human poliovirus 1]	48.5	48.5	0.48	0.009	0.24	AAQ03175.1
	polyprotein [Human poliovirus 1]	48.5	48.5	0.48	0.01	0.24	ABV60419.1
	polyprotein [Coxsackievirus A11]	48.5	48.5	0.48	0.01	0.23	AAQ02676.1
	polyprotein [Human poliovirus 1]	48.5	48.5	0.26	0.01	0.29	BAD72853.1
	polyprotein [Coxsackievirus A11]	48.5	48.5	0.48	0.01	0.23	AEO51779.1
	polyprotein [Coxsackievirus A24]	48.5	48.5	0.3	0.01	0.27	ABM54544.1
	polyprotein, partial [Rhinovirus A]	48.1	48.1	0.29	0.01	0.25	AER92561.1
	RecName: Full=Genome polyprotein; Contains: RecName: Full=Protein VP0; AltName: Full=VP4-VP2; Contains: RecName: Full=Protein VP4; AltName: Full=P1A; AltName: Full=Virion protein 4; Contains: RecName: Full=Protein VP2; AltName: Full=P1B; AltName: Full=Virion protein 2; Contains: RecName: Full=Protein VP3; AltName: Full=P1C; AltName: Full=Virion protein 3; Contains: RecName: Full=Protein VP1; AltN…	48.1	48.1	0.32	0.01	0.26	Q6R325.1
	precursor polyprotein [Human poliovirus 1]	48.1	48.1	0.48	0.01	0.24	AAG27168.2
	polyprotein [Human poliovirus 1]	48.1	48.1	0.48	0.01	0.24	CAC95225.1
	polyprotein [Rhinovirus A]	48.1	48.1	0.29	0.01	0.25	AET85047.1
	polyprotein [Human poliovirus 1]	48.1	48.1	0.26	0.01	0.29	BAD72854.1
	polyprotein [Human poliovirus 1] >gb|AAQ03177.1| polyprotein [Human poliovirus 1] >gb|AAQ03179.1| polyprotein [Human poliovirus 1]	48.1	48.1	0.48	0.01	0.24	AAQ03176.1
	2C [Enterovirus J]	47.4	47.4	0.29	0.01	0.26	YP_003359172.1
	polyprotein, partial [Rhinovirus A]	48.1	48.1	0.29	0.01	0.25	AET72471.1
	polyprotein [Enterovirus A71]	48.1	48.1	0.27	0.01	0.28	ACU45380.1
	polyprotein [Coxsackievirus A21]	48.1	48.1	0.3	0.01	0.27	ABM54536.1
	RecName: Full=Genome polyprotein; Contains: RecName: Full=Protein VP0; AltName: Full=VP4-VP2; Contains: RecName: Full=Protein VP4; AltName: Full=P1A; AltName: Full=Virion protein 4; Contains: RecName: Full=Protein VP2; AltName: Full=P1B; AltName: Full=Virion protein 2; Contains: RecName: Full=Protein VP3; AltName: Full=P1C; AltName: Full=Virion protein 3; Contains: RecName: Full=Protein VP1; AltN…	48.1	48.1	0.29	0.01	0.25	Q82122.4
	polyprotein [Enterovirus A71]	48.1	48.1	0.27	0.01	0.28	ACY00663.1
	polyprotein [Coxsackievirus A21]	48.1	48.1	0.3	0.01	0.27	ABM54537.1
	polyprotein [Human poliovirus 1]	48.1	48.1	0.26	0.01	0.29	BAD72855.1
	polyprotein, partial [Rhinovirus A]	48.1	48.1	0.29	0.01	0.25	AEP69152.1
	polyprotein, partial [Rhinovirus A]	48.1	48.1	0.29	0.01	0.25	AER92571.1
	polyprotein [Enterovirus J] >gb|AAL69638.2|AF326766_1 polyprotein [Enterovirus J]	48.1	48.1	0.28	0.01	0.24	YP_001715611.1
	polyprotein [Human poliovirus 1]	48.1	48.1	0.26	0.01	0.29	BAD72856.1
	polyprotein [Human poliovirus 1]	48.1	48.1	0.48	0.01	0.24	ABV60428.1
	unnamed protein product [Human poliovirus 1]	47.8	47.8	0.26	0.01	0.29	CAA24453.1
	polyprotein [Porcine sapelovirus 1] >gb|AAM33242.1|AF406813_1 polyprotein [Porcine sapelovirus 1]	48.1	48.1	0.29	0.01	0.24	NP_653145.1
	polyprotein [Enterovirus A71]	48.1	48.1	0.27	0.01	0.28	ABC69256.1
	polyprotein [Human poliovirus 2]	48.1	48.1	0.28	0.01	0.28	AGA12539.1
	polyprotein [Human poliovirus 1] >gb|ABV60427.1| polyprotein [Human poliovirus 1]	48.1	48.1	0.48	0.01	0.24	ABV60426.1
	polyprotein [Coxsackievirus A13]	48.1	48.1	0.3	0.01	0.27	ABM21506.1
	polyprotein [Enterovirus G]	48.1	48.1	0.69	0.01	0.22	AFQ55916.1
	polyprotein [Enterovirus A71]	48.1	48.1	0.27	0.01	0.28	ADV76475.1
	polyprotein [Enterovirus A71]	48.1	48.1	0.28	0.01	0.27	AAY59418.1
	polyprotein [Human poliovirus 1]	48.1	48.1	0.48	0.01	0.24	AAQ03178.1
	polyprotein [Enterovirus A71]	48.1	48.1	0.27	0.01	0.28	ACZ73611.1
	polyprotein [Human poliovirus 1]	48.1	48.1	0.48	0.01	0.24	ABV60417.1
	polyprotein [Human poliovirus 1]	48.1	48.1	0.26	0.01	0.29	AAX23606.1
	polyprotein [Human poliovirus 1] >gb|AAX23605.1| polyprotein [Human poliovirus 1]	48.1	48.1	0.26	0.01	0.29	AAQ10896.1
	polyprotein [Enterovirus A71]	48.1	48.1	0.27	0.011	0.28	AFJ91813.1
	polyprotein [Echovirus E24]	48.1	48.1	0.27	0.011	0.26	AAQ73085.1
	polyprotein [Human poliovirus 1]	48.1	48.1	0.28	0.011	0.28	ABV60433.1
	polyprotein [Human poliovirus 1] >gb|ABV60424.1| polyprotein [Human poliovirus 1] >gb|ABV60425.1| polyprotein [Human poliovirus 1]	48.1	48.1	0.48	0.011	0.24	ABV60423.1
	polyprotein [Human poliovirus 1]	48.1	48.1	0.26	0.011	0.29	ABE02681.1
	polyprotein [Human rhinovirus A16]	48.1	48.1	0.29	0.011	0.25	AAA69862.1
	polyprotein [Enterovirus A71]	48.1	48.1	0.27	0.011	0.28	AFQ91920.1
	2C [Eel picornavirus 1]	47.4	47.4	0.3	0.011	0.27	YP_008549606.1
	polyprotein, partial [Rhinovirus A]	48.1	48.1	0.29	0.011	0.26	AEG42390.1
	polyprotein [Human poliovirus 1]	48.1	48.1	0.26	0.011	0.29	ACZ05036.1
	polyprotein [Rhinovirus A]	48.1	48.1	0.29	0.011	0.25	AEP69145.1
	polyprotein [Human echovirus AMS721]	48.1	48.1	0.27	0.011	0.27	ABO69522.1
	polyprotein [Human poliovirus 1]	48.1	48.1	0.26	0.011	0.29	AAQ10897.1
	polyprotein [Enterovirus A71]	48.1	48.1	0.27	0.011	0.28	ACM62759.1
	polyprotein [Human poliovirus 1]	48.1	48.1	0.26	0.011	0.29	ACZ05035.1
	polyprotein [Porcine sapelovirus]	48.1	48.1	0.29	0.011	0.24	AEK31168.1
	polyprotein, partial [Human coxsackievirus B5]	48.1	48.1	0.27	0.011	0.26	CCW33435.1
	polyprotein, partial [Human coxsackievirus B5]	48.1	48.1	0.27	0.011	0.26	CCW33399.1
	polyprotein [Human poliovirus 3]	48.1	48.1	0.48	0.011	0.24	AGW83680.1
	polyprotein [Human poliovirus 1]	48.1	48.1	0.26	0.011	0.29	ACZ05039.1
	polyprotein [Human poliovirus 1]	48.1	48.1	0.26	0.011	0.29	ACZ05037.1
	2C [Foot-and-mouth disease virus - type O]	47	47	0.29	0.011	0.28	NP_740463.1
	polyprotein [Human poliovirus 1]	48.1	48.1	0.26	0.012	0.29	ACZ05034.1
	2C protein [Hepatitis A virus]	47.4	47.4	0.3	0.012	0.26	BAC16584.1
	non structural polyprotein [Norovirus Hu/NLV/GII/Neustrelitz260/2000/DE]	48.1	48.1	0.3	0.012	0.26	AAV38112.1
	polyprotein [Human poliovirus 1]	48.1	48.1	0.26	0.012	0.29	ACZ05040.1
	polyprotein [Human poliovirus 1]	48.1	48.1	0.26	0.012	0.29	ACZ05038.1
	nonstructural polyprotein [Norovirus Hu/Pune/PC52/2007/India]	48.1	48.1	0.38	0.012	0.24	ADK94753.1
	2C [Human cosavirus E]	47	47	0.39	0.012	0.26	YP_002956083.1
	polyprotein [Rabbit calicivirus]	48.1	48.1	0.42	0.012	0.26	ACZ59205.1
	polyprotein [Enterovirus A71]	48.1	48.1	0.28	0.012	0.26	ADE80710.1
	polyprotein, partial [Human coxsackievirus B5]	48.1	48.1	0.27	0.012	0.26	CCW33414.1
	2C protein [Hepatitis A virus]	47	47	0.3	0.012	0.26	BAC16586.1
	polyprotein, partial [Salivirus A]	48.1	48.1	0.4	0.012	0.24	ACT34048.1
	polyprotein [Human poliovirus 3]	48.1	48.1	0.27	0.012	0.27	AAR83119.1
	polyprotein [Porcine sapelovirus]	48.1	48.1	0.29	0.012	0.24	AFR77081.1
	polyprotein [Swine vesicular disease virus]	48.1	48.1	0.27	0.012	0.26	ABV69564.1
	2C protein [Hepatitis A virus]	47	47	0.3	0.012	0.26	BAC16585.1
	polyprotein, partial [Human coxsackievirus B5]	47.8	47.8	0.27	0.012	0.26	CCW33396.1
	polyprotein [Echovirus E13]	47.8	47.8	0.27	0.012	0.25	AAX63470.2
	polyprotein [Enterovirus A71]	48.1	48.1	0.27	0.012	0.29	AEK98143.1
	polyprotein [Echovirus E11]	48.1	48.1	0.27	0.012	0.27	AAL39108.2
	polyprotein [Foot-and-mouth disease virus - type Asia 1]	48.1	48.1	0.29	0.012	0.29	ABM66095.1
	polyprotein [Human coxsackievirus B3]	47.8	47.8	0.42	0.013	0.23	ACY40750.1
	polyprotein [Human coxsackievirus B5]	47.8	47.8	0.27	0.013	0.25	ADL27740.1
	2C [Rhinovirus C]	47	47	0.26	0.013	0.28	YP_001552438.1
	RecName: Full=Genome polyprotein; Contains: RecName: Full=Protein VP0; AltName: Full=VP4-VP2; Contains: RecName: Full=Protein VP4; AltName: Full=P1A; AltName: Full=Virion protein 4; Contains: RecName: Full=Protein VP2; AltName: Full=P1B; AltName: Full=Virion protein 2; Contains: RecName: Full=Protein VP3; AltName: Full=P1C; AltName: Full=Virion protein 3; Contains: RecName: Full=Protein VP1; AltN…	47.8	47.8	0.27	0.013	0.25	Q03053.3
	polyprotein [Enterovirus B]	47.8	47.8	0.41	0.013	0.23	ABN49456.2
	polyprotein [Human enterovirus 81]	47.8	47.8	0.27	0.013	0.25	AAX47035.1
	non-structural polyprotein [Norovirus Hu/GII.4/Sutherland/NSW505G/2007/AUS]	47.8	47.8	0.3	0.013	0.26	ACX31890.2
	polyprotein [Echovirus E9]	47.8	47.8	0.27	0.013	0.26	AGP03469.1
	polyprotein [Echovirus E9] >gb|AGP03471.1| polyprotein [Echovirus E9]	47.8	47.8	0.27	0.013	0.26	AAO48740.1
	polyprotein [Foot-and-mouth disease virus - type O]	47.8	47.8	0.29	0.013	0.29	AAZ23807.2
	polyprotein [Human coxsackievirus B3]	47.8	47.8	0.42	0.013	0.23	AGC54437.1
	polyprotein [Swine vesicular disease virus]	47.8	47.8	0.27	0.013	0.26	ABV69565.1
	RecName: Full=Genome polyprotein; Contains: RecName: Full=Protein VP0; AltName: Full=VP4-VP2; Contains: RecName: Full=Protein VP4; AltName: Full=P1A; AltName: Full=Virion protein 4; Contains: RecName: Full=Protein VP2; AltName: Full=P1B; AltName: Full=Virion protein 2; Contains: RecName: Full=Protein VP3; AltName: Full=P1C; AltName: Full=Virion protein 3; Contains: RecName: Full=Protein VP1; AltN…	47.8	47.8	0.27	0.013	0.27	P13900.3
	polyprotein [Enterovirus A71]	47.8	47.8	0.27	0.013	0.27	ACB12927.1
	polyprotein, partial [Enterovirus B]	47.8	47.8	0.42	0.013	0.23	ACR78240.1
	polyprotein [Swine vesicular disease virus]	47.8	47.8	0.27	0.013	0.26	ABV69569.1
	polyprotein [Swine vesicular disease virus]	47.8	47.8	0.27	0.013	0.26	ABV69568.1
	polyprotein [Echovirus E30]	47.8	47.8	0.27	0.014	0.27	ABN13622.1
	polyprotein, partial [Echovirus E18]	47.8	47.8	0.27	0.014	0.26	CCW33481.1
	polyprotein [Swine vesicular disease virus]	47.8	47.8	0.27	0.014	0.26	AAF81252.1
	polyprotein [Swine vesicular disease virus]	47.8	47.8	0.27	0.014	0.26	ABV69571.1
	polyprotein [Swine vesicular disease virus]	47.8	47.8	0.27	0.014	0.26	ABV69566.1
	polyprotein, partial [Human coxsackievirus B5]	47.8	47.8	0.27	0.014	0.26	CCW33419.1
	polyprotein, partial [Echovirus E18]	47.8	47.8	0.27	0.014	0.26	CCW33482.1
	polyprotein [Enterovirus B85]	47.8	47.8	0.27	0.014	0.26	AFU93430.1
	polyprotein [Coxsackievirus A21]	47.8	47.8	0.26	0.014	0.29	ABM54539.1
	polyprotein [Echovirus E13]	47.4	47.4	0.27	0.014	0.26	AAU00561.2
	polyprotein, partial [Human coxsackievirus B5]	47.8	47.8	0.27	0.014	0.26	CCW33424.1
	polyprotein, partial [Human poliovirus 1 strain Sabin]	47.8	47.8	0.26	0.014	0.28	AAU85842.1
	polyprotein [Echovirus E6]	47.8	47.8	0.27	0.014	0.26	CBL42972.1
	polyprotein, partial [Human coxsackievirus B5]	47.8	47.8	0.27	0.014	0.26	CCW33441.1
	polyprotein [Swine vesicular disease virus]	47.8	47.8	0.27	0.014	0.27	ABV69575.1
	polyprotein [Swine vesicular disease virus]	47.8	47.8	0.27	0.014	0.27	ABV69567.1
	polyprotein [Norovirus Hu/Texas/TCH04-577/2004/US]	47.8	47.8	0.38	0.014	0.24	BAG30938.1
	RecName: Full=Genome polyprotein; Contains: RecName: Full=Protein VP0; AltName: Full=VP4-VP2; Contains: RecName: Full=Protein VP4; AltName: Full=P1A; AltName: Full=Virion protein 4; Contains: RecName: Full=Protein VP2; AltName: Full=P1B; AltName: Full=Virion protein 2; Contains: RecName: Full=Protein VP3; AltName: Full=P1C; AltName: Full=Virion protein 3; Contains: RecName: Full=Protein VP1; AltN…	47.8	47.8	0.48	0.014	0.24	P06209.3
	polyprotein, partial [Human coxsackievirus B5]	47.8	47.8	0.27	0.014	0.26	CCW33429.1
	polyprotein, partial [Human coxsackievirus B5]	47.8	47.8	0.27	0.014	0.26	CCW33422.1
	nonstructural polyprotein [Norovirus Hu/GII.2/KL109/1978/MYS]	47.8	47.8	0.23	0.014	0.27	AFX71658.1
	polyprotein [Human coxsackievirus A15]	47.8	47.8	0.48	0.014	0.23	AAQ04835.1
	polyprotein [Coxsackievirus A24]	47.8	47.8	0.28	0.014	0.27	ABM54542.1
	polyprotein, partial [Human coxsackievirus B5]	47.8	47.8	0.27	0.014	0.26	CCW33432.1
	polyprotein, partial [Human coxsackievirus B5]	47.8	47.8	0.27	0.014	0.26	CCW33416.1
	polyprotein [Swine vesicular disease virus]	47.8	47.8	0.27	0.014	0.27	BAA03866.1
	polyprotein [Swine vesicular disease virus]	47.8	47.8	0.27	0.014	0.27	ABV69563.1
	polyprotein [Echovirus E30]	47.8	47.8	0.27	0.014	0.26	AGS38339.1
	polyprotein [Human poliovirus 1]	47.8	47.8	0.26	0.014	0.28	AGS09857.1
	polyprotein, partial [Human coxsackievirus B2]	47.8	47.8	0.27	0.014	0.26	CCW33458.1
	polyprotein, partial [Human coxsackievirus B5]	47.8	47.8	0.27	0.014	0.25	CCW33433.1
	polyprotein, partial [Echovirus E18]	47.8	47.8	0.27	0.014	0.26	CCW33480.1
	polyprotein, partial [Echovirus E18]	47.8	47.8	0.27	0.014	0.26	CCW33479.1
	polyprotein [WUHARV Enterovirus 3]	47.8	47.8	0.27	0.014	0.26	AFV48063.1
	RecName: Full=Genome polyprotein; Contains: RecName: Full=Protein VP0; AltName: Full=VP4-VP2; Contains: RecName: Full=Protein VP4; AltName: Full=P1A; AltName: Full=Virion protein 4; Contains: RecName: Full=Protein VP2; AltName: Full=P1B; AltName: Full=Virion protein 2; Contains: RecName: Full=Protein VP3; AltName: Full=P1C; AltName: Full=Virion protein 3; Contains: RecName: Full=Protein VP1; AltN…	47.8	47.8	0.27	0.014	0.26	P16604.3
	polyprotein [Swine vesicular disease virus]	47.8	47.8	0.27	0.014	0.27	ABV69574.1
	polyprotein [Swine vesicular disease virus]	47.8	47.8	0.27	0.014	0.27	ABV69570.1
	polyprotein [Echovirus E9]	47.8	47.8	0.27	0.014	0.26	AGP03470.1
	nonstructural polyprotein [Norovirus Hu/GII.2/SnowMountRS/1975/USA]	47.8	47.8	0.23	0.014	0.27	AGT17800.1
	polyprotein, partial [Human coxsackievirus B5]	47.8	47.8	0.27	0.014	0.26	CCW33406.1
	polyprotein, partial [Human coxsackievirus B5]	47.8	47.8	0.27	0.014	0.26	CCW33453.1
	polyprotein [Simian enterovirus 19]	47.8	47.8	0.26	0.014	0.27	AAL69626.2
	polyprotein [Swine vesicular disease virus]	47.8	47.8	0.27	0.014	0.26	ABV69562.1
	polyprotein [Human poliovirus 3]	47.8	47.8	0.48	0.014	0.23	ACF24710.1
	polyprotein [Human poliovirus 3]	47.8	47.8	0.48	0.014	0.23	ACF24709.1
	polyprotein [Coxsackievirus A21]	47.8	47.8	0.26	0.014	0.29	ABM54538.1
	polyprotein, partial [Human coxsackievirus B5]	47.8	47.8	0.27	0.015	0.25	CCW33430.1
	polyprotein, partial [Human coxsackievirus B5]	47.8	47.8	0.27	0.015	0.25	CCW33428.1
	polyprotein [Enterovirus B74]	47.8	47.8	0.42	0.015	0.23	AAT65951.1
	polyprotein [Coxsackievirus A3]	47.8	47.8	0.27	0.015	0.28	AAR38841.1
	polyprotein [Enterovirus B]	47.8	47.8	0.27	0.015	0.26	AAS45638.1
	polyprotein [Coxsackievirus A11]	47.8	47.8	0.48	0.015	0.23	ABM21503.1
	polyprotein, partial [Human coxsackievirus B1]	47.8	47.8	0.27	0.015	0.26	CCW33457.1
	polyprotein, partial [Human coxsackievirus B5]	47.8	47.8	0.27	0.015	0.26	CCW33404.1
	polyprotein [Echovirus E6]	47.8	47.8	0.27	0.015	0.26	CBL42975.1
	polyprotein [Enterovirus B85]	47.8	47.8	0.27	0.015	0.26	AGC03214.1
	polyprotein [Echovirus E21]	47.8	47.8	0.27	0.015	0.26	AAQ73084.1
	RecName: Full=Genome polyprotein; Contains: RecName: Full=Protein VP0; AltName: Full=VP4-VP2; Contains: RecName: Full=Protein VP4; AltName: Full=P1A; AltName: Full=Virion protein 4; Contains: RecName: Full=Protein VP2; AltName: Full=P1B; AltName: Full=Virion protein 2; Contains: RecName: Full=Protein VP3; AltName: Full=P1C; AltName: Full=Virion protein 3; Contains: RecName: Full=Protein VP1; AltN…	47.8	47.8	0.27	0.015	0.26	P21404.4
	ORF1 [Norovirus Hu/OsakaNI/2004/JP]	47.8	47.8	0.24	0.015	0.27	ABC96755.1
	polyprotein [Echovirus E6]	47.8	47.8	0.27	0.015	0.26	CBL42968.1
	polyprotein, partial [Human coxsackievirus B3]	47.8	47.8	0.27	0.015	0.26	CCW33459.1
	polyprotein, partial [Human coxsackievirus B5]	47.8	47.8	0.27	0.015	0.26	CCW33415.1
	polyprotein, partial [Human coxsackievirus B5]	47.8	47.8	0.27	0.015	0.25	CCW33455.1
	polyprotein, partial [Human coxsackievirus B5]	47.8	47.8	0.27	0.015	0.26	CCW33454.1
	polyprotein, partial [Echovirus E18]	47.8	47.8	0.27	0.015	0.26	CCW33483.1
	polyprotein [Human coxsackievirus B3]	47.8	47.8	0.27	0.015	0.25	AAG23918.1
	polyprotein [Enterovirus B]	47.8	47.8	0.27	0.015	0.26	AAX23960.1
	polyprotein [Echovirus E32]	47.8	47.8	0.27	0.015	0.26	AAQ73092.1
	RecName: Full=Genome polyprotein; Contains: RecName: Full=Protein VP0; AltName: Full=VP4-VP2; Contains: RecName: Full=Protein VP4; AltName: Full=P1A; AltName: Full=Virion protein 4; Contains: RecName: Full=Protein VP2; AltName: Full=P1B; AltName: Full=Virion protein 2; Contains: RecName: Full=Protein VP3; AltName: Full=P1C; AltName: Full=Virion protein 3; Contains: RecName: Full=Protein VP1; AltN…	47.8	47.8	0.27	0.015	0.25	Q9YLJ1.3
	polyprotein [Human poliovirus 3]	47.8	47.8	0.48	0.015	0.23	ACZ13359.2
	polyprotein, partial [Human coxsackievirus B5]	47.8	47.8	0.27	0.015	0.26	CCW33392.1
	polyprotein, partial [Echovirus E13]	47.8	47.8	0.27	0.015	0.25	CCW33474.1
	polyprotein [Swine vesicular disease virus]	47.8	47.8	0.27	0.015	0.27	ABV69573.1
	polyprotein [Enterovirus A71]	47.8	47.8	0.27	0.015	0.28	ADN52609.1
	polyprotein [Echovirus E31]	47.8	47.8	0.27	0.015	0.25	AAQ73091.1
	polyprotein [Echovirus E16]	47.8	47.8	0.27	0.015	0.25	AAQ73079.1
	polyprotein [Human coxsackievirus A9]	47.8	47.8	0.27	0.015	0.26	AFN25850.1
	polyprotein [Human poliovirus 1]	47.8	47.8	0.26	0.015	0.29	ABV60420.1
	polyprotein [Human poliovirus 1]	47.8	47.8	0.48	0.015	0.23	AAM09803.1
	polyprotein [Norwalk-like virus]	47.8	47.8	0.24	0.015	0.27	BAF38393.1
	polyprotein [Echovirus E6]	47.8	47.8	0.27	0.015	0.26	CBL42973.1
	polyprotein [Echovirus E6]	47.8	47.8	0.27	0.015	0.26	CBL42969.1
	polyprotein, partial [Human coxsackievirus B3]	47.8	47.8	0.27	0.015	0.26	CCW33461.1
	polyprotein, partial [Human coxsackievirus B5]	47.8	47.8	0.27	0.015	0.26	CCW33449.1
	polyprotein, partial [Human coxsackievirus B5]	47.8	47.8	0.27	0.015	0.26	CCW33445.1
	polyprotein, partial [Human coxsackievirus B5]	47.8	47.8	0.27	0.015	0.26	CCW33439.1
	polyprotein, partial [Human coxsackievirus B5]	47.8	47.8	0.27	0.015	0.26	CCW33437.1
	polyprotein, partial [Human coxsackievirus B5]	47.8	47.8	0.27	0.015	0.26	CCW33408.1
	polyprotein, partial [Human coxsackievirus B5]	47.8	47.8	0.27	0.015	0.26	CCW33452.1
	polyprotein, partial [Human poliovirus 1 strain Sabin]	47.8	47.8	0.26	0.015	0.28	AAU85843.1
	polyprotein, partial [Echovirus E7]	47.8	47.8	0.27	0.015	0.26	CCW33468.1
	polyprotein [Echovirus E18]	47.8	47.8	0.27	0.015	0.26	ADO32837.1
	polyprotein [Enterovirus B]	47.8	47.8	0.27	0.015	0.26	AAS45637.1
	polyprotein [Echovirus E14]	47.8	47.8	0.27	0.015	0.26	AAQ73077.1
	polyprotein [Human poliovirus 1]	47.8	47.8	0.26	0.015	0.29	ABV60430.1
	polyprotein [Human poliovirus 1]	47.8	47.8	0.26	0.015	0.29	ABV60422.1
	polyprotein [Human poliovirus 1] >gb|ABV60431.1| polyprotein [Human poliovirus 1]	47.8	47.8	0.26	0.015	0.29	ABV60421.1
	polyprotein, partial [Human coxsackievirus B3]	47.8	47.8	0.27	0.015	0.26	CCW33462.1
	polyprotein, partial [Human coxsackievirus B5]	47.8	47.8	0.27	0.015	0.25	CCW33440.1
	polyprotein, partial [Human coxsackievirus B5]	47.8	47.8	0.27	0.015	0.26	CCW33412.1
	polyprotein, partial [Human coxsackievirus B5]	47.8	47.8	0.27	0.015	0.26	CCW33402.1
	polyprotein [Echovirus E6]	47.8	47.8	0.27	0.015	0.26	CBL42978.1
	polyprotein [Enterovirus B83]	47.8	47.8	0.27	0.015	0.26	AAX47037.1
	RecName: Full=Genome polyprotein; Contains: RecName: Full=Protein VP0; AltName: Full=VP4-VP2; Contains: RecName: Full=Protein VP4; AltName: Full=P1A; AltName: Full=Virion protein 4; Contains: RecName: Full=Protein VP2; AltName: Full=P1B; AltName: Full=Virion protein 2; Contains: RecName: Full=Protein VP3; AltName: Full=P1C; AltName: Full=Virion protein 3; Contains: RecName: Full=Protein VP1; AltN…	47.8	47.8	0.27	0.015	0.25	P03313.4
	polyprotein [Human enterovirus 82]	47.8	47.8	0.27	0.015	0.25	AAX47036.1
	polyprotein [Human enterovirus 88]	47.8	47.8	0.27	0.015	0.25	AAX47042.1
	polyprotein [Human poliovirus 2]	47.8	47.8	0.49	0.015	0.24	ADR82076.1
	polyprotein [Coxsackievirus A17]	47.8	47.8	0.26	0.015	0.28	AAQ02679.1
	polyprotein, partial [Echovirus E30]	47.8	47.8	0.27	0.015	0.26	CAJ86645.1
	polyprotein, partial [Human coxsackievirus B3]	47.8	47.8	0.27	0.015	0.26	CCW33463.1
	polyprotein, partial [Human coxsackievirus B5]	47.8	47.8	0.27	0.015	0.25	CCW33434.1
	polyprotein, partial [Human coxsackievirus B5]	47.8	47.8	0.27	0.015	0.26	CCW33425.1
	polyprotein, partial [Human coxsackievirus B5]	47.8	47.8	0.27	0.015	0.26	CCW33417.1
	polyprotein [Enterovirus B]	47.8	47.8	0.27	0.015	0.26	AGP25525.1
	polyprotein [Echovirus E17]	47.8	47.8	0.27	0.015	0.26	AAQ73080.1
	polyprotein, partial [Echovirus E9]	47.8	47.8	0.41	0.015	0.23	CCW33471.1
	polyprotein [Enterovirus B85]	47.8	47.8	0.27	0.015	0.26	AAX47039.1
	RecName: Full=Genome polyprotein; Contains: RecName: Full=Protein VP0; AltName: Full=VP4-VP2; Contains: RecName: Full=Protein VP4; AltName: Full=P1A; AltName: Full=Virion protein 4; Contains: RecName: Full=Protein VP2; AltName: Full=P1B; AltName: Full=Virion protein 2; Contains: RecName: Full=Protein VP3; AltName: Full=P1C; AltName: Full=Virion protein 3; Contains: RecName: Full=Protein VP1; AltN…	47.8	47.8	0.27	0.015	0.26	Q66849.3
	polyprotein [Enterovirus B]	47.8	47.8	0.27	0.015	0.26	AAS45641.1
	polyprotein, partial [Human coxsackievirus B5]	47.8	47.8	0.27	0.015	0.26	CCW33450.1
	polyprotein, partial [Human coxsackievirus B5]	47.8	47.8	0.27	0.015	0.25	CCW33444.1
	polyprotein, partial [Human coxsackievirus B5]	47.8	47.8	0.27	0.015	0.26	CCW33443.1
	polyprotein, partial [Human coxsackievirus B5]	47.8	47.8	0.27	0.015	0.26	CCW33427.1
	polyprotein, partial [Echovirus E21]	47.8	47.8	0.27	0.015	0.26	CCW33484.1
	polyprotein [Human coxsackievirus B3]	47.8	47.8	0.27	0.016	0.25	AFS18536.1
	polyprotein [Swine vesicular disease virus]	47.8	47.8	0.27	0.016	0.27	ABV69572.1
	polyprotein [Human coxsackievirus B3]	47.8	47.8	0.27	0.016	0.25	AAV34212.1
	polyprotein [Enterovirus CA55-1988]	47.8	47.8	0.27	0.016	0.26	AAK13071.1
	polyprotein [Enterovirus B]	47.8	47.8	0.27	0.016	0.26	AAS45639.1
	polyprotein [Human coxsackievirus A9]	47.8	47.8	0.27	0.016	0.26	AFN25851.1
	polyprotein precursor [Human poliovirus 2]	47.8	47.8	0.48	0.016	0.24	AAP37262.1
	polyprotein [Human poliovirus 1]	47.8	47.8	0.26	0.016	0.29	ABV60432.1
	polyprotein, partial [Human coxsackievirus B5]	47.8	47.8	0.27	0.016	0.26	CCW33447.1
	polyprotein, partial [Human coxsackievirus B5]	47.8	47.8	0.27	0.016	0.26	CCW33438.1
	polyprotein, partial [Human coxsackievirus B5]	47.8	47.8	0.27	0.016	0.25	CCW33426.1
	polyprotein, partial [Rhinovirus A]	47.8	47.8	0.29	0.016	0.26	AET25081.1
	polyprotein, partial [Echovirus E13]	47.8	47.8	0.27	0.016	0.26	CCW33476.1
	polyprotein, partial [Echovirus E30]	47.8	47.8	0.27	0.016	0.26	CCW33487.1
	polyprotein, partial [WUHARV Enterovirus 2]	47.8	47.8	0.26	0.016	0.27	AFV48062.1
	polyprotein [Human coxsackievirus B3]	47.8	47.8	0.27	0.016	0.25	AEH42468.1
	polyprotein [Human coxsackievirus B3]	47.8	47.8	0.27	0.016	0.25	AAV34211.2
	polyprotein [Enterovirus B85]	47.8	47.8	0.27	0.016	0.26	AGC03216.1
	polyprotein [Echovirus E9]	47.8	47.8	0.27	0.016	0.26	AFO64931.1
	polyprotein [Human poliovirus 1]	47.8	47.8	0.26	0.016	0.29	ABV60418.1
	polyprotein, partial [Human coxsackievirus B3]	47.8	47.8	0.27	0.016	0.26	CCW33460.1
	polyprotein [Human coxsackievirus B3]	47.8	47.8	0.27	0.016	0.25	AAG23919.1
	polyprotein [Human coxsackievirus B3]	47.8	47.8	0.27	0.016	0.25	AFD33642.1
	polyprotein [Human coxsackievirus B3]	47.8	47.8	0.27	0.016	0.25	AEH42467.1
	polyprotein [Enterovirus B86]	47.8	47.8	0.27	0.016	0.26	AAX47040.1
	polyprotein, partial [Echovirus E14]	47.8	47.8	0.27	0.016	0.26	CCW33478.1
	polyprotein [Enterovirus B87]	47.8	47.8	0.27	0.016	0.25	AGN90901.1
	polyprotein [Enterovirus B80]	47.8	47.8	0.27	0.016	0.25	AAX47034.1
	polyprotein [Echovirus E25]	47.8	47.8	0.27	0.016	0.26	AAQ73086.1
	polyprotein [Echovirus E11]	47.8	47.8	0.27	0.016	0.26	AAL39117.2
	polyprotein [Human poliovirus 2]	47.8	47.8	0.49	0.016	0.24	ADR82078.1
	polyprotein, partial [Echovirus E30]	47.8	47.8	0.27	0.016	0.26	CAJ86648.1
	polyprotein, partial [Echovirus E30]	47.8	47.8	0.27	0.016	0.26	CAJ86638.1
	polyprotein [Human coxsackievirus B3] >gb|AAV34213.1| polyprotein [Human coxsackievirus B3]	47.8	47.8	0.27	0.016	0.25	AAB59927.1
	polyprotein [Human coxsackievirus B3]	47.8	47.8	0.27	0.016	0.25	AFC88096.1
	polyprotein [Human coxsackievirus B3]	47.8	47.8	0.27	0.016	0.25	ABW34429.1
	RecName: Full=Genome polyprotein; Contains: RecName: Full=Protein VP0; AltName: Full=VP4-VP2; Contains: RecName: Full=Protein VP4; AltName: Full=P1A; AltName: Full=Virion protein 4; Contains: RecName: Full=Protein VP2; AltName: Full=P1B; AltName: Full=Virion protein 2; Contains: RecName: Full=Protein VP3; AltName: Full=P1C; AltName: Full=Virion protein 3; Contains: RecName: Full=Protein VP1; AltN…	47.8	47.8	0.27	0.016	0.26	Q9YLG5.3
	polyprotein, partial [Human coxsackievirus B5]	47.4	47.4	0.27	0.016	0.26	CCW33442.1
	polyprotein, partial [Human coxsackievirus B5]	47.4	47.4	0.27	0.016	0.26	CCW33431.1
	polyprotein, partial [Human coxsackievirus B5]	47.4	47.4	0.27	0.016	0.26	CCW33411.1
	ORF1, partial [Norovirus Hu/GII.2/CGMH47/2011/TW]	47.8	47.8	0.3	0.016	0.26	AGT39205.1
	polyprotein [Human coxsackievirus B1]	47.8	47.8	0.27	0.016	0.25	AET37232.1
	polyprotein [Echovirus E13]	47.8	47.8	0.27	0.016	0.26	BAI87840.1
	polyprotein, partial [Echovirus E3]	47.4	47.4	0.27	0.016	0.26	CCW33467.1
	polyprotein [Human coxsackievirus B1]	47.8	47.8	0.27	0.016	0.26	ABV64405.1
	polyprotein [Echovirus E33]	47.8	47.8	0.27	0.016	0.25	AAQ73093.1
	polyprotein [Echovirus E13]	47.8	47.8	0.27	0.016	0.26	AAQ73076.1
	polyprotein [Echovirus E27]	47.8	47.8	0.27	0.016	0.26	AAQ73088.1
	polyprotein [Enterovirus A71]	47.8	47.8	0.27	0.016	0.28	AGC60008.1
	polyprotein [Enterovirus A71]	47.8	47.8	0.28	0.016	0.28	ADE80716.1
	polyprotein (1A, 1B, 1C, 1D, 2A, 2B, 2C, 3A, 3B, 3C, 3D) - echovirus 9	47.8	47.8	0.27	0.016	0.26	S52919
	polyprotein [Enterovirus B]	47.8	47.8	0.27	0.016	0.25	AAX23961.1
	polyprotein [Echovirus E3]	47.8	47.8	0.27	0.016	0.26	BAK57447.1
	polyprotein [Echovirus E25]	47.8	47.8	0.27	0.016	0.26	ADG63656.1
	polyprotein, partial [Echovirus E9]	47.4	47.4	0.27	0.016	0.26	CCW33469.1
	polyprotein [Echovirus E11]	47.8	47.8	0.27	0.016	0.26	ABV00677.1
	polyprotein [Enterovirus B80]	47.8	47.8	0.27	0.016	0.25	AFV83532.1
	polyprotein [Human poliovirus 3]	47.8	47.8	0.48	0.016	0.23	ACS34685.1
	polyprotein [Human poliovirus 2]	47.8	47.8	0.26	0.016	0.28	AAX85706.1
	polyprotein [Coxsackievirus A20]	47.8	47.8	0.26	0.016	0.28	ABM54523.1
	non-structural protein 2C [Foot-and-mouth disease virus O/SKR/2000]	46.6	46.6	0.29	0.016	0.28	AAL30374.1
	polyprotein [Echovirus E30]	47.4	47.4	0.27	0.016	0.26	AAS83471.3
	polyprotein [Echovirus E6]	47.4	47.4	0.27	0.016	0.26	CBL42965.1
	polyprotein, partial [Human coxsackievirus B5]	47.4	47.4	0.27	0.016	0.26	CCW33451.1
	polyprotein, partial [Echovirus E13]	47.4	47.4	0.27	0.016	0.26	CCW33477.1
	polyprotein [Echovirus E6]	47.4	47.4	0.27	0.016	0.26	CBL42976.1
	polyprotein [Enterovirus B]	47.8	47.8	0.27	0.016	0.26	AAX23958.1
	polyprotein [Enterovirus B]	47.8	47.8	0.27	0.016	0.26	AGP25524.1
	polyprotein [Enterovirus B69]	47.8	47.8	0.27	0.016	0.26	AAQ73097.1
	polyprotein [Human coxsackievirus B5]	47.8	47.8	0.27	0.016	0.25	AGU38786.1
	polyprotein, partial [Human coxsackievirus A9]	47.4	47.4	0.27	0.016	0.26	CCW33456.1
	polyprotein [Echovirus E3]	47.8	47.8	0.27	0.016	0.26	BAK57455.1
	polyprotein [Human echovirus AMS573]	47.8	47.8	0.27	0.016	0.26	ABO69523.1
	polyprotein [Echovirus E5]	47.8	47.8	0.27	0.016	0.25	ADO32836.1
	ORF1 [Norovirus Hu/GII-4/New Taipei/CGMH58/2012/TW]	47.4	47.4	0.3	0.016	0.26	AGK25904.1
	precursor polyprotein [Human poliovirus 1]	47.8	47.8	0.26	0.016	0.28	AAQ14568.2
	polyprotein, partial [Human coxsackievirus B5]	47.4	47.4	0.27	0.016	0.26	CCW33436.1
	polyprotein, partial [Human coxsackievirus B5]	47.4	47.4	0.27	0.016	0.26	CCW33413.1
	polyprotein [Human rhinovirus A9]	47.8	47.8	0.33	0.016	0.23	ACK37370.1
	polyprotein [Echovirus E13]	47.8	47.8	0.27	0.016	0.26	BAI87839.1
	polyprotein [Enterovirus B]	47.8	47.8	0.27	0.016	0.26	AGP25523.1
	polyprotein [Echovirus E18]	47.8	47.8	0.27	0.016	0.25	AAL37163.1
	polyprotein [Echovirus E3]	47.8	47.8	0.27	0.016	0.26	BAK57456.1
	polyprotein [Echovirus E3]	47.8	47.8	0.27	0.016	0.26	BAK57446.1
	polyprotein [Echovirus E7]	47.8	47.8	0.27	0.016	0.26	AAK85710.1
	polyprotein, partial [Echovirus E9]	47.4	47.4	0.27	0.016	0.26	CCW33472.1
	polyprotein [Coxsackievirus A11]	47.8	47.8	0.26	0.016	0.28	ABM21504.1
	polyprotein [Echovirus E6]	47.4	47.4	0.27	0.017	0.26	AAU00573.2
	polyprotein [Human rhinovirus A9]	47.8	47.8	0.33	0.017	0.23	ACK37371.1
	polyprotein [Turdivirus 1]	47.8	47.8	0.28	0.017	0.27	ADL38958.1
	polyprotein [Human coxsackievirus B3]	47.8	47.8	0.27	0.017	0.25	AFY09604.1
	polyprotein [Human coxsackievirus B3]	47.8	47.8	0.27	0.017	0.25	AAG23920.1
	polyprotein [Enterovirus B]	47.8	47.8	0.27	0.017	0.26	AGP25526.1
	polyprotein [Enterovirus A71]	47.8	47.8	0.27	0.017	0.27	AGC60009.1
	polyprotein [Echovirus E30]	47.8	47.8	0.27	0.017	0.25	ABB45874.1
	polyprotein [Echovirus E7]	47.8	47.8	0.27	0.017	0.26	AAQ73096.1
	polyprotein [Foot-and-mouth disease virus - type A]	47.8	47.8	0.29	0.017	0.29	AEE65044.1
	polyprotein [Echovirus E3]	47.4	47.4	0.27	0.017	0.26	ACX33135.1
	polyprotein, partial [Human coxsackievirus B5]	47.4	47.4	0.27	0.017	0.26	CCW33418.1
	polyprotein [Human coxsackievirus B6]	47.4	47.4	0.27	0.017	0.25	AAF21972.1
	polyprotein [Human coxsackievirus B3]	47.4	47.4	0.27	0.017	0.25	AAT79531.1
	polyprotein [Echovirus E13]	47.4	47.4	0.27	0.017	0.25	BAI87837.1
	polyprotein [Enterovirus B77]	47.4	47.4	0.27	0.017	0.25	AAX47038.1
	polyprotein [Echovirus E30]	47.4	47.4	0.27	0.017	0.26	AFA26358.1
	polyprotein [Echovirus E3]	47.4	47.4	0.27	0.017	0.26	BAK57449.1
	polyprotein [Echovirus E7]	47.4	47.4	0.27	0.017	0.26	AAQ04839.1
	polyprotein [Echovirus E11]	47.4	47.4	0.27	0.017	0.25	CAE12182.1
	polyprotein [Human poliovirus 3]	47.4	47.4	0.48	0.017	0.23	ACZ28901.1
	polyprotein, partial [Echovirus E30]	47.4	47.4	0.27	0.017	0.26	CAJ86649.1
	polyprotein, partial [Echovirus E30]	47.4	47.4	0.27	0.017	0.26	CAJ86644.1
	polyprotein [Echovirus E4]	47.4	47.4	0.27	0.017	0.25	ACI23463.1
	polyprotein [Human coxsackievirus B5]	47.4	47.4	0.27	0.017	0.25	AFY09605.1
	RecName: Full=Genome polyprotein; Contains: RecName: Full=Protein VP0; AltName: Full=VP4-VP2; Contains: RecName: Full=Protein VP4; AltName: Full=P1A; AltName: Full=Virion protein 4; Contains: RecName: Full=Protein VP2; AltName: Full=P1B; AltName: Full=Virion protein 2; Contains: RecName: Full=Protein VP3; AltName: Full=P1C; AltName: Full=Virion protein 3; Contains: RecName: Full=Protein VP1; AltN…	47.4	47.4	0.27	0.017	0.25	Q9QL88.4
	polyprotein [Human coxsackievirus B5]	47.4	47.4	0.27	0.017	0.25	AAF21971.1
	polyprotein [Echovirus E6]	47.4	47.4	0.27	0.017	0.26	AFK29633.1
	polyprotein [Coxsackievirus A7]	47.4	47.4	0.27	0.017	0.28	ADZ11086.1
	polyprotein [Echovirus E3]	47.4	47.4	0.27	0.017	0.26	BAK57454.1
	polyprotein [Echovirus E3]	47.4	47.4	0.27	0.017	0.26	BAK57451.1
	polyprotein [Echovirus E11]	47.4	47.4	0.27	0.017	0.26	AAL39118.2
	polyprotein [Echovirus E9]	47.4	47.4	0.27	0.017	0.26	AAO48739.1
	polyprotein [Coxsackievirus A20]	47.4	47.4	0.26	0.017	0.28	AAQ02682.1
	polyprotein, partial [Echovirus E30]	47.4	47.4	0.27	0.017	0.26	CAJ86646.1
	polyprotein, partial [Echovirus E25]	47.4	47.4	0.27	0.017	0.26	CCW33486.1
	polyprotein [Human coxsackievirus B6]	47.4	47.4	0.27	0.017	0.25	AAD02132.1
	polyprotein [Echovirus E3]	47.4	47.4	0.27	0.017	0.26	BAK57450.1
	polyprotein [Echovirus E11]	47.4	47.4	0.27	0.017	0.25	CAE12177.1
	polyprotein [Duck hepatitis A virus 1]	47.4	47.4	0.25	0.017	0.28	ABI36570.2
	polyprotein, partial [Echovirus E33]	47.4	47.4	0.27	0.017	0.25	CCW33488.1
	polyprotein, partial [Human coxsackievirus B4]	47.4	47.4	0.27	0.017	0.26	CCW33464.1
	polyprotein [Human coxsackievirus B1]	47.4	47.4	0.27	0.017	0.26	AFO64932.1
	polyprotein [Human coxsackievirus B5]	47.4	47.4	0.27	0.017	0.25	AFR67087.1
	polyprotein [Human coxsackievirus B5]	47.4	47.4	0.27	0.017	0.25	AFO42817.1
	polyprotein [Human coxsackievirus B5] >gb|AFA28143.1| polyprotein [Human coxsackievirus B5] >gb|AFA28144.1| polyprotein [Human coxsackievirus B5]	47.4	47.4	0.27	0.017	0.25	AEX07779.1
	polyprotein [Human coxsackievirus B2]	47.4	47.4	0.27	0.017	0.26	ABM53473.1
	polyprotein [Enterovirus B97]	47.4	47.4	0.27	0.017	0.26	BAG70422.1
	polyprotein [Echovirus E6]	47.4	47.4	0.27	0.017	0.26	AGV00137.1
	polyprotein [Enterovirus B]	47.4	47.4	0.27	0.017	0.26	AAX23955.1
	polyprotein - echovirus 12	47.4	47.4	0.27	0.017	0.25	S44251
	polyprotein [Echovirus E30]	47.4	47.4	0.27	0.017	0.26	AET37231.1
	polyprotein [Echovirus E29]	47.4	47.4	0.27	0.017	0.26	AAQ73089.1
	polyprotein [Echovirus E11]	47.4	47.4	0.27	0.017	0.25	CAC82172.1
	polyprotein [Human enterovirus C105]	47.4	47.4	0.27	0.017	0.27	AFS33290.1
	precursor polyprotein [Human poliovirus 1]	47.4	47.4	0.26	0.017	0.28	AAG27138.2
	hypothetical protein HEVBgp1 [Enterovirus B] >sp|P08291.3|POLG_CXB1J RecName: Full=Genome polyprotein; Contains: RecName: Full=Protein VP0; AltName: Full=VP4-VP2; Contains: RecName: Full=Protein VP4; AltName: Full=P1A; AltName: Full=Virion protein 4; Contains: RecName: Full=Protein VP2; AltName: Full=P1B; AltName: Full=Virion protein 2; Contains: RecName: Full=Protein VP3; AltName: Full=P1C; AltN…	47.4	47.4	0.27	0.017	0.26	NP_040958.1
	polyprotein [Enterovirus B97]	47.4	47.4	0.27	0.017	0.26	ADD23216.1
	polyprotein [Human coxsackievirus B3]	47.4	47.4	0.27	0.017	0.26	AGJ72750.1
	polyprotein [Human coxsackievirus B2]	47.4	47.4	0.27	0.017	0.26	ABM53474.1
	polyprotein [Enterovirus B85]	47.4	47.4	0.27	0.017	0.26	AGC03213.1
	polyprotein [Human enterovirus 107]	47.4	47.4	0.27	0.017	0.26	BAG70420.1
	polyprotein [Coxsackievirus A7] >gb|ADZ11087.1| polyprotein [Coxsackievirus A7]	47.4	47.4	0.27	0.017	0.28	AAR38845.1
	polyprotein [Enterovirus A71]	47.4	47.4	0.27	0.017	0.28	ADE80723.1
	polyprotein [Echovirus E30]	47.4	47.4	0.27	0.017	0.25	AGC54440.1
	polyprotein [Echovirus E11]	47.4	47.4	0.27	0.017	0.25	AAL39113.2
	polyprotein [Human poliovirus 2]	47.4	47.4	0.48	0.017	0.23	ACD78146.1
	polyprotein [Rhinovirus C]	47.4	47.4	0.27	0.017	0.28	AEL31292.1
	polyprotein, partial [Echovirus E2]	47.4	47.4	0.27	0.017	0.26	CCW33466.1
	polyprotein [Human coxsackievirus B3]	47.4	47.4	0.27	0.017	0.25	ACH91034.1
	polyprotein [Coxsackievirus A5]	47.4	47.4	0.27	0.017	0.28	AAR38843.1
	polyprotein [Coxsackievirus A7]	47.4	47.4	0.27	0.017	0.28	AFD32987.1
	polyprotein [Echovirus E30]	47.4	47.4	0.27	0.017	0.25	AFY23012.1
	polyprotein [Echovirus E3]	47.4	47.4	0.27	0.017	0.26	BAK57453.1
	polyprotein [Echovirus E7]	47.4	47.4	0.27	0.017	0.26	AAK85711.1
	polyprotein [Coxsackievirus A20]	47.4	47.4	0.26	0.017	0.28	ABM54528.1
	polyprotein [Human poliovirus 2]	47.4	47.4	0.26	0.017	0.28	CAJ01901.1
	enterovirus precursor polypeptide [Human poliovirus 1]	47.4	47.4	0.26	0.017	0.28	CAB64659.1
	polyprotein, partial [Echovirus E30]	47.4	47.4	0.27	0.018	0.26	CAJ86640.1
	polyprotein [Enterovirus B73]	47.4	47.4	0.27	0.018	0.26	AAM77871.1
	polyprotein [Echovirus E4]	47.4	47.4	0.27	0.018	0.26	AAQ73094.1
	polyprotein [Human coxsackievirus B6]	47.4	47.4	0.27	0.018	0.25	AAF12719.1
	polyprotein [Enterovirus B97]	47.4	47.4	0.27	0.018	0.25	AAX47043.1
	polyprotein [Echovirus E6]	47.4	47.4	0.27	0.018	0.26	AGV00138.1
	polyprotein [Coxsackievirus A7]	47.4	47.4	0.27	0.018	0.28	ADZ11088.1
	polyprotein [Human enterovirus 98]	47.4	47.4	0.27	0.018	0.25	BAG70419.1
	RecName: Full=Genome polyprotein; Contains: RecName: Full=Protein VP0; AltName: Full=VP4-VP2; Contains: RecName: Full=Protein VP4; AltName: Full=P1A; AltName: Full=Virion protein 4; Contains: RecName: Full=Protein VP2; AltName: Full=P1B; AltName: Full=Virion protein 2; Contains: RecName: Full=Protein VP3; AltName: Full=P1C; AltName: Full=Virion protein 3; Contains: RecName: Full=Protein VP1; AltN…	47.4	47.4	0.27	0.018	0.25	Q66575.4
	polyprotein [Enterovirus A71]	47.4	47.4	0.27	0.018	0.27	AEA11174.1
	polyprotein [Echovirus E30]	47.4	47.4	0.27	0.018	0.26	ABF82247.1
	polyprotein [Echovirus E19]	47.4	47.4	0.27	0.018	0.26	AAQ73081.1
	polyprotein [Coxsackievirus A20]	47.4	47.4	0.26	0.018	0.28	ABM54530.1
	polyprotein [Coxsackievirus A20]	47.4	47.4	0.26	0.018	0.28	ABM54529.1
	polyprotein [Human poliovirus 2] >gb|ACD78134.1| polyprotein [Human poliovirus 2]	47.4	47.4	0.48	0.018	0.23	ACD78133.1
	polyprotein [Coxsackievirus A20]	47.4	47.4	0.26	0.018	0.28	ABC84488.1
	polyprotein [Coxsackievirus A24]	47.4	47.4	0.3	0.018	0.26	ABM54549.1
	polyprotein, partial [Echovirus E30]	47.4	47.4	0.27	0.018	0.26	CAJ86641.1
	polyprotein, partial [Enterovirus B83]	47.4	47.4	0.27	0.018	0.26	CCW33489.1
	polyprotein [Human coxsackievirus B4]	47.4	47.4	0.27	0.018	0.26	AAL37156.1
	polyprotein [Enterovirus B77]	47.4	47.4	0.27	0.018	0.25	CAD38168.2
	polyprotein [Coxsackievirus A5]	47.4	47.4	0.27	0.018	0.28	AEJ54594.1
	polyprotein [Coxsackievirus A16]	47.4	47.4	0.27	0.018	0.27	AGV98959.1
	polyprotein [Enterovirus A71]	47.4	47.4	0.27	0.018	0.28	ABC69250.1
	polyprotein [Coxsackievirus A17]	47.4	47.4	0.26	0.018	0.28	CAV31568.1
	polyprotein [Human coxsackievirus B1]	47.4	47.4	0.27	0.018	0.25	AAO84298.1
	polyprotein [Echovirus E6]	47.4	47.4	0.27	0.018	0.26	AFO83469.1
	polyprotein [Coxsackievirus A20]	47.4	47.4	0.26	0.018	0.28	ABM54527.1
	precursor polyprotein [Human poliovirus 1]	47.4	47.4	0.26	0.018	0.28	AAG27166.2
	polyprotein [Rhinovirus C]	47.4	47.4	0.27	0.018	0.29	AFK79845.1
	RecName: Full=Genome polyprotein; Contains: RecName: Full=Protein VP0; AltName: Full=VP4-VP2; Contains: RecName: Full=Protein VP4; AltName: Full=P1A; AltName: Full=Virion protein 4; Contains: RecName: Full=Protein VP2; AltName: Full=P1B; AltName: Full=Virion protein 2; Contains: RecName: Full=Protein VP3; AltName: Full=P1C; AltName: Full=Virion protein 3; Contains: RecName: Full=Protein VP1; AltN…	47.4	47.4	0.27	0.018	0.26	Q86887.3
	polyprotein [Echovirus E20]	47.4	47.4	0.27	0.018	0.26	AAQ73083.1
	polyprotein [Enterovirus B]	47.4	47.4	0.27	0.018	0.26	AAX23957.1
	polyprotein [Human coxsackievirus B5]	47.4	47.4	0.27	0.018	0.26	AFO42819.1
	polyprotein [Echovirus E6]	47.4	47.4	0.27	0.018	0.26	AFV25598.2
	polyprotein [Echovirus E6]	47.4	47.4	0.27	0.018	0.26	ADM83417.1
	polyprotein [Human enterovirus 79]	47.4	47.4	0.27	0.018	0.25	BAG70421.1
	RecName: Full=Genome polyprotein; Contains: RecName: Full=Protein VP0; AltName: Full=VP4-VP2; Contains: RecName: Full=Protein VP4; AltName: Full=P1A; AltName: Full=Virion protein 4; Contains: RecName: Full=Protein VP2; AltName: Full=P1B; AltName: Full=Virion protein 2; Contains: RecName: Full=Protein VP3; AltName: Full=P1C; AltName: Full=Virion protein 3; Contains: RecName: Full=Protein VP1; AltN…	47.4	47.4	0.27	0.018	0.26	Q66577.3
	polyprotein [Coxsackievirus A21]	47.4	47.4	0.26	0.018	0.29	ABM54541.1
	polyprotein [Human poliovirus 2]	47.4	47.4	0.26	0.018	0.28	CAJ01904.1
	polyprotein [Human poliovirus 1]	47.4	47.4	0.26	0.018	0.28	AAM09804.1
	polyprotein, partial [Echovirus E30]	47.4	47.4	0.27	0.018	0.26	CAJ86639.1
	polyprotein, partial [Echovirus E30]	47.4	47.4	0.27	0.018	0.26	CAJ86642.1
	polyprotein [Echovirus E30]	47.4	47.4	0.27	0.018	0.25	CAC39011.1
	polyprotein, partial [Echovirus E13]	47.4	47.4	0.27	0.018	0.26	CCW33475.1
	polyprotein [Human coxsackievirus B1]	47.4	47.4	0.27	0.018	0.25	AAO84300.1
	polyprotein [Human coxsackievirus B1]	47.4	47.4	0.27	0.018	0.25	AAO84301.1
	RecName: Full=Genome polyprotein; Contains: RecName: Full=Protein VP0; AltName: Full=VP4-VP2; Contains: RecName: Full=Protein VP4; AltName: Full=P1A; AltName: Full=Virion protein 4; Contains: RecName: Full=Protein VP2; AltName: Full=P1B; AltName: Full=Virion protein 2; Contains: RecName: Full=Protein VP3; AltName: Full=P1C; AltName: Full=Virion protein 3; Contains: RecName: Full=Protein VP1; AltN…	47.4	47.4	0.27	0.018	0.26	O91734.4
	polyprotein [Simian enterovirus SV4]	47.4	47.4	0.29	0.018	0.26	AAL69631.2
	polyprotein [Echovirus E25]	47.4	47.4	0.27	0.018	0.26	AGC54439.1
	polyprotein [Echovirus E3]	47.4	47.4	0.27	0.018	0.26	BAK57452.1
	RecName: Full=Genome polyprotein; Contains: RecName: Full=Protein VP0; AltName: Full=VP4-VP2; Contains: RecName: Full=Protein VP4; AltName: Full=P1A; AltName: Full=Virion protein 4; Contains: RecName: Full=Protein VP2; AltName: Full=P1B; AltName: Full=Virion protein 2; Contains: RecName: Full=Protein VP3; AltName: Full=P1C; AltName: Full=Virion protein 3; Contains: RecName: Full=Protein VP1; AltN…	47.4	47.4	0.27	0.018	0.26	Q9WN78.3
	polyprotein [Echovirus E2]	47.4	47.4	0.27	0.018	0.25	AAQ04841.1
	polyprotein [Human poliovirus 2]	47.4	47.4	0.26	0.018	0.28	AGA12357.1
	polyprotein [Coxsackievirus A21]	47.4	47.4	0.26	0.018	0.29	ABM54540.1
	polyprotein [Human poliovirus 2]	47.4	47.4	0.48	0.018	0.23	ACD78140.1
	polyprotein [Human poliovirus 2]	47.4	47.4	0.48	0.018	0.23	ABK20867.1
	polyprotein [Human poliovirus 2]	47.4	47.4	0.26	0.018	0.28	CAJ01903.1
	polyprotein [Coxsackievirus A20]	47.4	47.4	0.26	0.018	0.28	AAQ04837.1
	polyprotein [Human poliovirus 1]	47.4	47.4	0.26	0.018	0.28	AGS09858.1
	polyprotein [Human poliovirus 1]	47.4	47.4	0.26	0.018	0.28	AAQ04764.1
	polyprotein [Human enterovirus C99]	47.4	47.4	0.28	0.018	0.27	AGX93075.1
	polyprotein, partial [Echovirus E6]	47.4	47.4	0.27	0.018	0.26	AEJ84503.1
	polyprotein [Baboon enterovirus]	47.4	47.4	0.27	0.018	0.24	AAL69622.2
	polyprotein [Human coxsackievirus B4]	47.4	47.4	0.27	0.018	0.26	ABF19105.1
	polyprotein [Human coxsackievirus B5]	47.4	47.4	0.27	0.018	0.26	AFO42820.1
	polyprotein [Human coxsackievirus B3]	47.4	47.4	0.27	0.018	0.25	ACS34758.1
	polyprotein [Echovirus E6]	47.4	47.4	0.27	0.018	0.26	ADM83416.1
	polyprotein [Enterovirus B85]	47.4	47.4	0.27	0.018	0.26	AGC03215.1
	polyprotein [Coxsackievirus A10]	47.4	47.4	0.27	0.018	0.28	AEJ54595.1
	polyprotein [Enterovirus A71]	47.4	47.4	0.27	0.018	0.28	ADE80725.1
	polyprotein [Enterovirus A71]	47.4	47.4	0.27	0.018	0.28	ADE80717.1
	polyprotein [Enterovirus A71]	47.4	47.4	0.27	0.018	0.28	ACD50101.1
	unnamed protein product [Echovirus E12]	47.4	47.4	0.27	0.018	0.25	CAA54783.1
	polyprotein [Echovirus E2]	47.4	47.4	0.27	0.018	0.25	AAQ73082.1
	polyprotein [Human poliovirus 2]	47.4	47.4	0.26	0.018	0.28	CCV01564.1
	polyprotein [Human poliovirus 2]	47.4	47.4	0.26	0.018	0.28	CAJ01902.1
	polyprotein [Human poliovirus 1]	47.4	47.4	0.26	0.018	0.28	AAQ03171.1
	polyprotein, partial [Rhinovirus C]	47.4	47.4	0.27	0.019	0.28	AET72463.1
	polyprotein, partial [Echovirus E6]	47.4	47.4	0.27	0.019	0.26	AEJ84502.1
	polyprotein [Human coxsackievirus B1]	47.4	47.4	0.27	0.019	0.26	AGC54436.1
	polyprotein [Human coxsackievirus B1]	47.4	47.4	0.27	0.019	0.25	AAO84299.1
	polyprotein [Human coxsackievirus B5]	47.4	47.4	0.27	0.019	0.26	AEK98148.1
	polyprotein, partial [Enterovirus A71]	47.4	47.4	0.27	0.019	0.28	ADK88905.1
	polyprotein [Enterovirus B]	47.4	47.4	0.27	0.019	0.26	AAX23962.1
	polyprotein, partial [Echovirus E9]	47.4	47.4	0.27	0.019	0.26	CCW33470.1
	polyprotein [Human poliovirus 2]	47.4	47.4	0.26	0.019	0.28	AGA12409.1
	polyprotein [Human poliovirus 2]	47.4	47.4	0.48	0.019	0.23	AGA12362.1
	polyprotein [Human poliovirus 2]	47.4	47.4	0.26	0.019	0.28	AAO88056.1
	polyprotein [Coxsackievirus A20]	47.4	47.4	0.26	0.019	0.28	ABM54525.1
	precursor polyprotein [Human poliovirus 1]	47.4	47.4	0.26	0.019	0.28	AAG27151.2
	precursor P52 [Foot-and-mouth disease virus]	47	47	0.29	0.019	0.28	CAA25418.1
	putative 2C [Enterovirus H]	46.6	46.6	0.29	0.019	0.26	NP_714935.1
	polyprotein [Rhinovirus C]	47.4	47.4	0.27	0.019	0.28	AET85045.1
	polyprotein [Rhinovirus C]	47.4	47.4	0.27	0.019	0.28	ABU62850.1
	polyprotein [Echovirus E6]	47.4	47.4	0.27	0.019	0.26	AGC54438.1
	polyprotein [Coxsackievirus A7]	47.4	47.4	0.27	0.019	0.28	ADZ11089.1
	polyprotein [Enterovirus A71]	47.4	47.4	0.27	0.019	0.28	AEQ59478.1
	polyprotein [Enterovirus A71]	47.4	47.4	0.27	0.019	0.28	ADE80724.1
	polyprotein [Enterovirus A71]	47.4	47.4	0.27	0.019	0.28	ADE80707.1
	polyprotein [Enterovirus A71]	47.4	47.4	0.27	0.019	0.28	ACO89622.1
	polyprotein [Enterovirus A71]	47.4	47.4	0.27	0.019	0.28	ABC69249.1
	polyprotein [Echovirus E3]	47.4	47.4	0.27	0.019	0.26	BAK57448.1
	polyprotein [Human poliovirus 2]	47.4	47.4	0.26	0.019	0.28	AGA12561.1
	polyprotein [Human poliovirus 2]	47.4	47.4	0.26	0.019	0.28	AGA12360.1
	polyprotein [Human poliovirus 2]	47.4	47.4	0.48	0.019	0.23	ACD78141.1
	polyprotein, partial [Rhinovirus C]	47.4	47.4	0.27	0.019	0.29	AFJ68120.1
	polyprotein [Foot-and-mouth disease virus - type A] >gb|AAT01745.1| polyprotein [Foot-and-mouth disease virus - type A]	47.4	47.4	0.29	0.019	0.29	AAT01744.1
	polyprotein [Human rhinovirus QCE]	47.4	47.4	0.27	0.019	0.28	ACV51798.1
	RecName: Full=Genome polyprotein; Contains: RecName: Full=Protein VP0; AltName: Full=VP4-VP2; Contains: RecName: Full=Protein VP4; AltName: Full=P1A; AltName: Full=Virion protein 4; Contains: RecName: Full=Protein VP2; AltName: Full=P1B; AltName: Full=Virion protein 2; Contains: RecName: Full=Protein VP3; AltName: Full=P1C; AltName: Full=Virion protein 3; Contains: RecName: Full=Protein VP1; AltN…	47.4	47.4	0.27	0.019	0.26	P08292.4
	polyprotein [Human coxsackievirus B4]	47.4	47.4	0.27	0.019	0.26	AFR79234.1
	polyprotein [Enterovirus A71]	47.4	47.4	0.27	0.019	0.28	BAN79276.1
	RecName: Full=Genome polyprotein; Contains: RecName: Full=Protein VP0; AltName: Full=VP4-VP2; Contains: RecName: Full=Protein VP4; AltName: Full=P1A; AltName: Full=Virion protein 4; Contains: RecName: Full=Protein VP2; AltName: Full=P1B; AltName: Full=Virion protein 2; Contains: RecName: Full=Protein VP3; AltName: Full=P1C; AltName: Full=Virion protein 3; Contains: RecName: Full=Protein VP1; AltN…	47.4	47.4	0.26	0.019	0.28	P06210.3
	polyprotein [Enterovirus C]	47.4	47.4	0.26	0.019	0.28	ADV57679.1
	polyprotein [Human poliovirus 2]	47.4	47.4	0.26	0.019	0.28	CAJ01900.1
	polyprotein [Coxsackievirus A20]	47.4	47.4	0.26	0.019	0.28	ABM54526.1
	polyprotein [Human poliovirus 1]	47.4	47.4	0.26	0.019	0.28	AAQ03172.1
	polyprotein [Human poliovirus 1]	47.4	47.4	0.26	0.019	0.28	AAS57685.1
	non-structural polyprotein [Calicivirus isolate 2117]	47.4	47.4	0.27	0.019	0.29	AAQ24845.2
	polyprotein [Human enterovirus 79]	47.4	47.4	0.27	0.019	0.26	AAX47033.1
	RecName: Full=Genome polyprotein; Contains: RecName: Full=Protein VP0; AltName: Full=VP4-VP2; Contains: RecName: Full=Protein VP4; AltName: Full=P1A; AltName: Full=Virion protein 4; Contains: RecName: Full=Protein VP2; AltName: Full=P1B; AltName: Full=Virion protein 2; Contains: RecName: Full=Protein VP3; AltName: Full=P1C; AltName: Full=Virion protein 3; Contains: RecName: Full=Protein VP1; AltN…	47.4	47.4	0.26	0.019	0.28	P23069.3
	polyprotein [Human enterovirus C109]	47.4	47.4	0.27	0.019	0.27	AFJ19134.1
	polyprotein [Human poliovirus 2]	47.4	47.4	0.26	0.019	0.28	AGA12517.1
	polyprotein [Human poliovirus 2]	47.4	47.4	0.48	0.019	0.23	ACD78147.1
	polyprotein [Human poliovirus 2]	47.4	47.4	0.26	0.019	0.28	ABK20868.1
	polyprotein [Human poliovirus 2]	47.4	47.4	0.26	0.019	0.28	AAP68876.1
	polyprotein [Human poliovirus 1]	47.4	47.4	0.26	0.019	0.28	AGS09871.1
	polyprotein [Human poliovirus 1]	47.4	47.4	0.26	0.019	0.28	AGS09867.1
	polyprotein [Human poliovirus 1]	47.4	47.4	0.26	0.019	0.28	AGS09865.1
	polyprotein [Human poliovirus 1] >gb|AAQ03169.2| polyprotein [Human poliovirus 1]	47.4	47.4	0.26	0.019	0.28	AAQ03168.2
	polyprotein [Human poliovirus 1]	47.4	47.4	0.26	0.019	0.28	AAQ03192.1
	polyprotein [Human poliovirus 1]	47.4	47.4	0.26	0.019	0.28	AAQ03189.1
	polyprotein [Human poliovirus 1]	47.4	47.4	0.26	0.019	0.28	AAQ03185.1
	polyprotein [Coxsackievirus A17]	47.4	47.4	0.26	0.019	0.28	ABM21516.1
	polyprotein [Foot-and-mouth disease virus - type A] >gb|AAT01718.1| polyprotein [Foot-and-mouth disease virus - type A]	47.4	47.4	0.29	0.019	0.29	AAT01716.1
	polyprotein, partial [Rhinovirus C]	47.4	47.4	0.27	0.019	0.29	AER92578.1
	polyprotein [Human rhinovirus A22]	47.4	47.4	0.27	0.019	0.26	ACK37378.1
	polyprotein, partial [Enterovirus A71]	47.4	47.4	0.27	0.019	0.28	ACB56582.1
	polyprotein [Enterovirus A71]	47.4	47.4	0.27	0.019	0.28	BAJ78269.1
	polyprotein [Enterovirus B]	47.4	47.4	0.27	0.019	0.26	AAS45640.1
	polyprotein [Enterovirus C]	47.4	47.4	0.26	0.019	0.28	ABV00557.2
	polyprotein [Human poliovirus 2]	47.4	47.4	0.26	0.019	0.28	AGA12615.1
	polyprotein [Human poliovirus 2]	47.4	47.4	0.26	0.019	0.28	AGA12392.1
	polyprotein [Enterovirus C]	47.4	47.4	0.26	0.019	0.28	ABV00572.2
	polyprotein [Human poliovirus 2]	47.4	47.4	0.48	0.019	0.23	ACD78138.1
	polyprotein [Human poliovirus 2] >emb|CAP04369.1| polyprotein [Human poliovirus 2] >emb|CAP04370.1| polyprotein [Human poliovirus 2]	47.4	47.4	0.26	0.019	0.28	CAJ29001.1
	polyprotein [Human poliovirus 1]	47.4	47.4	0.26	0.019	0.28	AGS09864.1
	polyprotein [Human poliovirus 1]	47.4	47.4	0.26	0.019	0.28	AGS09856.1
	polyprotein [Human poliovirus 1]	47.4	47.4	0.26	0.019	0.28	AGS09855.1
	polyprotein [Human poliovirus 1]	47.4	47.4	0.26	0.019	0.28	AAM09806.1
	RecName: Full=Genome polyprotein; Contains: RecName: Full=Protein p37; Contains: RecName: Full=NTPase; AltName: Full=p40; Contains: RecName: Full=Protein p20; Contains: RecName: Full=Viral genome-linked protein; AltName: Full=VPG; Contains: RecName: Full=3C-like protease; Short=3CLpro; AltName: Full=Calicivirin; Contains: RecName: Full=RNA-directed RNA polymerase; Short=RdRp >emb|CAA60254.1| poly…	47.4	47.4	0.3	0.019	0.26	P54634.1
	non-structural protein, partial [synthetic construct]	46.6	46.6	0.25	0.019	0.29	AGM51287.1
	polyprotein [Enterovirus C]	47.4	47.4	0.48	0.019	0.23	ABV00562.2
	polyprotein precursor [Human poliovirus 3]	47.4	47.4	0.26	0.019	0.28	CAC07403.1
	polyprotein [Human poliovirus 2]	47.4	47.4	0.26	0.019	0.28	CAJ29002.1
	polyprotein [Human poliovirus 1]	47.4	47.4	0.26	0.019	0.28	AGS09866.1
	polyprotein [Human poliovirus 1]	47.4	47.4	0.26	0.019	0.28	AGS09863.1
	polyprotein [Human poliovirus 1]	47.4	47.4	0.26	0.019	0.28	AGS09859.1
	polyprotein [Human poliovirus 1]	47.4	47.4	0.26	0.019	0.28	AGS09854.1
	polyprotein [Human poliovirus 1]	47.4	47.4	0.26	0.019	0.28	AAQ03174.1
	polyprotein [Human poliovirus 1]	47.4	47.4	0.26	0.019	0.28	AAQ03184.1
	polyprotein [Human poliovirus 1]	47.4	47.4	0.26	0.019	0.28	AAQ03187.1
	polyprotein [Human poliovirus 1]	47.4	47.4	0.26	0.019	0.28	AAM09805.1
	enterovirus precursor protein [Human poliovirus 1]	47.4	47.4	0.26	0.019	0.28	CAB64658.1
	polyprotein [Enterovirus A71]	47.4	47.4	0.27	0.02	0.28	ABC69255.1
	polyprotein [Enterovirus A71]	47.4	47.4	0.27	0.02	0.28	ABE60737.1
	polyprotein [Echovirus E30]	47.4	47.4	0.27	0.02	0.26	AET37233.1
	unnamed protein product [Human poliovirus 2]	47.4	47.4	0.26	0.02	0.28	BAA00516.1
	polyprotein [Enterovirus C]	47.4	47.4	0.26	0.02	0.28	ABV00561.2
	polyprotein [Enterovirus C]	47.4	47.4	0.26	0.02	0.28	ABV00571.2
	polyprotein [Enterovirus C]	47.4	47.4	0.26	0.02	0.28	ABV00574.2
	polyprotein [Human poliovirus 2]	47.4	47.4	0.26	0.02	0.28	ACD78144.1
	polyprotein [Human poliovirus 2]	47.4	47.4	0.48	0.02	0.23	ACD78139.1
	polyprotein [Human poliovirus 2]	47.4	47.4	0.26	0.02	0.28	ACD78137.1
	polyprotein [Human poliovirus 1]	47.4	47.4	0.26	0.02	0.28	AGS09870.1
	polyprotein [Human poliovirus 1]	47.4	47.4	0.26	0.02	0.28	AGS09869.1
	polyprotein [Human poliovirus 1]	47.4	47.4	0.26	0.02	0.28	AAQ03182.1
	polyprotein [Human enterovirus C99]	47.4	47.4	0.28	0.02	0.27	AGX93074.1
	polyprotein [Human enterovirus C99]	47.4	47.4	0.28	0.02	0.27	ABM54521.1
	polyprotein [Human poliovirus 3]	47.4	47.4	0.26	0.02	0.28	ACB73005.1
	polyprotein precursor, partial [Echovirus E1]	47.4	47.4	0.27	0.02	0.26	AFN55129.1
	polyprotein [Enterovirus A71] >gb|ACB56584.1| polyprotein [Enterovirus A71] >gb|ACB56585.1| polyprotein [Enterovirus A71]	47.4	47.4	0.27	0.02	0.28	ACB56583.1
	polyprotein [Echovirus E15]	47.4	47.4	0.27	0.02	0.25	AAQ73078.1
	polyprotein [Human poliovirus 2]	47.4	47.4	0.26	0.02	0.28	AGW83676.1
	polyprotein [Human poliovirus 2]	47.4	47.4	0.26	0.02	0.28	AGA12372.1
	polyprotein [Enterovirus C] >gb|ABV00570.2| polyprotein [Enterovirus C]	47.4	47.4	0.26	0.02	0.28	ABV00569.2
	polyprotein [Human poliovirus 2]	47.4	47.4	0.48	0.02	0.23	ACD78143.1
	polyprotein [Human poliovirus 1]	47.4	47.4	0.26	0.02	0.28	AGS09868.1
	polyprotein [Human poliovirus 1]	47.4	47.4	0.26	0.02	0.28	AGS09862.1
	polyprotein [Human poliovirus 1]	47.4	47.4	0.26	0.02	0.28	AGS09861.1
	polyprotein [Human poliovirus 1]	47.4	47.4	0.26	0.02	0.28	AAQ03188.1
	polyprotein [Human poliovirus 1]	47.4	47.4	0.26	0.02	0.28	AAQ03190.1
	polyprotein [Human poliovirus 1]	47.4	47.4	0.26	0.02	0.28	AAQ03183.1
	polyprotein [Human poliovirus 1]	47.4	47.4	0.26	0.02	0.28	AAQ03186.1
	precursor polyprotein [Human poliovirus 1]	47.4	47.4	0.26	0.02	0.28	AAG27146.2
	polyprotein precursor [Human poliovirus 1]	47.4	47.4	0.26	0.02	0.28	AAP37265.1
	polyprotein [Foot-and-mouth disease virus - type A] >gb|AAT01727.1| polyprotein [Foot-and-mouth disease virus - type A]	47.4	47.4	0.29	0.02	0.29	AAT01726.1
	polyprotein [Enterovirus A71]	47.4	47.4	0.27	0.02	0.28	ACB56581.1
	polyprotein [Enterovirus B]	47.4	47.4	0.27	0.02	0.26	AAX23959.1
	RecName: Full=Genome polyprotein; Contains: RecName: Full=Protein VP0; AltName: Full=VP4-VP2; Contains: RecName: Full=Protein VP4; AltName: Full=P1A; AltName: Full=Virion protein 4; Contains: RecName: Full=Protein VP2; AltName: Full=P1B; AltName: Full=Virion protein 2; Contains: RecName: Full=Protein VP3; AltName: Full=P1C; AltName: Full=Virion protein 3; Contains: RecName: Full=Protein VP1; AltN…	47.4	47.4	0.26	0.02	0.28	P03302.3
	polyprotein [Enterovirus C]	47.4	47.4	0.26	0.02	0.28	ABV00556.2
	polyprotein [Coxsackievirus A20]	47.4	47.4	0.26	0.02	0.28	ABM54524.1
	polyprotein [Foot-and-mouth disease virus - type A]	47.4	47.4	0.29	0.02	0.29	AAT01728.1
	polyprotein, partial [Human coxsackievirus B5]	47.4	47.4	0.27	0.02	0.26	CCW33448.1
	polyprotein [Enterovirus B75]	47.4	47.4	0.27	0.02	0.26	AAT65964.1
	polyprotein [Echovirus E19]	47.4	47.4	0.27	0.02	0.26	AAL39121.2
	polyprotein [Human poliovirus 3]	47.4	47.4	0.26	0.02	0.28	ADO22688.1
	polyprotein [Enterovirus C]	47.4	47.4	0.26	0.02	0.28	ABV00573.2
	polyprotein [Enterovirus C]	47.4	47.4	0.26	0.02	0.28	ABV00568.2
	polyprotein [Enterovirus C]	47.4	47.4	0.26	0.02	0.28	ABV00567.2
	polyprotein [Human poliovirus 2]	47.4	47.4	0.26	0.02	0.28	ACD78149.1
	polyprotein [Human poliovirus 2] >gb|ACD78136.1| polyprotein [Human poliovirus 2]	47.4	47.4	0.48	0.02	0.23	ACD78135.1
	polyprotein [Human poliovirus 1]	47.4	47.4	0.26	0.02	0.28	AAQ03180.1
	polyprotein [Human poliovirus 1]	47.4	47.4	0.26	0.02	0.28	AAQ03599.1
	polyprotein [Human poliovirus 1]	47.4	47.4	0.26	0.02	0.28	AAQ03170.1
	polyprotein [Human poliovirus 1]	47.4	47.4	0.26	0.02	0.28	AAQ03191.1
	polyprotein [Enterovirus J] >gb|AAL68561.2|AF414373_1 polyprotein [Enterovirus J]	47.4	47.4	0.28	0.02	0.26	YP_003358790.1
	polyprotein [Human poliovirus 2]	47.4	47.4	0.26	0.02	0.28	AGA12370.1
	polyprotein [Human poliovirus 2]	47.4	47.4	0.48	0.02	0.23	ACD78148.1
	polyprotein [Human poliovirus 2]	47.4	47.4	0.26	0.02	0.28	ABK20866.1
	polyprotein [Human poliovirus 1]	47.4	47.4	0.26	0.02	0.28	AAQ03181.1
	polyprotein [Foot-and-mouth disease virus - type A]	47.4	47.4	0.29	0.02	0.29	AAT01733.1
	polyprotein [Enterovirus C]	47.4	47.4	0.26	0.02	0.28	ABV00555.2
	polyprotein [Human poliovirus 2]	47.4	47.4	0.26	0.02	0.28	CAJ29003.1
	polyprotein precursor [Human poliovirus 2]	47.4	47.4	0.26	0.02	0.28	AAP37263.1
	polyprotein [Coxsackievirus A11]	47.4	47.4	0.26	0.02	0.28	AEO51780.1
	polyprotein [Norwalk-like virus]	47.4	47.4	0.23	0.02	0.28	BAC11830.1
	polyprotein [Foot-and-mouth disease virus - type A]	47.4	47.4	0.29	0.02	0.29	AAT01729.1
	polyprotein [Human poliovirus 2]	47.4	47.4	0.26	0.021	0.28	CCV01563.1
	polyprotein [Enterovirus C] >gb|ABV00560.2| polyprotein [Enterovirus C]	47.4	47.4	0.26	0.021	0.28	ABV00559.2
	polyprotein [Norovirus Hu/GII.14/8610/Saga/2008/JPN]	47.4	47.4	0.22	0.021	0.27	ADE28700.1
	polyprotein [eel picornavirus 1] >gb|AGV08598.1| polyprotein [eel picornavirus 1]	47.4	47.4	0.3	0.021	0.27	YP_008531322.1
	polyprotein [Coxsackievirus A8]	47.4	47.4	0.27	0.021	0.28	AAR38846.1
	polyprotein [Enterovirus A71]	47.4	47.4	0.27	0.021	0.28	AFD03546.1
	polyprotein [Human poliovirus 3]	47.4	47.4	0.26	0.021	0.28	AAN85444.1
	unnamed protein product [Human poliovirus 3]	47.4	47.4	0.26	0.021	0.28	CAA25444.1
	polyprotein [Human poliovirus 1]	47.4	47.4	0.26	0.021	0.28	AGS09860.1
	polyprotein [Human poliovirus 1]	47	47	0.26	0.021	0.28	AAY00161.1
	polyprotein, partial [Enterovirus A71]	47.4	47.4	0.27	0.021	0.28	AGW99241.1
	polyprotein [Enterovirus A71]	47.4	47.4	0.27	0.021	0.28	AEU04244.1
	polyprotein [Human enterovirus 101]	47.4	47.4	0.27	0.021	0.26	AAX47044.1
	polyprotein [Human poliovirus 2]	47.4	47.4	0.26	0.021	0.28	ACD78145.1
	polyprotein, partial [Echovirus E30]	47.4	47.4	0.27	0.021	0.26	CAJ86647.1
	polyprotein [Echovirus E6]	47	47	0.27	0.021	0.25	CBL42966.1
	polyprotein, partial [Echovirus E30]	47	47	0.27	0.021	0.25	CAJ86643.2
	polyprotein [Human enterovirus C99]	47.4	47.4	0.28	0.021	0.27	ABM54519.1
	polyprotein [Enterovirus A71]	47.4	47.4	0.27	0.021	0.28	AAD52643.1
	polyprotein [Enterovirus A71]	47.4	47.4	0.27	0.021	0.28	AFD03544.1
	polyprotein [Enterovirus A71]	47.4	47.4	0.27	0.022	0.28	ACD50099.1
	2C protein [Hepatitis A virus]	46.2	46.2	0.3	0.022	0.26	BAC16583.1
	2C protein [Hepatitis A virus]	46.2	46.2	0.3	0.022	0.26	BAC16591.1
	polyprotein [Human coxsackievirus A24]	47.4	47.4	0.3	0.022	0.26	BAM71643.1
	polyprotein [Human coxsackievirus A24]	47.4	47.4	0.3	0.022	0.26	AEO78971.1
	polyprotein [Human enterovirus 68]	47.4	47.4	0.34	0.022	0.21	BAK08579.1
	polyprotein [Enterovirus A71]	47.4	47.4	0.27	0.022	0.28	BAJ49820.1
	polyprotein [Enterovirus A71]	47.4	47.4	0.27	0.022	0.28	AAG24906.1
	polyprotein [Enterovirus A71]	47.4	47.4	0.27	0.022	0.28	AAG24905.1
	polyprotein [Human enterovirus Hangzhou13-02]	47.4	47.4	0.3	0.022	0.26	AAW72811.1
	polyprotein [Human enterovirus Ningbo3-02]	47.4	47.4	0.3	0.022	0.26	AAW72810.1
	polyprotein [Human coxsackievirus A24]	47.4	47.4	0.3	0.022	0.26	AEO78969.1
	polyprotein [Coxsackievirus A24]	47.4	47.4	0.3	0.022	0.27	ABM54551.1
	polyprotein, partial [Human coxsackievirus B5]	47	47	0.27	0.022	0.25	CCW33421.1
	polyprotein [Human coxsackievirus B6]	47	47	0.27	0.022	0.25	AFD32988.1
	polyprotein [Enterovirus A71]	47	47	0.27	0.022	0.28	ABD36802.1
	polyprotein [Enterovirus A71]	47	47	0.27	0.022	0.28	CAL36654.1
	polyprotein [Human coxsackievirus A24]	47	47	0.3	0.022	0.26	BAM71653.2
	polyprotein [Human coxsackievirus A24]	47	47	0.3	0.022	0.26	BAM71654.1
	polyprotein [Foot-and-mouth disease virus - type SAT 2]	47	47	0.29	0.022	0.29	AFP33713.1
	polyprotein [Human enterovirus 68]	47	47	0.34	0.022	0.21	BAK08580.1
	polyprotein [Human enterovirus 68]	47	47	0.34	0.022	0.21	BAK08578.1
	polyprotein [Enterovirus A71]	47	47	0.27	0.022	0.28	AFB74658.1
	polyprotein [Enterovirus A71]	47	47	0.27	0.022	0.28	BAJ78274.1
	polyprotein [Enterovirus A71]	47	47	0.27	0.022	0.28	BAJ78267.1
	polyprotein [Enterovirus A71]	47	47	0.27	0.022	0.28	ABC69251.1
	polyprotein [Enterovirus A71]	47	47	0.27	0.022	0.28	ABC69253.1
	polyprotein [Enterovirus A71]	47	47	0.27	0.022	0.28	ABN11270.1
	polyprotein [Human enterovirus C105]	47	47	0.27	0.022	0.27	AFQ62100.1
	polyprotein [Enterovirus A71]	47	47	0.27	0.022	0.28	AGO64487.1
	polyprotein [Enterovirus A71] >gb|AAG24907.1|AF304459_1 polyprotein [Enterovirus A71]	47	47	0.27	0.022	0.28	AAD44710.1
	polyprotein [Enterovirus A71]	47	47	0.27	0.022	0.28	AEU04245.1
	polyprotein [Enterovirus A71]	47	47	0.27	0.022	0.28	BAJ78273.1
	polyprotein [Enterovirus A71]	47	47	0.27	0.022	0.28	CAL36653.1
	polyprotein [Enterovirus C]	47	47	0.26	0.022	0.28	ABV00558.2
	polyprotein [Human coxsackievirus A24] >dbj|BAM71645.2| polyprotein [Human coxsackievirus A24] >dbj|BAM71647.2| polyprotein [Human coxsackievirus A24] >dbj|BAM71650.2| polyprotein [Human coxsackievirus A24] >dbj|BAM71652.2| polyprotein [Human coxsackievirus A24]	47	47	0.3	0.022	0.26	BAM71651.1
	polyprotein [Enterovirus A71] >gb|AEK98142.1| polyprotein [Enterovirus A71]	47	47	0.27	0.023	0.28	AEK98134.1
	polyprotein [Enterovirus A71]	47	47	0.27	0.023	0.28	BAJ49821.1
	polyprotein [Enterovirus A71]	47	47	0.27	0.023	0.28	ACH87535.1
	polyprotein [Enterovirus A71]	47	47	0.27	0.023	0.28	ABC69254.1
	polyprotein [Enterovirus A71]	47	47	0.27	0.023	0.28	ABC69252.1
	polyprotein [Human cosavirus E] >gb|ACL99815.1| polyprotein [Human cosavirus E1]	47	47	0.39	0.023	0.26	YP_002956072.1
	polyprotein [Enterovirus A71]	47	47	0.27	0.023	0.28	BAJ49829.1
	polyprotein [Enterovirus B]	47	47	0.27	0.023	0.26	AAS45630.1
	polyprotein [Human coxsackievirus A24]	47	47	0.3	0.023	0.26	BAM71656.1
	RecName: Full=Genome polyprotein; Contains: RecName: Full=Protein VP0; AltName: Full=VP4-VP2; Contains: RecName: Full=Protein VP4; AltName: Full=P1A; AltName: Full=Virion protein 4; Contains: RecName: Full=Protein VP2; AltName: Full=P1B; AltName: Full=Virion protein 2; Contains: RecName: Full=Protein VP3; AltName: Full=P1C; AltName: Full=Virion protein 3; Contains: RecName: Full=Protein VP1; AltN…	47	47	0.3	0.023	0.26	P36290.3
	polyprotein [Enterovirus A71]	47	47	0.27	0.023	0.28	BAJ78271.1
	polyprotein [Enterovirus B]	47	47	0.27	0.023	0.26	AAS45634.1
	polyprotein [Enterovirus B]	47	47	0.27	0.023	0.26	AAS45632.1
	polyprotein [Enterovirus A71]	47	47	0.27	0.023	0.28	AEK98137.1
	polyprotein [Enterovirus B]	47	47	0.27	0.023	0.26	AAS45635.1
	polyprotein [Human coxsackievirus A24]	47	47	0.3	0.023	0.26	BAM71655.2
	polyprotein [Echovirus E13]	47	47	0.27	0.023	0.26	BAI87838.1
	polyprotein precursor [Echovirus E11]	47	47	0.27	0.023	0.26	BAA01439.1
	polyprotein [Enterovirus A71]	47	47	0.27	0.023	0.28	AFN88507.1
	polyprotein [Enterovirus A71]	47	47	0.27	0.023	0.28	AEK98135.1
	polyprotein [Enterovirus B]	47	47	0.27	0.023	0.26	AAS45631.1
	polyprotein [Human poliovirus 2]	47	47	0.26	0.023	0.28	AGA12524.1
	polyprotein [Human enterovirus 68]	47	47	0.34	0.024	0.21	BAK08577.1
	polyprotein [Human enterovirus 68]	47	47	0.34	0.024	0.21	ABL61317.1
	polyprotein [Enterovirus A71]	47	47	0.27	0.024	0.28	AEK98140.1
	polyprotein [Enterovirus A71]	47	47	0.27	0.024	0.28	BAJ49828.1
	polyprotein precursor [Human coxsackievirus A24]	47	47	0.3	0.024	0.26	ABD97877.1
	polyprotein [Human coxsackievirus B5]	47	47	0.27	0.024	0.25	AAW71476.1
	polyprotein [Enterovirus A71]	47	47	0.27	0.024	0.28	AEK98145.1
	polyprotein [Enterovirus A71]	47	47	0.27	0.024	0.27	ACU45377.1
	polyprotein [Echovirus E3]	47	47	0.27	0.024	0.26	CAH61520.1
	polyprotein [Enterovirus B]	47	47	0.27	0.024	0.26	AAS45636.1
	polyprotein [Human enterovirus C118]	47	47	0.27	0.024	0.27	AFS33289.1
	polyprotein, partial [Echovirus E9]	47	47	0.27	0.024	0.26	CCW33473.1
	polyprotein [Enterovirus A71]	47	47	0.27	0.024	0.28	AEK98144.1
	polyprotein [Enterovirus A71]	47	47	0.27	0.024	0.28	AEK98141.1
	polyprotein [Enterovirus B]	47	47	0.27	0.024	0.26	AAS45633.1
	polyprotein, partial [Human coxsackievirus B5]	47	47	0.27	0.024	0.25	CCW33446.1
	polyprotein [Echovirus E30]	47	47	0.27	0.024	0.26	AAL37155.1
	polyprotein [Human enterovirus C99]	47	47	0.28	0.024	0.27	AEO51787.1
	protease 2C, partial [Human poliovirus 3]	46.2	46.2	0.26	0.024	0.28	AFQ38696.1
	polyprotein [Foot-and-mouth disease virus - type SAT 2]	47	47	0.29	0.024	0.29	AFP33712.1
	polyprotein [Human enterovirus 100]	47	47	0.27	0.024	0.25	ABK41189.1
	polyprotein, partial [Rhinovirus C]	47	47	0.27	0.025	0.28	AER92563.1
	polyprotein [Enterovirus B]	47	47	0.27	0.025	0.25	AAX23956.1
	polyprotein [Enterovirus A71]	47	47	0.27	0.025	0.28	AEK98136.1
	polyprotein, partial [Echovirus E6]	46.6	46.6	0.27	0.025	0.26	AAX63468.2
	polyprotein [Human coxsackievirus A24]	47	47	0.3	0.025	0.26	AEN25585.1
	2C [Aichivirus B]	46.2	46.2	0.29	0.025	0.28	NP_859024.1
	polyprotein [Foot-and-mouth disease virus - type SAT 1]	47	47	0.29	0.025	0.29	ADI24382.1
	polyprotein [Human enterovirus 68]	47	47	0.34	0.026	0.21	AAR98503.1
	polyprotein [Echovirus E30]	47	47	0.27	0.026	0.25	ABN13621.1
	polyprotein, partial [Rhinovirus C]	47	47	0.27	0.026	0.28	AER92557.1
	polyprotein, partial [Rhinovirus C]	47	47	0.27	0.026	0.28	AFJ68124.1
	polyprotein [Human enterovirus 68]	47	47	0.32	0.026	0.22	AGC00381.1
	polyprotein [Echovirus E6]	47	47	0.27	0.026	0.25	AAQ73095.1
	polyprotein [Human coxsackievirus B5]	47	47	0.27	0.026	0.25	AFO42818.1
	polyprotein [Human enterovirus 68]	47	47	0.32	0.026	0.22	AFM73548.1
	polyprotein [Human enterovirus C99]	47	47	0.26	0.026	0.27	ABU41835.1
	non-structural polyprotein [Feline calicivirus]	47	47	0.27	0.026	0.29	AAT66083.1
	polyprotein [Human enterovirus C109]	47	47	0.26	0.027	0.27	ADK22846.1
	polyprotein [Foot-and-mouth disease virus - type SAT 2]	47	47	0.29	0.027	0.29	AFE84746.1
	polyprotein [Enterovirus A71]	47	47	0.27	0.027	0.28	ACJ04794.1
	hypothetical protein [Aichivirus B] >dbj|BAC23066.1| unnamed protein product [Aichivirus B]	47	47	0.29	0.027	0.28	NP_740257.1
	polyprotein, partial [Rhinovirus A]	47	47	0.29	0.027	0.24	AFG70521.1
	NS3 [Murine norovirus 1]	46.2	46.2	0.25	0.027	0.29	YP_724457.1
	polyprotein [Echovirus E30]	47	47	0.27	0.027	0.25	AAX49550.1
	RecName: Full=Genome polyprotein; Contains: RecName: Full=Protein VP0; AltName: Full=VP4-VP2; Contains: RecName: Full=Protein VP4; AltName: Full=P1A; AltName: Full=Virion protein 4; Contains: RecName: Full=Protein VP2; AltName: Full=P1B; AltName: Full=Virion protein 2; Contains: RecName: Full=Protein VP3; AltName: Full=P1C; AltName: Full=Virion protein 3; Contains: RecName: Full=Protein VP1; AltN…	47	47	0.27	0.027	0.25	P29813.4
	polyprotein [Human coxsackievirus A22]	47	47	0.26	0.027	0.27	AAQ02683.1
	RNA dependent RNA polymerase [Norovirus Bo/Newbury2/1976/UK]	47	47	0.29	0.027	0.24	AAD16174.5
	polyprotein [Enterovirus A71]	47	47	0.27	0.028	0.28	BAJ78280.1
	polyprotein [Enterovirus A71]	47	47	0.27	0.028	0.27	ACX46121.1
	polyprotein [Norwalk-like virus]	47	47	0.29	0.028	0.24	AAM95184.2
	polyprotein [Human enterovirus C99]	47	47	0.28	0.028	0.27	ABM54520.1
	polyprotein precursor [Human coxsackievirus A24]	47	47	0.3	0.028	0.26	ABD97876.1
	polyprotein, partial [Human coxsackievirus B5]	46.6	46.6	0.27	0.028	0.25	CCW33394.1
	polyprotein, partial [Rhinovirus C]	47	47	0.27	0.028	0.28	AER92567.1
	polyprotein [Enterovirus A71]	47	47	0.27	0.028	0.28	AEA11177.1
	polyprotein, partial [Rhinovirus C]	47	47	0.27	0.028	0.28	AET25080.1
	polyprotein [Enterovirus A71]	47	47	0.27	0.028	0.28	BAJ78268.1
	polyprotein [Human coxsackievirus A24]	47	47	0.3	0.028	0.26	AEO78972.1
	polyprotein, partial [Rhinovirus C]	46.6	46.6	0.27	0.029	0.28	AER92565.1
	polyprotein [Enterovirus A71]	46.6	46.6	0.27	0.029	0.28	AGT18270.1
	non-structural protein [Feline calicivirus]	46.6	46.6	0.27	0.029	0.29	AAM49567.1
	polyprotein [Enterovirus J]	46.6	46.6	0.27	0.029	0.26	AAL68560.2
	non-structural polyprotein [Feline calicivirus]	46.6	46.6	0.27	0.03	0.29	AAT66092.1
	polyprotein [Rhinovirus C]	46.6	46.6	0.27	0.03	0.28	AEE69369.1
	polyprotein [Norovirus Bo/GIII/B309/2003/BEL]	46.6	46.6	0.29	0.03	0.24	ACJ04905.1
	polyprotein [Human enterovirus C118]	46.6	46.6	0.27	0.031	0.27	AFV92903.1
	RNA-dependent RNA polymerase [Norovirus swine/GII/OH-QW125/03/US]	46.6	46.6	0.3	0.031	0.25	AAX32879.2
	polyprotein [Foot-and-mouth disease virus - type A]	46.6	46.6	0.35	0.031	0.26	AAT01697.1
	nonstructural polyprotein [Feline calicivirus]	46.6	46.6	0.27	0.031	0.29	AGK45474.1
	polyprotein, partial [Rhinovirus C]	46.6	46.6	0.27	0.031	0.28	AFJ68117.1
	polyprotein [Human enterovirus C118]	46.6	46.6	0.27	0.031	0.27	AFV92902.1
	polyprotein [Foot-and-mouth disease virus - type Asia 1]	46.6	46.6	0.29	0.031	0.29	ABM66096.1
	polyprotein [Ovine enterovirus]	46.6	46.6	0.26	0.031	0.27	AFK66746.1
	polyprotein [Enterovirus B84]	46.6	46.6	0.27	0.031	0.26	ABK41188.1
	polyprotein [Foot-and-mouth disease virus - type A]	46.6	46.6	0.35	0.031	0.26	AAT01721.1
	non-structural polyprotein [Taura syndrome virus]	46.6	46.6	0.35	0.031	0.26	ADB56659.1
	non-structural polyprotein [Calicivirus isolate Allston 2009/US]	46.6	46.6	0.27	0.031	0.28	ACV95473.1
	polyprotein [Human enterovirus C118]	46.6	46.6	0.27	0.032	0.27	AGP75905.1
	non-structural polyprotein [Feline calicivirus]	46.6	46.6	0.27	0.032	0.29	AAD47338.1
	polyprotein [Foot-and-mouth disease virus - type A]	46.6	46.6	0.29	0.032	0.28	ACM79369.1
	non-structural polyprotein [Canine vesivirus]	46.6	46.6	0.27	0.032	0.28	AFI58320.1
	putative 2C-like NTPase protein [European brown hare syndrome virus]	45.8	45.8	0.42	0.032	0.26	NP_786899.1
	non-structural polyprotein [Feline calicivirus]	46.6	46.6	0.27	0.032	0.29	AAT66080.1
	non-structural polyprotein [Macrobrachium rosenbergii Taihu virus] >gb|AEE02024.2| non-structural polyprotein [Macrobrachium rosenbergii Taihu virus]	46.6	46.6	0.35	0.032	0.26	YP_006666503.1
	polyprotein, partial [Echovirus E30]	46.6	46.6	0.27	0.033	0.26	CAJ86637.1
	non-structural polyprotein [Feline calicivirus]	46.6	46.6	0.27	0.033	0.29	AAT66086.1
	putative nonstructural polyprotein, partial [Norovirus Hu/GII.2/CHDC2596/1975/USA]	46.6	46.6	0.23	0.033	0.27	AGI17589.1
	non-structural polyprotein [Calicivirus isolate Geel 2008/Belgium]	46.6	46.6	0.27	0.033	0.28	ACV95481.1
	polyprotein [Snow Mountain virus]	46.6	46.6	0.23	0.033	0.27	AAN08111.1
	polyprotein [Rhinovirus A]	46.6	46.6	0.28	0.033	0.25	AEP69158.1
	RecName: Full=Genome polyprotein; Contains: RecName: Full=Leader protease; Short=Lpro; Contains: RecName: Full=Protein VP0; AltName: Full=VP4-VP2; Contains: RecName: Full=Protein VP4; AltName: Full=P1A; AltName: Full=Virion protein 4; Contains: RecName: Full=Protein VP2; AltName: Full=P1B; AltName: Full=Virion protein 2; Contains: RecName: Full=Protein VP3; AltName: Full=P1C; AltName: Full=Virion…	46.6	46.6	0.29	0.033	0.28	P49303.1
	polyprotein [Echovirus E26]	46.6	46.6	0.27	0.034	0.25	AAQ73087.1
	non-structural polyprotein [Feline calicivirus]	46.6	46.6	0.27	0.034	0.29	AAT66077.1
	viral protein [Hepatitis A virus]	46.6	46.6	0.3	0.034	0.26	AAA45469.1
	viral protein [Hepatitis A virus]	46.6	46.6	0.3	0.034	0.26	AAA45467.1
	RecName: Full=Genome polyprotein; Contains: RecName: Full=Protein p5.6; Contains: RecName: Full=Protein p32; Contains: RecName: Full=NTPase; AltName: Full=p39; Contains: RecName: Full=Protein p30; Contains: RecName: Full=Viral genome-linked protein; AltName: Full=VPg; AltName: Full=p13; Contains: RecName: Full=Protease-polymerase p76; Short=Pro-Pol >gb|AAA79326.1| nonstructural protein [Feline ca…	46.6	46.6	0.27	0.034	0.29	P27409.1
	RecName: Full=Genome polyprotein; Contains: RecName: Full=Protein p5.6; Contains: RecName: Full=Protein p32; Contains: RecName: Full=NTPase; AltName: Full=p39; Contains: RecName: Full=Protein p30; Contains: RecName: Full=Viral genome-linked protein; AltName: Full=VPg; AltName: Full=p13; Contains: RecName: Full=Protease-polymerase p76; Short=Pro-Pol >dbj|BAA06622.2| non-structural proteins [Feline…	46.6	46.6	0.27	0.034	0.29	P27408.2
	non-structural polyprotein [Calicivirus isolate Allston 2008/US]	46.6	46.6	0.27	0.034	0.28	ACV95476.1
	NTPase [Feline calicivirus]	45.8	45.8	0.27	0.034	0.29	NP_783305.1
	polyprotein [Coxsackievirus A17]	46.6	46.6	0.26	0.034	0.27	ABM21515.1
	polyprotein, partial [Human coxsackievirus B5]	46.6	46.6	0.27	0.035	0.26	CCW33423.1
	A2 polyprotein [Enterovirus H] >gb|AAF85765.1|AF201894_1 A2 polyprotein [A-2 plaque virus]	46.6	46.6	0.29	0.035	0.26	NP_653149.1
	precursor polyprotein [Human poliovirus 1]	46.6	46.6	0.26	0.035	0.27	AAG27167.2
	polyprotein [Coxsackievirus A17]	46.6	46.6	0.26	0.035	0.27	AEO51785.1
	polyprotein [Coxsackievirus A24]	46.6	46.6	0.27	0.035	0.27	ABM54546.1
	RecName: Full=Genome polyprotein; Contains: RecName: Full=Leader protease; Short=Lpro; Contains: RecName: Full=Protein VP0; AltName: Full=VP4-VP2; Contains: RecName: Full=Protein VP4; AltName: Full=P1A; AltName: Full=Virion protein 4; Contains: RecName: Full=Protein VP2; AltName: Full=P1B; AltName: Full=Virion protein 2; Contains: RecName: Full=Protein VP3; AltName: Full=P1C; AltName: Full=Virion…	46.6	46.6	0.29	0.035	0.28	P03305.1
	polyprotein [Feline calicivirus]	46.6	46.6	0.27	0.035	0.29	AGO14316.1
	polyprotein [Swine vesicular disease virus]	46.6	46.6	0.27	0.035	0.27	AAR06974.1
	viral protein [Hepatitis A virus]	46.6	46.6	0.3	0.035	0.26	AAA45468.1
	NTPase [Norwalk virus]	45.8	45.8	0.22	0.035	0.26	NP_786946.1
	polyprotein [Foot-and-mouth disease virus - type SAT 2]	46.6	46.6	0.29	0.035	0.29	AAQ11227.1
	polyprotein [Feline calicivirus]	46.6	46.6	0.27	0.035	0.29	AGO14325.1
	polyprotein [Echovirus E6]	46.6	46.6	0.41	0.036	0.23	AAQ04840.1
	polyprotein [Rhinovirus C]	46.6	46.6	0.27	0.036	0.27	ADV57353.1
	polyprotein [Enterovirus A71]	46.6	46.6	0.27	0.036	0.3	AEK98139.1
	polyprotein [Human enterovirus C99]	46.6	46.6	0.26	0.036	0.28	ABM54518.1
	polyprotein [Coxsackievirus A11]	46.6	46.6	0.26	0.036	0.28	AEO51778.1
	polyprotein [Foot-and-mouth disease virus - type O]	46.6	46.6	0.35	0.037	0.27	ABF00114.1
	polyprotein [Coxsackievirus A24]	46.6	46.6	0.27	0.037	0.27	ABM54547.1
	polyprotein [Foot-and-mouth disease virus - type Asia 1]	46.6	46.6	0.29	0.037	0.28	ADX97245.1
	2C protein [Hepatitis A virus]	45.4	45.4	0.3	0.037	0.26	BAC16571.1
	polyprotein [Human enterovirus C99]	46.6	46.6	0.26	0.038	0.28	ABM54517.1
	polyprotein [Human rhinovirus NAT001]	46.2	46.2	0.27	0.038	0.27	ABQ16587.1
	polyprotein [Human rhinovirus A49]	46.2	46.2	0.28	0.038	0.25	ACK37390.1
	RecName: Full=Genome polyprotein; Contains: RecName: Full=Protein VP0; AltName: Full=VP4-VP2; Contains: RecName: Full=Protein VP4; AltName: Full=P1A; AltName: Full=Virion protein 4; Contains: RecName: Full=Protein VP2; AltName: Full=P1B; AltName: Full=Virion protein 2; Contains: RecName: Full=Protein VP3; AltName: Full=P1C; AltName: Full=Virion protein 3; Contains: RecName: Full=Protein VP1; AltN…	46.2	46.2	0.41	0.038	0.23	Q66474.3
	polyprotein [Coxsackievirus A19]	46.2	46.2	0.26	0.038	0.27	AGI61099.1
	polyprotein, partial [Rhinovirus C]	46.2	46.2	0.27	0.038	0.27	AEG42396.1
	RecName: Full=Genome polyprotein; Contains: RecName: Full=Leader protease; Short=Lpro; Contains: RecName: Full=Protein VP0; AltName: Full=VP4-VP2; Contains: RecName: Full=Protein VP4; AltName: Full=P1A; AltName: Full=Virion protein 4; Contains: RecName: Full=Protein VP2; AltName: Full=P1B; AltName: Full=Virion protein 2; Contains: RecName: Full=Protein VP3; AltName: Full=P1C; AltName: Full=Virion…	46.2	46.2	0.29	0.038	0.28	P03306.2
	polyprotein [Foot-and-mouth disease virus - type O]	46.2	46.2	0.35	0.038	0.27	ABF00113.1
	polyprotein [Foot-and-mouth disease virus - type O]	46.2	46.2	0.29	0.038	0.28	AAT01756.1
	polyprotein [Foot-and-mouth disease virus - type C]	46.2	46.2	0.29	0.039	0.28	CAB60265.1
	polyprotein, partial [Human coxsackievirus B4]	46.2	46.2	0.27	0.039	0.26	CCW33465.1
	polyprotein [Enterovirus C]	46.2	46.2	0.26	0.039	0.28	BAE20392.1
	polyprotein [Foot-and-mouth disease virus - type C]	46.2	46.2	0.29	0.039	0.28	CAB60266.1
	polyprotein [Foot-and-mouth disease virus]	46.2	46.2	0.29	0.039	0.28	CAA25127.1
	polyprotein [Foot-and-mouth disease virus - type Asia 1]	46.2	46.2	0.35	0.039	0.26	AEO22161.1
	polyprotein [Norwalk-like virus]	46.2	46.2	0.24	0.039	0.27	BAC11833.1
	polyprotein [Rhinovirus C] >gb|ABU62848.1| polyprotein [Rhinovirus C]	46.2	46.2	0.27	0.04	0.27	YP_001552411.1
	polyprotein [Human rhinovirus A49]	46.2	46.2	0.28	0.04	0.24	ABF51190.1
	poylprotein [Foot-and-mouth disease virus - type O]	46.2	46.2	0.29	0.04	0.28	AFZ77056.1
	2C [Turdivirus 1]	45.4	45.4	0.28	0.041	0.26	YP_003853294.1
	polyprotein [Foot-and-mouth disease virus - type O] >gb|AFU55212.1| polyprotein [Foot-and-mouth disease virus - type O] >gb|AFU55216.1| polyprotein [Foot-and-mouth disease virus - type O]	46.2	46.2	0.29	0.041	0.28	AFU55207.1
	poylprotein [Foot-and-mouth disease virus - type O]	46.2	46.2	0.29	0.041	0.28	AFZ77048.1
	poylprotein [Foot-and-mouth disease virus - type O]	46.2	46.2	0.29	0.041	0.28	AFZ77046.1
	polyprotein [Foot-and-mouth disease virus - type O] >gb|AFU55217.1| polyprotein [Foot-and-mouth disease virus - type O]	46.2	46.2	0.29	0.041	0.28	AFU55215.1
	polyprotein [Human poliovirus 2]	46.2	46.2	0.26	0.041	0.28	AAP68875.1
	polyprotein, partial [Rhinovirus A]	46.2	46.2	0.28	0.041	0.24	AEP69161.1
	polyprotein [Foot-and-mouth disease virus - type Asia 1]	46.2	46.2	0.29	0.041	0.28	AGI05089.1
	poylprotein [Foot-and-mouth disease virus - type O]	46.2	46.2	0.29	0.041	0.28	AFZ77052.1
	polyprotein [Foot-and-mouth disease virus - type O]	46.2	46.2	0.35	0.041	0.26	AAT01764.1
	polyprotein [Foot-and-mouth disease virus - type O]	46.2	46.2	0.29	0.041	0.28	AFU55211.1
	polyprotein, partial [Rhinovirus A]	46.2	46.2	0.29	0.041	0.25	AEP69138.1
	RecName: Full=Genome polyprotein; Contains: RecName: Full=Protein VP0; AltName: Full=VP4-VP2; Contains: RecName: Full=Protein VP4; AltName: Full=P1A; AltName: Full=Virion protein 4; Contains: RecName: Full=Protein VP2; AltName: Full=P1B; AltName: Full=Virion protein 2; Contains: RecName: Full=Protein VP3; AltName: Full=P1C; AltName: Full=Virion protein 3; Contains: RecName: Full=Protein VP1; AltN…	46.2	46.2	0.28	0.041	0.27	Q66479.3
	2C [Bluegill picornavirus]	45.4	45.4	0.26	0.042	0.27	YP_006628183.1
	poylprotein [Foot-and-mouth disease virus - type O]	46.2	46.2	0.29	0.042	0.28	AFZ77051.1
	polyprotein [Foot-and-mouth disease virus - type O]	46.2	46.2	0.29	0.042	0.28	AAT01778.1
	poylprotein [Foot-and-mouth disease virus - type O]	46.2	46.2	0.29	0.042	0.28	AFZ77049.1
	poylprotein [Foot-and-mouth disease virus - type O]	46.2	46.2	0.29	0.042	0.28	AFZ77042.1
	poylprotein [Foot-and-mouth disease virus - type O]	46.2	46.2	0.29	0.042	0.28	AFZ77041.1
	poylprotein [Foot-and-mouth disease virus - type O]	46.2	46.2	0.29	0.042	0.28	AFZ77002.1
	polyprotein [Foot-and-mouth disease virus - type O]	46.2	46.2	0.35	0.042	0.26	AAT01770.1
	polyprotein [Foot-and-mouth disease virus - type A]	46.2	46.2	0.35	0.042	0.26	ADM16569.1
	3C [Human cosavirus D]	45.4	45.4	0.4	0.042	0.26	YP_002956125.1
	polyprotein [Norwalk-like virus]	46.2	46.2	0.24	0.042	0.27	BAC11836.1
	polyprotein [Foot-and-mouth disease virus - type O]	46.2	46.2	0.29	0.042	0.28	AAT01776.1
	poylprotein [Foot-and-mouth disease virus - type O]	46.2	46.2	0.29	0.042	0.28	AFZ77053.1
	poylprotein [Foot-and-mouth disease virus - type O]	46.2	46.2	0.29	0.042	0.28	AFZ77050.1
	2C protein [Hepatitis A virus]	45.4	45.4	0.3	0.043	0.25	BAC16572.1
	polyprotein precursor [Foot-and-mouth disease virus]	46.2	46.2	0.29	0.043	0.28	AAD38188.1
	polyprotein [Foot-and-mouth disease virus - type O]	46.2	46.2	0.35	0.043	0.26	AAT01771.1
	polyprotein, partial [Rhinovirus A]	46.2	46.2	0.28	0.043	0.24	AET72472.1
	pol protein [Foot-and-mouth disease virus - type O] >gb|AAG45408.1| pol protein [Foot-and-mouth disease virus - type O]	46.2	46.2	0.29	0.043	0.28	NP_658990.1
	polyprotein [Foot-and-mouth disease virus - type Asia 1]	46.2	46.2	0.29	0.043	0.28	AGJ03147.1
[truncated: 1,587 more rows]

## Sheet: CRLV RdR
polyprotein [Cherry rasp leaf virus] >sp|Q6EWG9.1|POL1_CRLVP RecName: Full=RNA1 polyprotein; AltName: Full=Genome polyprotein B; AltName: Full=P1; Contains: RecName: Full=Protease cofactor; Contains: RecName: Full=Putative helicase; AltName: Full=Membrane-binding protein; AltName: Full=NTP-binding protein; Short=NTB; Contains: RecName: Full=Viral genome-linked protein; AltName: Full=VPg; Contains…	1472	1472	1	0	1	YP_081444.1									gpeemyiptk nsecfgsvtk lgawtgpkpy flektslips listsidver ttepailsqr
[truncated: 4,999 more rows]

[truncated: 7 more sheets: CRLV HEL, SLRSV RdRp, SLSRV HEL, ToTV RdRp, ToTV HEL, RTSV RdRp, RTSV HEL]
