# Supplementary material for: An Evolutionary Analysis of the Secoviridae Family of Viruses
Source: PLoS One. 2014 Sep 2;9(9):e106305. doi: 10.1371/journal.pone.0106305 (PMC4152289; doi:10.1371/journal.pone.0106305)
Supplement: Table S7 — ICTV recognized species. (XLS) [file pone.0106305.s010.xls]

## Sheet: Version
	ICTV 2012 Master Species List (MSL)
	Version:	2		Version 2
	Date	2013-03-25		Removed the incorrect designation as a type species for the following:
	Change:	remove type species			Mononegavirales;Rhabdoviridae;Unassigned;Ephemerovirus;Obodhiang virus
					Picornavirales;Picornaviridae;Unassigned;Kobuvirus;Aichivirus C
				(Correct type species were already designated in each genus)
	Version:	1		Version 1
	Date	2013-01-30		New MSL including all taxa updates since the 2011 release
	Change:	Original release			Updates approved during EC42 in Paris, 2010 and EC43 in Sapporo, 2011,
					and ratified by the ICTV membership in 2013
				For more information see: http://www.ictvonline.org/

## Sheet: ICTV 2012 Master Species List
Order	Family	Subfamily	Genus	Type_Species	Species	HOST
Caudovirales	Myoviridae	Peduovirinae	Hpunalikevirus	0	Aeromonas phage phiO18P	prokaryote
Caudovirales	Myoviridae	Peduovirinae	Hpunalikevirus	1	Haemophilus phage HP1	prokaryote
Caudovirales	Myoviridae	Peduovirinae	Hpunalikevirus	0	Haemophilus phage HP2	prokaryote
Caudovirales	Myoviridae	Peduovirinae	Hpunalikevirus	0	Pasteurella phage F108	prokaryote
Caudovirales	Myoviridae	Peduovirinae	Hpunalikevirus	0	Vibrio phage K139	prokaryote
Caudovirales	Myoviridae	Peduovirinae	Hpunalikevirus	0	Vibrio phage Kappa	prokaryote
Caudovirales	Myoviridae	Peduovirinae	P2likevirus	0	Burkholderia phage phi52237	prokaryote
Caudovirales	Myoviridae	Peduovirinae	P2likevirus	0	Burkholderia phage phiE202	prokaryote
Caudovirales	Myoviridae	Peduovirinae	P2likevirus	0	Burkholderia phage phiE12-2	prokaryote
Caudovirales	Myoviridae	Peduovirinae	P2likevirus	0	Enterobacteria phage 186	prokaryote
Caudovirales	Myoviridae	Peduovirinae	P2likevirus	1	Enterobacteria phage P2	prokaryote
Caudovirales	Myoviridae	Peduovirinae	P2likevirus	0	Enterobacteria phage PsP3	prokaryote
Caudovirales	Myoviridae	Peduovirinae	P2likevirus	0	Enterobacteria phage Wphi	prokaryote
Caudovirales	Myoviridae	Peduovirinae	P2likevirus	0	Mannheimia phage phiMhaA1-PHL101	prokaryote
Caudovirales	Myoviridae	Peduovirinae	P2likevirus	0	Pseudomonas phage phiCTX	prokaryote
Caudovirales	Myoviridae	Peduovirinae	P2likevirus	0	Ralstonia phage RSA1	prokaryote
Caudovirales	Myoviridae	Peduovirinae	P2likevirus	0	Salmonella Fels-2	prokaryote
Caudovirales	Myoviridae	Peduovirinae	P2likevirus	0	Salmonella SopEphi	prokaryote
Caudovirales	Myoviridae	Peduovirinae	P2likevirus	0	Yersinia phage L-413C	prokaryote
Caudovirales	Myoviridae	Spounavirinae	Spounalikevirus	1	Bacillus phage SPO1	prokaryote
Caudovirales	Myoviridae	Spounavirinae	Twortlikevirus	0	Listeria phage A511	prokaryote
Caudovirales	Myoviridae	Spounavirinae	Twortlikevirus	0	Listeria phage P100	prokaryote
Caudovirales	Myoviridae	Spounavirinae	Twortlikevirus	0	Staphylococcus phage G1	prokaryote
Caudovirales	Myoviridae	Spounavirinae	Twortlikevirus	0	Staphylococcus phage K	prokaryote
Caudovirales	Myoviridae	Spounavirinae	Twortlikevirus	1	Staphylococcus phage Twort	prokaryote
Caudovirales	Myoviridae	Spounavirinae	Unassigned	0	Enterococcus phage phiEC24C	prokaryote
Caudovirales	Myoviridae	Spounavirinae	Unassigned	0	Lactobacillus phage LP65	prokaryote
Caudovirales	Myoviridae	Tevenvirinae	Schizot4likevirus	1	Vibrio phage KVP40	prokaryote
Caudovirales	Myoviridae	Tevenvirinae	Schizot4likevirus	0	Vibrio phage nt-1	prokaryote
Caudovirales	Myoviridae	Tevenvirinae	T4likevirus	0	Aeromonas phage 25	prokaryote
Caudovirales	Myoviridae	Tevenvirinae	T4likevirus	0	Aeromonas phage 31	prokaryote
Caudovirales	Myoviridae	Tevenvirinae	T4likevirus	0	Aeromonas phage 44RR2.8t	prokaryote
Caudovirales	Myoviridae	Tevenvirinae	T4likevirus	0	Enterobacteria phage SV14	prokaryote
Caudovirales	Myoviridae	Tevenvirinae	T4likevirus	1	Enterobacteria phage T4	prokaryote
Caudovirales	Myoviridae	Tevenvirinae	T4likevirus	0	Escherichia phage JS98	prokaryote
Caudovirales	Myoviridae	Tevenvirinae	T4likevirus	0	Escherichia phage phi1	prokaryote
Caudovirales	Myoviridae	Tevenvirinae	T4likevirus	0	Escherichia phage RB14	prokaryote
Caudovirales	Myoviridae	Tevenvirinae	T4likevirus	0	Escherichia phage RB16	prokaryote
Caudovirales	Myoviridae	Tevenvirinae	T4likevirus	0	Escherichia phage RB32	prokaryote
Caudovirales	Myoviridae	Tevenvirinae	T4likevirus	0	Escherichia phage RB43	prokaryote
Caudovirales	Myoviridae	Tevenvirinae	T4likevirus	0	Escherichia phage RB49	prokaryote
Caudovirales	Myoviridae	Tevenvirinae	T4likevirus	0	Escherichia phage RB69	prokaryote
Caudovirales	Myoviridae	Tevenvirinae	T4likevirus	0	Pseudomonas phage 42	prokaryote
Caudovirales	Myoviridae	Tevenvirinae	Unassigned	0	Acinetobacter phage 133	prokaryote
Caudovirales	Myoviridae	Tevenvirinae	Unassigned	0	Aeromonas phage 65	prokaryote
Caudovirales	Myoviridae	Tevenvirinae	Unassigned	0	Aeromonas phage Aeh1	prokaryote
Caudovirales	Myoviridae		Bcep78likevirus	0	Burkholderia phage Bcep1	prokaryote
Caudovirales	Myoviridae		Bcep78likevirus	0	Burkholderia phage Bcep43	prokaryote
Caudovirales	Myoviridae		Bcep78likevirus	1	Burkholderia phage Bcep781	prokaryote
Caudovirales	Myoviridae		Bcep78likevirus	0	Burkholderia phage BcepNY3	prokaryote
Caudovirales	Myoviridae		Bcep78likevirus	0	Xanthomonas phage OP2	prokaryote
Caudovirales	Myoviridae		Bcepmulikevirus	1	Burkholderia phage BcepMu	prokaryote
Caudovirales	Myoviridae		Bcepmulikevirus	0	Burkholderia phage phiE255	prokaryote
Caudovirales	Myoviridae		Felixounalikevirus	0	Erwinia phage phiEa21-4	prokaryote
Caudovirales	Myoviridae		Felixounalikevirus	0	Escherichia phage wV8	prokaryote
Caudovirales	Myoviridae		Felixounalikevirus	1	Salmonella phage FelixO1	prokaryote
Caudovirales	Myoviridae		Hapunalikevirus	1	Halomonas phage phiHAP-1	prokaryote
Caudovirales	Myoviridae		Hapunalikevirus	0	Vibrio phage VP882	prokaryote
Caudovirales	Myoviridae		I3likevirus	1	Mycobacterium phage I3	prokaryote
Caudovirales	Myoviridae		Mulikevirus	1	Enterobacteria phage Mu	prokaryote
Caudovirales	Myoviridae		Pbunalikevirus	0	Burkholderia phage BcepF1	prokaryote
Caudovirales	Myoviridae		Pbunalikevirus	0	Pseudomonas phage 14-1	prokaryote
Caudovirales	Myoviridae		Pbunalikevirus	0	Pseudomonas phage F8	prokaryote
Caudovirales	Myoviridae		Pbunalikevirus	0	Pseudomonas phage LBL3	prokaryote
Caudovirales	Myoviridae		Pbunalikevirus	0	Pseudomonas phage LMA2	prokaryote
Caudovirales	Myoviridae		Pbunalikevirus	1	Pseudomonas phage PB1	prokaryote
Caudovirales	Myoviridae		Pbunalikevirus	0	Pseudomonas phage SN	prokaryote
Caudovirales	Myoviridae		Phicd119likevirus	0	Clostridium phage phiC2	prokaryote
Caudovirales	Myoviridae		Phicd119likevirus	0	Clostridium phage phiCD27	prokaryote
Caudovirales	Myoviridae		Phicd119likevirus	1	Clostridium phage phiCD119	prokaryote
Caudovirales	Myoviridae		Phihlikevirus	1	Halobacterium phage phiH	prokaryote
Caudovirales	Myoviridae		Phikzlikevirus	0	Pseudomonas phage EL	prokaryote
Caudovirales	Myoviridae		Phikzlikevirus	0	Pseudomonas phage Lin68	prokaryote
Caudovirales	Myoviridae		Phikzlikevirus	1	Pseudomonas phage phiKZ	prokaryote
Caudovirales	Myoviridae		Punalikevirus	0	Aeromonas phage 43	prokaryote
Caudovirales	Myoviridae		Punalikevirus	1	Enterobacteria phage P1	prokaryote
Caudovirales	Myoviridae		Unassigned	0	Bacillus phage G	prokaryote
Caudovirales	Myoviridae		Unassigned	0	Bacillus phage PBS1	prokaryote
Caudovirales	Myoviridae		Unassigned	0	Microcystis aeruginosa phage Ma-LMM01	prokaryote
Caudovirales	Myoviridae		Viunalikevirus	0	Dickeya phage Limestone	prokaryote
Caudovirales	Myoviridae		Viunalikevirus	0	Escherichia phage Cba120	prokaryote
Caudovirales	Myoviridae		Viunalikevirus	0	Escherichia phage PhaxI	prokaryote
Caudovirales	Myoviridae		Viunalikevirus	0	Salmonella phage Sfp10	prokaryote
Caudovirales	Myoviridae		Viunalikevirus	0	Salmonella phage Sh19	prokaryote
Caudovirales	Myoviridae		Viunalikevirus	1	Salmonella phage ViI	prokaryote
Caudovirales	Myoviridae		Viunalikevirus	0	Shigella phage Ag3	prokaryote
Caudovirales	Podoviridae	Autographivirinae	Phikmvlikevirus	0	Pantoea phage Limelight	prokaryote
Caudovirales	Podoviridae	Autographivirinae	Phikmvlikevirus	0	Pantoea phage Limezero	prokaryote
Caudovirales	Podoviridae	Autographivirinae	Phikmvlikevirus	0	Pseudomonas phage LKA1	prokaryote
Caudovirales	Podoviridae	Autographivirinae	Phikmvlikevirus	1	Pseudomonas phage phiKMV	prokaryote
Caudovirales	Podoviridae	Autographivirinae	Sp6likevirus	0	Enterobacteria phage K5	prokaryote
Caudovirales	Podoviridae	Autographivirinae	Sp6likevirus	0	Enterobacteria phage K1-5	prokaryote
Caudovirales	Podoviridae	Autographivirinae	Sp6likevirus	0	Enterobacteria phage K1E	prokaryote
Caudovirales	Podoviridae	Autographivirinae	Sp6likevirus	1	Enterobacteria phage SP6	prokaryote
Caudovirales	Podoviridae	Autographivirinae	Sp6likevirus	0	Erwinia amylovora phage Era103	prokaryote
Caudovirales	Podoviridae	Autographivirinae	T7likevirus	1	Enterobacteria phage T7	prokaryote
Caudovirales	Podoviridae	Autographivirinae	T7likevirus	0	Kluyvera phage Kvp1	prokaryote
Caudovirales	Podoviridae	Autographivirinae	T7likevirus	0	Pseudomonad phage gh-1	prokaryote
Caudovirales	Podoviridae	Autographivirinae	Unassigned	0	Prochlorococcus phage P-SSP7	prokaryote
Caudovirales	Podoviridae	Autographivirinae	Unassigned	0	Synechococcus phage P60	prokaryote
Caudovirales	Podoviridae	Autographivirinae	Unassigned	0	Synechococcus phage syn5	prokaryote
Caudovirales	Podoviridae	Picovirinae	Ahjdlikevirus	1	Staphylococcus phage 44AHJD	prokaryote
Caudovirales	Podoviridae	Picovirinae	Ahjdlikevirus	0	Streptococcus phage C1	prokaryote
Caudovirales	Podoviridae	Picovirinae	Phi29likevirus	0	Bacillus phage B103	prokaryote
Caudovirales	Podoviridae	Picovirinae	Phi29likevirus	0	Bacillus phage GA-1	prokaryote
Caudovirales	Podoviridae	Picovirinae	Phi29likevirus	1	Bacillus phage phi29	prokaryote
Caudovirales	Podoviridae	Picovirinae	Phi29likevirus	0	Kurthia phage 6	prokaryote
Caudovirales	Podoviridae	Picovirinae	Unassigned	0	Actinomyces phage Av-1	prokaryote
Caudovirales	Podoviridae	Picovirinae	Unassigned	0	Mycoplasma phage P1	prokaryote
Caudovirales	Podoviridae	Picovirinae	Unassigned	0	Streptococcus phage Cp-1	prokaryote
Caudovirales	Podoviridae		Bppunalikevirus	1	Bordetella phage BPP-1	prokaryote
Caudovirales	Podoviridae		Bppunalikevirus	0	Burkholderia phage BcepC6B	prokaryote
Caudovirales	Podoviridae		Epsilon15likevirus	0	Escherichia phage PhiV10	prokaryote
Caudovirales	Podoviridae		Epsilon15likevirus	1	Salmonella phage epsilon15	prokaryote
Caudovirales	Podoviridae		Luz24likevirus	1	Pseudomonas phage LUZ24	prokaryote
Caudovirales	Podoviridae		Luz24likevirus	0	Pseudomonas phage PaP3	prokaryote
Caudovirales	Podoviridae		N4likevirus	1	Escherichia phage N4	prokaryote
Caudovirales	Podoviridae		P22likevirus	1	Enterobacteria phage P22	prokaryote
Caudovirales	Podoviridae		P22likevirus	0	Salmonella phage HK620	prokaryote
Caudovirales	Podoviridae		P22likevirus	0	Salmonella phage ST64T	prokaryote
Caudovirales	Podoviridae		P22likevirus	0	Shigella phage Sf6	prokaryote
Caudovirales	Podoviridae		Phieco32likevirus	1	Enterobacteria phage Phieco32	prokaryote
Caudovirales	Podoviridae		Unassigned	0	Endosymbiont phage APSE-1	prokaryote
Caudovirales	Podoviridae		Unassigned	0	Lactococcus phage KSY1	prokaryote
Caudovirales	Podoviridae		Unassigned	0	Phormidium phage Pf-WMP3	prokaryote
Caudovirales	Podoviridae		Unassigned	0	Phormidium phage Pf-WMP4	prokaryote
Caudovirales	Podoviridae		Unassigned	0	Pseudomonas phage 119X	prokaryote
Caudovirales	Podoviridae		Unassigned	0	Pseudomonas phage F116	prokaryote
Caudovirales	Podoviridae		Unassigned	0	Roseobacter phage SIO1	prokaryote
Caudovirales	Podoviridae		Unassigned	0	Vibrio phage VpV262	prokaryote
Caudovirales	Siphoviridae		C2likevirus	0	Lactococcus phage bIL67	prokaryote
Caudovirales	Siphoviridae		C2likevirus	1	Lactococcus phage c2	prokaryote
Caudovirales	Siphoviridae		L5likevirus	0	Mycobacterium phage D29	prokaryote
Caudovirales	Siphoviridae		L5likevirus	1	Mycobacterium phage L5	prokaryote
Caudovirales	Siphoviridae		Lambdalikevirus	0	Enterobacteria phage HK022	prokaryote
Caudovirales	Siphoviridae		Lambdalikevirus	0	Enterobacteria phage HK97	prokaryote
Caudovirales	Siphoviridae		Lambdalikevirus	1	Enterobacteria phage lambda	prokaryote
Caudovirales	Siphoviridae		N15likevirus	1	Enterobacteria phage N15	prokaryote
Caudovirales	Siphoviridae		Phic3unalikevirus	1	Streptomyces phage phiC31	prokaryote
Caudovirales	Siphoviridae		Psimunalikevirus	1	Methanobacterium phage psiM1	prokaryote
Caudovirales	Siphoviridae		Spbetalikevirus	1	Bacillus phage SPbeta	prokaryote
Caudovirales	Siphoviridae		T5likevirus	1	Enterobacteria phage T5	prokaryote
Caudovirales	Siphoviridae		T5likevirus	0	Escherichia phage Akfv33	prokaryote
Caudovirales	Siphoviridae		T5likevirus	0	Escherichia phage Bf23	prokaryote
Caudovirales	Siphoviridae		T5likevirus	0	Escherichia phage Eps7	prokaryote
Caudovirales	Siphoviridae		T5likevirus	0	Escherichia phage H8	prokaryote
Caudovirales	Siphoviridae		T5likevirus	0	Escherichia phage T5	prokaryote
Caudovirales	Siphoviridae		T5likevirus	0	Salmonella phage Spc35	prokaryote
Caudovirales	Siphoviridae		T5likevirus	0	Vibrio phage 149 (type IV)	prokaryote
Caudovirales	Siphoviridae		Tunalikevirus	0	Cronobacter phage Esp2949-1	prokaryote
Caudovirales	Siphoviridae		Tunalikevirus	0	Enterobacter phage F20	prokaryote
Caudovirales	Siphoviridae		Tunalikevirus	1	Enterobacteria phage T1	prokaryote
Caudovirales	Siphoviridae		Tunalikevirus	0	Escherichia phage Eb49	prokaryote
Caudovirales	Siphoviridae		Tunalikevirus	0	Escherichia phage Jk06	prokaryote
Caudovirales	Siphoviridae		Tunalikevirus	0	Escherichia phage Rogue1	prokaryote
Caudovirales	Siphoviridae		Tunalikevirus	0	Escherichia phage Rtp	prokaryote
Caudovirales	Siphoviridae		Tunalikevirus	0	Escherichia phage Tls	prokaryote
Caudovirales	Siphoviridae		Tunalikevirus	0	Shigella phage Shfl1	prokaryote
Caudovirales	Siphoviridae		Yualikevirus	0	Phage phiJl001	prokaryote
Caudovirales	Siphoviridae		Yualikevirus	0	Pseudomonas phage M6	prokaryote
Caudovirales	Siphoviridae		Yualikevirus	1	Pseudomonas phage Yua	prokaryote
Herpesvirales	Alloherpesviridae		Batrachovirus	1	Ranid herpesvirus 1	vertebrate
Herpesvirales	Alloherpesviridae		Batrachovirus	0	Ranid herpesvirus 2	vertebrate
Herpesvirales	Alloherpesviridae		Cyprinivirus	0	Anguillid herpesvirus 1	vertebrate
Herpesvirales	Alloherpesviridae		Cyprinivirus	0	Cyprinid herpesvirus 1	vertebrate
Herpesvirales	Alloherpesviridae		Cyprinivirus	0	Cyprinid herpesvirus 2	vertebrate
Herpesvirales	Alloherpesviridae		Cyprinivirus	1	Cyprinid herpesvirus 3	vertebrate
Herpesvirales	Alloherpesviridae		Ictalurivirus	0	Acipenserid herpesvirus 2	vertebrate
Herpesvirales	Alloherpesviridae		Ictalurivirus	1	Ictalurid herpesvirus 1	vertebrate
Herpesvirales	Alloherpesviridae		Ictalurivirus	0	Ictalurid herpesvirus 2	vertebrate
Herpesvirales	Alloherpesviridae		Salmonivirus	1	Salmonid herpesvirus 1	vertebrate
Herpesvirales	Alloherpesviridae		Salmonivirus	0	Salmonid herpesvirus 2	vertebrate
Herpesvirales	Alloherpesviridae		Salmonivirus	0	Salmonid herpesvirus 3	vertebrate
Herpesvirales	Herpesviridae	Alphaherpesvirinae	Iltovirus	1	Gallid herpesvirus 1	vertebrate
Herpesvirales	Herpesviridae	Alphaherpesvirinae	Iltovirus	0	Psittacid herpesvirus 1	vertebrate
Herpesvirales	Herpesviridae	Alphaherpesvirinae	Mardivirus	0	Anatid herpesvirus 1	vertebrate
Herpesvirales	Herpesviridae	Alphaherpesvirinae	Mardivirus	0	Columbid herpesvirus 1	vertebrate
Herpesvirales	Herpesviridae	Alphaherpesvirinae	Mardivirus	1	Gallid herpesvirus 2	vertebrate
Herpesvirales	Herpesviridae	Alphaherpesvirinae	Mardivirus	0	Gallid herpesvirus 3	vertebrate
Herpesvirales	Herpesviridae	Alphaherpesvirinae	Mardivirus	0	Meleagrid herpesvirus 1	vertebrate
Herpesvirales	Herpesviridae	Alphaherpesvirinae	Scutavirus	1	Chelonid herpesvirus 5	vertebrate
Herpesvirales	Herpesviridae	Alphaherpesvirinae	Simplexvirus	0	Ateline herpesvirus 1	vertebrate
Herpesvirales	Herpesviridae	Alphaherpesvirinae	Simplexvirus	0	Bovine herpesvirus 2	vertebrate
Herpesvirales	Herpesviridae	Alphaherpesvirinae	Simplexvirus	0	Cercopithecine herpesvirus 2	vertebrate
Herpesvirales	Herpesviridae	Alphaherpesvirinae	Simplexvirus	1	Human herpesvirus 1	vertebrate
Herpesvirales	Herpesviridae	Alphaherpesvirinae	Simplexvirus	0	Human herpesvirus 2	vertebrate
Herpesvirales	Herpesviridae	Alphaherpesvirinae	Simplexvirus	0	Leporid herpesvirus 4	vertebrate
Herpesvirales	Herpesviridae	Alphaherpesvirinae	Simplexvirus	0	Macacine herpesvirus 1	vertebrate
Herpesvirales	Herpesviridae	Alphaherpesvirinae	Simplexvirus	0	Macropodid herpesvirus 1	vertebrate
Herpesvirales	Herpesviridae	Alphaherpesvirinae	Simplexvirus	0	Macropodid herpesvirus 2	vertebrate
Herpesvirales	Herpesviridae	Alphaherpesvirinae	Simplexvirus	0	Papiine herpesvirus 2	vertebrate
Herpesvirales	Herpesviridae	Alphaherpesvirinae	Simplexvirus	0	Saimiriine herpesvirus 1	vertebrate
Herpesvirales	Herpesviridae	Alphaherpesvirinae	Unassigned	0	Chelonid herpesvirus 6	vertebrate
Herpesvirales	Herpesviridae	Alphaherpesvirinae	Varicellovirus	0	Bovine herpesvirus 1	vertebrate
Herpesvirales	Herpesviridae	Alphaherpesvirinae	Varicellovirus	0	Bovine herpesvirus 5	vertebrate
Herpesvirales	Herpesviridae	Alphaherpesvirinae	Varicellovirus	0	Bubaline herpesvirus 1	vertebrate
Herpesvirales	Herpesviridae	Alphaherpesvirinae	Varicellovirus	0	Canid herpesvirus 1	vertebrate
Herpesvirales	Herpesviridae	Alphaherpesvirinae	Varicellovirus	0	Caprine herpesvirus 1	vertebrate
Herpesvirales	Herpesviridae	Alphaherpesvirinae	Varicellovirus	0	Cercopithecine herpesvirus 9	vertebrate
Herpesvirales	Herpesviridae	Alphaherpesvirinae	Varicellovirus	0	Cervid herpesvirus 1	vertebrate
Herpesvirales	Herpesviridae	Alphaherpesvirinae	Varicellovirus	0	Cervid herpesvirus 2	vertebrate
Herpesvirales	Herpesviridae	Alphaherpesvirinae	Varicellovirus	0	Equid herpesvirus 1	vertebrate
Herpesvirales	Herpesviridae	Alphaherpesvirinae	Varicellovirus	0	Equid herpesvirus 3	vertebrate
Herpesvirales	Herpesviridae	Alphaherpesvirinae	Varicellovirus	0	Equid herpesvirus 4	vertebrate
Herpesvirales	Herpesviridae	Alphaherpesvirinae	Varicellovirus	0	Equid herpesvirus 8	vertebrate
Herpesvirales	Herpesviridae	Alphaherpesvirinae	Varicellovirus	0	Equid herpesvirus 9	vertebrate
Herpesvirales	Herpesviridae	Alphaherpesvirinae	Varicellovirus	0	Felid herpesvirus 1	vertebrate
Herpesvirales	Herpesviridae	Alphaherpesvirinae	Varicellovirus	1	Human herpesvirus 3	vertebrate
Herpesvirales	Herpesviridae	Alphaherpesvirinae	Varicellovirus	0	Phocid herpesvirus 1	vertebrate
Herpesvirales	Herpesviridae	Alphaherpesvirinae	Varicellovirus	0	Suid herpesvirus 1	vertebrate
Herpesvirales	Herpesviridae	Betaherpesvirinae	Cytomegalovirus	0	Aotine herpesvirus 1	vertebrate
Herpesvirales	Herpesviridae	Betaherpesvirinae	Cytomegalovirus	0	Cebine herpesvirus 1	vertebrate
Herpesvirales	Herpesviridae	Betaherpesvirinae	Cytomegalovirus	0	Cercopithecine herpesvirus 5	vertebrate
Herpesvirales	Herpesviridae	Betaherpesvirinae	Cytomegalovirus	1	Human herpesvirus 5	vertebrate
Herpesvirales	Herpesviridae	Betaherpesvirinae	Cytomegalovirus	0	Macacine herpesvirus 3	vertebrate
Herpesvirales	Herpesviridae	Betaherpesvirinae	Cytomegalovirus	0	Panine herpesvirus 2	vertebrate
Herpesvirales	Herpesviridae	Betaherpesvirinae	Cytomegalovirus	0	Papiine herpesvirus 3	vertebrate
Herpesvirales	Herpesviridae	Betaherpesvirinae	Cytomegalovirus	0	Saimiriine herpesvirus 4	vertebrate
Herpesvirales	Herpesviridae	Betaherpesvirinae	Muromegalovirus	1	Murid herpesvirus 1	vertebrate
Herpesvirales	Herpesviridae	Betaherpesvirinae	Muromegalovirus	0	Murid herpesvirus 2	vertebrate
Herpesvirales	Herpesviridae	Betaherpesvirinae	Muromegalovirus	0	Murid herpesvirus 8	vertebrate
Herpesvirales	Herpesviridae	Betaherpesvirinae	Proboscivirus	1	Elephantid herpesvirus 1	vertebrate
Herpesvirales	Herpesviridae	Betaherpesvirinae	Roseolovirus	0	Human herpesvirus 7	vertebrate
Herpesvirales	Herpesviridae	Betaherpesvirinae	Roseolovirus	1	Human herpesvirus 6A	vertebrate
Herpesvirales	Herpesviridae	Betaherpesvirinae	Roseolovirus	0	Human herpesvirus 6B	vertebrate
Herpesvirales	Herpesviridae	Betaherpesvirinae	Unassigned	0	Caviid herpesvirus 2	vertebrate
Herpesvirales	Herpesviridae	Betaherpesvirinae	Unassigned	0	Suid herpesvirus 2	vertebrate
Herpesvirales	Herpesviridae	Betaherpesvirinae	Unassigned	0	Tupaiid herpesvirus 1	vertebrate
Herpesvirales	Herpesviridae	Gammaherpesvirinae	Lymphocryptovirus	0	Callitrichine herpesvirus 3	vertebrate
Herpesvirales	Herpesviridae	Gammaherpesvirinae	Lymphocryptovirus	0	Cercopithecine herpesvirus 14	vertebrate
Herpesvirales	Herpesviridae	Gammaherpesvirinae	Lymphocryptovirus	0	Gorilline herpesvirus 1	vertebrate
Herpesvirales	Herpesviridae	Gammaherpesvirinae	Lymphocryptovirus	1	Human herpesvirus 4	vertebrate
Herpesvirales	Herpesviridae	Gammaherpesvirinae	Lymphocryptovirus	0	Macacine herpesvirus 4	vertebrate
Herpesvirales	Herpesviridae	Gammaherpesvirinae	Lymphocryptovirus	0	Panine herpesvirus 1	vertebrate
Herpesvirales	Herpesviridae	Gammaherpesvirinae	Lymphocryptovirus	0	Papiine herpesvirus 1	vertebrate
Herpesvirales	Herpesviridae	Gammaherpesvirinae	Lymphocryptovirus	0	Pongine herpesvirus 2	vertebrate
Herpesvirales	Herpesviridae	Gammaherpesvirinae	Macavirus	1	Alcelaphine herpesvirus 1	vertebrate
Herpesvirales	Herpesviridae	Gammaherpesvirinae	Macavirus	0	Alcelaphine herpesvirus 2	vertebrate
Herpesvirales	Herpesviridae	Gammaherpesvirinae	Macavirus	0	Bovine herpesvirus 6	vertebrate
Herpesvirales	Herpesviridae	Gammaherpesvirinae	Macavirus	0	Caprine herpesvirus 2	vertebrate
Herpesvirales	Herpesviridae	Gammaherpesvirinae	Macavirus	0	Hippotragine herpesvirus 1	vertebrate
Herpesvirales	Herpesviridae	Gammaherpesvirinae	Macavirus	0	Ovine herpesvirus 2	vertebrate
Herpesvirales	Herpesviridae	Gammaherpesvirinae	Macavirus	0	Suid herpesvirus 3	vertebrate
Herpesvirales	Herpesviridae	Gammaherpesvirinae	Macavirus	0	Suid herpesvirus 4	vertebrate
Herpesvirales	Herpesviridae	Gammaherpesvirinae	Macavirus	0	Suid herpesvirus 5	vertebrate
Herpesvirales	Herpesviridae	Gammaherpesvirinae	Percavirus	1	Equid herpesvirus 2	vertebrate
Herpesvirales	Herpesviridae	Gammaherpesvirinae	Percavirus	0	Equid herpesvirus 5	vertebrate
Herpesvirales	Herpesviridae	Gammaherpesvirinae	Percavirus	0	Mustelid herpesvirus 1	vertebrate
Herpesvirales	Herpesviridae	Gammaherpesvirinae	Rhadinovirus	0	Ateline herpesvirus 2	vertebrate
Herpesvirales	Herpesviridae	Gammaherpesvirinae	Rhadinovirus	0	Ateline herpesvirus 3	vertebrate
Herpesvirales	Herpesviridae	Gammaherpesvirinae	Rhadinovirus	0	Bovine herpesvirus 4	vertebrate
Herpesvirales	Herpesviridae	Gammaherpesvirinae	Rhadinovirus	0	Cricetid herpesvirus 2	vertebrate
Herpesvirales	Herpesviridae	Gammaherpesvirinae	Rhadinovirus	0	Human herpesvirus 8	vertebrate
Herpesvirales	Herpesviridae	Gammaherpesvirinae	Rhadinovirus	0	Macacine herpesvirus 5	vertebrate
Herpesvirales	Herpesviridae	Gammaherpesvirinae	Rhadinovirus	0	Murid herpesvirus 4	vertebrate
Herpesvirales	Herpesviridae	Gammaherpesvirinae	Rhadinovirus	0	Murid herpesvirus 7	vertebrate
Herpesvirales	Herpesviridae	Gammaherpesvirinae	Rhadinovirus	1	Saimiriine herpesvirus 2	vertebrate
Herpesvirales	Herpesviridae	Gammaherpesvirinae	Unassigned	0	Equid herpesvirus 7	vertebrate
Herpesvirales	Herpesviridae	Gammaherpesvirinae	Unassigned	0	Phocid herpesvirus 2	vertebrate
Herpesvirales	Herpesviridae	Gammaherpesvirinae	Unassigned	0	Saguinine herpesvirus 1	vertebrate
Herpesvirales	Herpesviridae	Unassigned	Unassigned	0	Iguanid herpesvirus 2	vertebrate
Herpesvirales	Malacoherpesviridae		Aurivirus	1	Haliotid herpesvirus 1	invertebrate
Herpesvirales	Malacoherpesviridae		Ostreavirus	1	Ostreid herpesvirus 1	invertebrate
Ligamenvirales	Lipothrixviridae		Alphalipothrixvirus	1	Thermoproteus tenax virus 1	prokaryote
Ligamenvirales	Lipothrixviridae		Betalipothrixvirus	0	Acidianus filamentous virus 3	prokaryote
Ligamenvirales	Lipothrixviridae		Betalipothrixvirus	0	Acidianus filamentous virus 6	prokaryote
Ligamenvirales	Lipothrixviridae		Betalipothrixvirus	0	Acidianus filamentous virus 7	prokaryote
Ligamenvirales	Lipothrixviridae		Betalipothrixvirus	0	Acidianus filamentous virus 8	prokaryote
Ligamenvirales	Lipothrixviridae		Betalipothrixvirus	0	Acidianus filamentous virus 9	prokaryote
Ligamenvirales	Lipothrixviridae		Betalipothrixvirus	1	Sulfolobus islandicus filamentous virus	prokaryote
Ligamenvirales	Lipothrixviridae		Deltalipothrixvirus	1	Acidianus filamentous virus 2	prokaryote
Ligamenvirales	Lipothrixviridae		Gammalipothrixvirus	1	Acidianus filamentous virus 1	prokaryote
Ligamenvirales	Rudiviridae		Rudivirus	0	Acidianus rod-shaped virus 1	prokaryote
Ligamenvirales	Rudiviridae		Rudivirus	0	Sulfolobus islandicus rod-shaped virus 1	prokaryote
Ligamenvirales	Rudiviridae		Rudivirus	1	Sulfolobus islandicus rod-shaped virus 2	prokaryote
Mononegavirales	Bornaviridae		Bornavirus	1	Borna disease virus	vertebrate
Mononegavirales	Filoviridae		Ebolavirus	0	Bundibugyo ebolavirus	vertebrate
Mononegavirales	Filoviridae		Ebolavirus	0	Reston ebolavirus	vertebrate
Mononegavirales	Filoviridae		Ebolavirus	0	Sudan ebolavirus	vertebrate
Mononegavirales	Filoviridae		Ebolavirus	0	Tai Forest ebolavirus	vertebrate
Mononegavirales	Filoviridae		Ebolavirus	1	Zaire ebolavirus	vertebrate
Mononegavirales	Filoviridae		Marburgvirus	1	Marburg marburgvirus	vertebrate
Mononegavirales	Paramyxoviridae	Paramyxovirinae	Aquaparamyxovirus	1	Atlantic salmon paramyxovirus	vertebrate
Mononegavirales	Paramyxoviridae	Paramyxovirinae	Avulavirus	0	Avian paramyxovirus 2	vertebrate
Mononegavirales	Paramyxoviridae	Paramyxovirinae	Avulavirus	0	Avian paramyxovirus 3	vertebrate
Mononegavirales	Paramyxoviridae	Paramyxovirinae	Avulavirus	0	Avian paramyxovirus 4	vertebrate
Mononegavirales	Paramyxoviridae	Paramyxovirinae	Avulavirus	0	Avian paramyxovirus 5	vertebrate
Mononegavirales	Paramyxoviridae	Paramyxovirinae	Avulavirus	0	Avian paramyxovirus 6	vertebrate
Mononegavirales	Paramyxoviridae	Paramyxovirinae	Avulavirus	0	Avian paramyxovirus 7	vertebrate
Mononegavirales	Paramyxoviridae	Paramyxovirinae	Avulavirus	0	Avian paramyxovirus 8	vertebrate
Mononegavirales	Paramyxoviridae	Paramyxovirinae	Avulavirus	0	Avian paramyxovirus 9	vertebrate
Mononegavirales	Paramyxoviridae	Paramyxovirinae	Avulavirus	1	Newcastle disease virus	vertebrate
Mononegavirales	Paramyxoviridae	Paramyxovirinae	Ferlavirus	1	Fer-de-Lance paramyxovirus	vertebrate
Mononegavirales	Paramyxoviridae	Paramyxovirinae	Henipavirus	1	Hendra virus	vertebrate
Mononegavirales	Paramyxoviridae	Paramyxovirinae	Henipavirus	0	Nipah virus	vertebrate
Mononegavirales	Paramyxoviridae	Paramyxovirinae	Morbillivirus	0	Canine distemper virus	vertebrate
Mononegavirales	Paramyxoviridae	Paramyxovirinae	Morbillivirus	0	Cetacean morbillivirus	vertebrate
Mononegavirales	Paramyxoviridae	Paramyxovirinae	Morbillivirus	1	Measles virus	vertebrate
Mononegavirales	Paramyxoviridae	Paramyxovirinae	Morbillivirus	0	Peste-des-petits-ruminants virus	vertebrate
Mononegavirales	Paramyxoviridae	Paramyxovirinae	Morbillivirus	0	Phocine distemper virus	vertebrate
Mononegavirales	Paramyxoviridae	Paramyxovirinae	Morbillivirus	0	Rinderpest virus	vertebrate
Mononegavirales	Paramyxoviridae	Paramyxovirinae	Respirovirus	0	Bovine parainfluenza virus 3	vertebrate
Mononegavirales	Paramyxoviridae	Paramyxovirinae	Respirovirus	0	Human parainfluenza virus 1	vertebrate
Mononegavirales	Paramyxoviridae	Paramyxovirinae	Respirovirus	0	Human parainfluenza virus 3	vertebrate
Mononegavirales	Paramyxoviridae	Paramyxovirinae	Respirovirus	1	Sendai virus	vertebrate
Mononegavirales	Paramyxoviridae	Paramyxovirinae	Respirovirus	0	Simian virus 10	vertebrate
Mononegavirales	Paramyxoviridae	Paramyxovirinae	Rubulavirus	0	Human parainfluenza virus 2	vertebrate
Mononegavirales	Paramyxoviridae	Paramyxovirinae	Rubulavirus	0	Human parainfluenza virus 4	vertebrate
Mononegavirales	Paramyxoviridae	Paramyxovirinae	Rubulavirus	0	Mapuera virus	vertebrate
Mononegavirales	Paramyxoviridae	Paramyxovirinae	Rubulavirus	1	Mumps virus	vertebrate
Mononegavirales	Paramyxoviridae	Paramyxovirinae	Rubulavirus	0	Parainfluenza virus 5	vertebrate
Mononegavirales	Paramyxoviridae	Paramyxovirinae	Rubulavirus	0	Porcine rubulavirus	vertebrate
Mononegavirales	Paramyxoviridae	Paramyxovirinae	Rubulavirus	0	Simian virus 41	vertebrate
Mononegavirales	Paramyxoviridae	Pneumovirinae	Metapneumovirus	1	Avian metapneumovirus	vertebrate
Mononegavirales	Paramyxoviridae	Pneumovirinae	Metapneumovirus	0	Human metapneumovirus	vertebrate
Mononegavirales	Paramyxoviridae	Pneumovirinae	Pneumovirus	0	Bovine respiratory syncytial virus	vertebrate
Mononegavirales	Paramyxoviridae	Pneumovirinae	Pneumovirus	1	Human respiratory syncytial virus	vertebrate
Mononegavirales	Paramyxoviridae	Pneumovirinae	Pneumovirus	0	Murine pneumonia virus	vertebrate
Mononegavirales	Rhabdoviridae		Cytorhabdovirus	0	Barley yellow striate mosaic virus	plants
Mononegavirales	Rhabdoviridae		Cytorhabdovirus	0	Broccoli necrotic yellows virus	plants
Mononegavirales	Rhabdoviridae		Cytorhabdovirus	0	Festuca leaf streak virus	plants
Mononegavirales	Rhabdoviridae		Cytorhabdovirus	1	Lettuce necrotic yellows virus	plants
Mononegavirales	Rhabdoviridae		Cytorhabdovirus	0	Lettuce yellow mottle virus	plants
Mononegavirales	Rhabdoviridae		Cytorhabdovirus	0	Northern cereal mosaic virus	plants
Mononegavirales	Rhabdoviridae		Cytorhabdovirus	0	Sonchus virus	plants
Mononegavirales	Rhabdoviridae		Cytorhabdovirus	0	Strawberry crinkle virus	plants
Mononegavirales	Rhabdoviridae		Cytorhabdovirus	0	Wheat American striate mosaic virus	plants
Mononegavirales	Rhabdoviridae		Ephemerovirus	0	Adelaide River virus	vertebrate
Mononegavirales	Rhabdoviridae		Ephemerovirus	0	Berrimah virus	vertebrate
Mononegavirales	Rhabdoviridae		Ephemerovirus	1	Bovine ephemeral fever virus	vertebrate
Mononegavirales	Rhabdoviridae		Ephemerovirus	0	Kotonkan virus	vertebrate
Mononegavirales	Rhabdoviridae		Ephemerovirus	0	Obodhiang virus	vertebrate
Mononegavirales	Rhabdoviridae		Lyssavirus	0	Aravan virus	vertebrate
Mononegavirales	Rhabdoviridae		Lyssavirus	0	Australian bat lyssavirus	vertebrate
Mononegavirales	Rhabdoviridae		Lyssavirus	0	Duvenhage virus	vertebrate
Mononegavirales	Rhabdoviridae		Lyssavirus	0	European bat lyssavirus 1	vertebrate
Mononegavirales	Rhabdoviridae		Lyssavirus	0	European bat lyssavirus 2	vertebrate
Mononegavirales	Rhabdoviridae		Lyssavirus	0	Irkut virus	vertebrate
Mononegavirales	Rhabdoviridae		Lyssavirus	0	Khujand virus	vertebrate
Mononegavirales	Rhabdoviridae		Lyssavirus	0	Lagos bat virus	vertebrate
Mononegavirales	Rhabdoviridae		Lyssavirus	0	Mokola virus	vertebrate
Mononegavirales	Rhabdoviridae		Lyssavirus	1	Rabies virus	vertebrate
Mononegavirales	Rhabdoviridae		Lyssavirus	0	Shimoni bat virus	vertebrate
Mononegavirales	Rhabdoviridae		Lyssavirus	0	West Caucasian bat virus	vertebrate
Mononegavirales	Rhabdoviridae		Novirhabdovirus	0	Hirame rhabdovirus	vertebrate
Mononegavirales	Rhabdoviridae		Novirhabdovirus	1	Infectious hematopoietic necrosis virus	vertebrate
Mononegavirales	Rhabdoviridae		Novirhabdovirus	0	Snakehead virus	vertebrate
Mononegavirales	Rhabdoviridae		Novirhabdovirus	0	Viral hemorrhagic septicemia virus	vertebrate
Mononegavirales	Rhabdoviridae		Nucleorhabdovirus	0	Datura yellow vein virus	plants
Mononegavirales	Rhabdoviridae		Nucleorhabdovirus	0	Eggplant mottled dwarf virus	plants
Mononegavirales	Rhabdoviridae		Nucleorhabdovirus	0	Maize fine streak virus	plants
Mononegavirales	Rhabdoviridae		Nucleorhabdovirus	0	Maize Iranian mosaic virus	plants
Mononegavirales	Rhabdoviridae		Nucleorhabdovirus	0	Maize mosaic virus	plants
Mononegavirales	Rhabdoviridae		Nucleorhabdovirus	1	Potato yellow dwarf virus	plants
Mononegavirales	Rhabdoviridae		Nucleorhabdovirus	0	Rice yellow stunt virus	plants
Mononegavirales	Rhabdoviridae		Nucleorhabdovirus	0	Sonchus yellow net virus	plants
Mononegavirales	Rhabdoviridae		Nucleorhabdovirus	0	Sowthistle yellow vein virus	plants
Mononegavirales	Rhabdoviridae		Nucleorhabdovirus	0	Taro vein chlorosis virus	plants
Mononegavirales	Rhabdoviridae		Perhabdovirus	0	Anguillid rhabdovirus	vertebrate
Mononegavirales	Rhabdoviridae		Perhabdovirus	1	Perch rhabdovirus	vertebrate
Mononegavirales	Rhabdoviridae		Perhabdovirus	0	Sea trout rhabdovirus	insect
Mononegavirales	Rhabdoviridae		Sigmavirus	0	Drosophila affinis sigmavirus	insect
Mononegavirales	Rhabdoviridae		Sigmavirus	0	Drosophila ananassae sigmavirus	insect
Mononegavirales	Rhabdoviridae		Sigmavirus	0	Drosophila immigrans sigmavirus	insect
Mononegavirales	Rhabdoviridae		Sigmavirus	1	Drosophila melanogaster sigmavirus	insect
Mononegavirales	Rhabdoviridae		Sigmavirus	0	Drosophila obscura sigmavirus	insect
Mononegavirales	Rhabdoviridae		Sigmavirus	0	Drosophila tristis sigmavirus	insect
Mononegavirales	Rhabdoviridae		Sigmavirus	0	Muscina stabulans sigmavirus	insect
Mononegavirales	Rhabdoviridae		Tibrovirus	0	Coastal plains virus	vertebrate
Mononegavirales	Rhabdoviridae		Tibrovirus	1	Tibrogargan virus
Mononegavirales	Rhabdoviridae		Unassigned	0	Flanders virus
Mononegavirales	Rhabdoviridae		Unassigned	0	Moussa virus
Mononegavirales	Rhabdoviridae		Unassigned	0	Ngaingan virus
Mononegavirales	Rhabdoviridae		Unassigned	0	Sigma virus
Mononegavirales	Rhabdoviridae		Unassigned	0	Tupaia virus
Mononegavirales	Rhabdoviridae		Unassigned	0	Wongabel virus	insect
Mononegavirales	Rhabdoviridae		Vesiculovirus	0	Carajas virus	insect
Mononegavirales	Rhabdoviridae		Vesiculovirus	0	Chandipura virus
Mononegavirales	Rhabdoviridae		Vesiculovirus	0	Cocal virus
Mononegavirales	Rhabdoviridae		Vesiculovirus	0	Isfahan virus	insect
Mononegavirales	Rhabdoviridae		Vesiculovirus	0	Maraba virus
Mononegavirales	Rhabdoviridae		Vesiculovirus	0	Piry virus
Mononegavirales	Rhabdoviridae		Vesiculovirus	0	Spring viraemia of carp virus
Mononegavirales	Rhabdoviridae		Vesiculovirus	0	Vesicular stomatitis Alagoas virus
Mononegavirales	Rhabdoviridae		Vesiculovirus	1	Vesicular stomatitis Indiana virus
Mononegavirales	Rhabdoviridae		Vesiculovirus	0	Vesicular stomatitis New Jersey virus
Nidovirales	Arteriviridae		Arterivirus	1	Equine arteritis virus	vertebrate
Nidovirales	Arteriviridae		Arterivirus	0	Lactate dehydrogenase-elevating virus	vertebrate
Nidovirales	Arteriviridae		Arterivirus	0	Porcine reproductive and respiratory syndrome virus	vertebrate
Nidovirales	Arteriviridae		Arterivirus	0	Simian hemorrhagic fever virus	vertebrate
Nidovirales	Coronaviridae	Coronavirinae	Alphacoronavirus	1	Alphacoronavirus 1	vertebrate
Nidovirales	Coronaviridae	Coronavirinae	Alphacoronavirus	0	Human coronavirus 229E	vertebrate
Nidovirales	Coronaviridae	Coronavirinae	Alphacoronavirus	0	Human coronavirus NL63	vertebrate
Nidovirales	Coronaviridae	Coronavirinae	Alphacoronavirus	0	Miniopterus bat coronavirus 1	vertebrate
Nidovirales	Coronaviridae	Coronavirinae	Alphacoronavirus	0	Miniopterus bat coronavirus HKU8	vertebrate
Nidovirales	Coronaviridae	Coronavirinae	Alphacoronavirus	0	Porcine epidemic diarrhea virus	vertebrate
Nidovirales	Coronaviridae	Coronavirinae	Alphacoronavirus	0	Rhinolophus bat coronavirus HKU2	vertebrate
Nidovirales	Coronaviridae	Coronavirinae	Alphacoronavirus	0	Scotophilus bat coronavirus 512	vertebrate
Nidovirales	Coronaviridae	Coronavirinae	Betacoronavirus	0	Betacoronavirus 1	vertebrate
Nidovirales	Coronaviridae	Coronavirinae	Betacoronavirus	0	Human coronavirus HKU1	vertebrate
Nidovirales	Coronaviridae	Coronavirinae	Betacoronavirus	1	Murine coronavirus	vertebrate
Nidovirales	Coronaviridae	Coronavirinae	Betacoronavirus	0	Pipistrellus bat coronavirus HKU5	vertebrate
Nidovirales	Coronaviridae	Coronavirinae	Betacoronavirus	0	Rousettus bat coronavirus HKU9	vertebrate
Nidovirales	Coronaviridae	Coronavirinae	Betacoronavirus	0	Severe acute respiratory syndrome-related coronavirus	vertebrate
Nidovirales	Coronaviridae	Coronavirinae	Betacoronavirus	0	Tylonycteris bat coronavirus HKU4	vertebrate
Nidovirales	Coronaviridae	Coronavirinae	Deltacoronavirus	1	Bulbul coronavirus HKU11	vertebrate
Nidovirales	Coronaviridae	Coronavirinae	Deltacoronavirus	0	Munia coronavirus HKU13	vertebrate
Nidovirales	Coronaviridae	Coronavirinae	Deltacoronavirus	0	Thrush coronavirus HKU12	vertebrate
Nidovirales	Coronaviridae	Coronavirinae	Gammacoronavirus	1	Avian coronavirus	vertebrate
Nidovirales	Coronaviridae	Coronavirinae	Gammacoronavirus	0	Beluga whale coronavirus SW1	vertebrate
Nidovirales	Coronaviridae	Torovirinae	Bafinivirus	1	White bream virus	vertebrate
Nidovirales	Coronaviridae	Torovirinae	Torovirus	0	Bovine torovirus	vertebrate
Nidovirales	Coronaviridae	Torovirinae	Torovirus	1	Equine torovirus	vertebrate
Nidovirales	Coronaviridae	Torovirinae	Torovirus	0	Human torovirus	vertebrate
Nidovirales	Coronaviridae	Torovirinae	Torovirus	0	Porcine torovirus	vertebrate
Nidovirales	Mesoniviridae		Alphamesonivirus	1	Alphamesonivirus 1	vertebrate
Nidovirales	Roniviridae		Okavirus	1	Gill-associated virus	vertebrate
Picornavirales	Dicistroviridae		Aparavirus	1	Acute bee paralysis virus	insect
Picornavirales	Dicistroviridae		Aparavirus	0	Israeli acute paralysis virus	insect
Picornavirales	Dicistroviridae		Aparavirus	0	Kashmir bee virus	insect
Picornavirales	Dicistroviridae		Aparavirus	0	Mud crab virus	insect
Picornavirales	Dicistroviridae		Aparavirus	0	Solenopsis invicta virus-1	insect
Picornavirales	Dicistroviridae		Aparavirus	0	Taura syndrome virus	insect
Picornavirales	Dicistroviridae		Cripavirus	0	Aphid lethal paralysis virus	insect
Picornavirales	Dicistroviridae		Cripavirus	0	Black queen cell virus	insect
Picornavirales	Dicistroviridae		Cripavirus	1	Cricket paralysis virus	insect
Picornavirales	Dicistroviridae		Cripavirus	0	Drosophila C virus	insect
Picornavirales	Dicistroviridae		Cripavirus	0	Himetobi P virus	insect
Picornavirales	Dicistroviridae		Cripavirus	0	Homalodisca coagulata virus-1	insect
Picornavirales	Dicistroviridae		Cripavirus	0	Plautia stali intestine virus	insect
Picornavirales	Dicistroviridae		Cripavirus	0	Rhopalosiphum padi virus	insect
Picornavirales	Dicistroviridae		Cripavirus	0	Triatoma virus	insect
Picornavirales	Iflaviridae		Iflavirus	0	Deformed wing virus	insect
Picornavirales	Iflaviridae		Iflavirus	0	Ectropis obliqua virus	insect
Picornavirales	Iflaviridae		Iflavirus	1	Infectious flacherie virus	insect
Picornavirales	Iflaviridae		Iflavirus	0	Perina nuda virus	insect
Picornavirales	Iflaviridae		Iflavirus	0	Sacbrood virus	insect
Picornavirales	Iflaviridae		Iflavirus	0	Slow bee paralysis virus	insect
Picornavirales	Iflaviridae		Iflavirus	0	Varroa destructor virus-1	insect
Picornavirales	Marnaviridae		Marnavirus	1	Heterosigma akashiwo RNA virus	algae
Picornavirales	Picornaviridae		Aphthovirus	0	Bovine rhinitis A virus	vertebrate
Picornavirales	Picornaviridae		Aphthovirus	0	Bovine rhinitis B virus	vertebrate
Picornavirales	Picornaviridae		Aphthovirus	0	Equine rhinitis A virus	vertebrate
Picornavirales	Picornaviridae		Aphthovirus	1	Foot-and-mouth disease virus	vertebrate
Picornavirales	Picornaviridae		Aquamavirus	1	Aquamavirus A	vertebrate
Picornavirales	Picornaviridae		Avihepatovirus	1	Duck hepatitis A virus	vertebrate
Picornavirales	Picornaviridae		Cardiovirus	1	Encephalomyocarditis virus	vertebrate
Picornavirales	Picornaviridae		Cardiovirus	0	Theilovirus	vertebrate
Picornavirales	Picornaviridae		Cosavirus	1	Cosavirus A	vertebrate
Picornavirales	Picornaviridae		Dicipivirus	1	Cadicivirus A	vertebrate
Picornavirales	Picornaviridae		Enterovirus	0	Enterovirus A	vertebrate
Picornavirales	Picornaviridae		Enterovirus	0	Enterovirus B	vertebrate
Picornavirales	Picornaviridae		Enterovirus	1	Enterovirus C	vertebrate
Picornavirales	Picornaviridae		Enterovirus	0	Enterovirus D	vertebrate
Picornavirales	Picornaviridae		Enterovirus	0	Enterovirus E	vertebrate
Picornavirales	Picornaviridae		Enterovirus	0	Enterovirus F	vertebrate
Picornavirales	Picornaviridae		Enterovirus	0	Enterovirus G	vertebrate
Picornavirales	Picornaviridae		Enterovirus	0	Enterovirus H	vertebrate
Picornavirales	Picornaviridae		Enterovirus	0	Enterovirus J	vertebrate
Picornavirales	Picornaviridae		Enterovirus	0	Rhinovirus A	vertebrate
Picornavirales	Picornaviridae		Enterovirus	0	Rhinovirus B	vertebrate
Picornavirales	Picornaviridae		Enterovirus	0	Rhinovirus C	vertebrate
Picornavirales	Picornaviridae		Erbovirus	1	Equine rhinitis B virus	vertebrate
Picornavirales	Picornaviridae		Hepatovirus	1	Hepatitis A virus	vertebrate
Picornavirales	Picornaviridae		Kobuvirus	1	Aichivirus A	vertebrate
Picornavirales	Picornaviridae		Kobuvirus	0	Aichivirus B	vertebrate
Picornavirales	Picornaviridae		Kobuvirus	0	Aichivirus C	vertebrate
Picornavirales	Picornaviridae		Megrivirus	1	Melegrivirus A	vertebrate
Picornavirales	Picornaviridae		Parechovirus	1	Human parechovirus	vertebrate
Picornavirales	Picornaviridae		Parechovirus	0	Ljungan virus	vertebrate
Picornavirales	Picornaviridae		Salivirus	1	Salivirus A	vertebrate
Picornavirales	Picornaviridae		Sapelovirus	0	Avian sapelovirus	vertebrate
Picornavirales	Picornaviridae		Sapelovirus	1	Porcine sapelovirus	vertebrate
Picornavirales	Picornaviridae		Sapelovirus	0	Simian sapelovirus	vertebrate
Picornavirales	Picornaviridae		Senecavirus	1	Seneca Valley virus	vertebrate
Picornavirales	Picornaviridae		Teschovirus	1	Porcine teschovirus	vertebrate
Picornavirales	Picornaviridae		Tremovirus	1	Avian encephalomyelitis virus	vertebrate
Picornavirales	Secoviridae	Comovirinae	Comovirus	0	Andean potato mottle virus	plants
Picornavirales	Secoviridae	Comovirinae	Comovirus	0	Bean pod mottle virus	plants
Picornavirales	Secoviridae	Comovirinae	Comovirus	0	Bean rugose mosaic virus	plants
Picornavirales	Secoviridae	Comovirinae	Comovirus	0	Broad bean stain virus	plants
Picornavirales	Secoviridae	Comovirinae	Comovirus	0	Broad bean true mosaic virus	plants
Picornavirales	Secoviridae	Comovirinae	Comovirus	1	Cowpea mosaic virus	plants
Picornavirales	Secoviridae	Comovirinae	Comovirus	0	Cowpea severe mosaic virus	plants
Picornavirales	Secoviridae	Comovirinae	Comovirus	0	Glycine mosaic virus	plants
Picornavirales	Secoviridae	Comovirinae	Comovirus	0	Pea green mottle virus	plants
Picornavirales	Secoviridae	Comovirinae	Comovirus	0	Pea mild mosaic virus	plants
Picornavirales	Secoviridae	Comovirinae	Comovirus	0	Quail pea mosaic virus	plants
Picornavirales	Secoviridae	Comovirinae	Comovirus	0	Radish mosaic virus	plants
Picornavirales	Secoviridae	Comovirinae	Comovirus	0	Red clover mottle virus	plants
Picornavirales	Secoviridae	Comovirinae	Comovirus	0	Squash mosaic virus	plants
Picornavirales	Secoviridae	Comovirinae	Comovirus	0	Ullucus virus C	plants
Picornavirales	Secoviridae	Comovirinae	Fabavirus	1	Broad bean wilt virus 1	plants
Picornavirales	Secoviridae	Comovirinae	Fabavirus	0	Broad bean wilt virus 2	plants
Picornavirales	Secoviridae	Comovirinae	Fabavirus	0	Cucurbit mild mosaic virus	plants
Picornavirales	Secoviridae	Comovirinae	Fabavirus	0	Gentian mosaic virus	plants
Picornavirales	Secoviridae	Comovirinae	Fabavirus	0	Lamium mild mosaic virus	plants
Picornavirales	Secoviridae	Comovirinae	Nepovirus	0	Apricot latent ringspot virus	plants
Picornavirales	Secoviridae	Comovirinae	Nepovirus	0	Arabis mosaic virus	plants
Picornavirales	Secoviridae	Comovirinae	Nepovirus	0	Arracacha virus A	plants
Picornavirales	Secoviridae	Comovirinae	Nepovirus	0	Artichoke Aegean ringspot virus	plants
Picornavirales	Secoviridae	Comovirinae	Nepovirus	0	Artichoke Italian latent virus	plants
Picornavirales	Secoviridae	Comovirinae	Nepovirus	0	Artichoke yellow ringspot virus	plants
Picornavirales	Secoviridae	Comovirinae	Nepovirus	0	Beet ringspot virus	plants
Picornavirales	Secoviridae	Comovirinae	Nepovirus	0	Blackcurrant reversion virus	plants
Picornavirales	Secoviridae	Comovirinae	Nepovirus	0	Blueberry latent spherical virus	plants
Picornavirales	Secoviridae	Comovirinae	Nepovirus	0	Blueberry leaf mottle virus	plants
Picornavirales	Secoviridae	Comovirinae	Nepovirus	0	Cassava American latent virus	plants
Picornavirales	Secoviridae	Comovirinae	Nepovirus	0	Cassava green mottle virus	plants
Picornavirales	Secoviridae	Comovirinae	Nepovirus	0	Cherry leaf roll virus	plants
Picornavirales	Secoviridae	Comovirinae	Nepovirus	0	Chicory yellow mottle virus	plants
Picornavirales	Secoviridae	Comovirinae	Nepovirus	0	Cocoa necrosis virus	plants
Picornavirales	Secoviridae	Comovirinae	Nepovirus	0	Crimson clover latent virus	plants
Picornavirales	Secoviridae	Comovirinae	Nepovirus	0	Cycas necrotic stunt virus	plants
Picornavirales	Secoviridae	Comovirinae	Nepovirus	0	Grapevine Anatolian ringspot virus	plants
Picornavirales	Secoviridae	Comovirinae	Nepovirus	0	Grapevine Bulgarian latent virus	plants
Picornavirales	Secoviridae	Comovirinae	Nepovirus	0	Grapevine chrome mosaic virus	plants
Picornavirales	Secoviridae	Comovirinae	Nepovirus	0	Grapevine deformation virus	plants
Picornavirales	Secoviridae	Comovirinae	Nepovirus	0	Grapevine fanleaf virus	plants
Picornavirales	Secoviridae	Comovirinae	Nepovirus	0	Grapevine Tunisian ringspot virus	plants
Picornavirales	Secoviridae	Comovirinae	Nepovirus	0	Hibiscus latent ringspot virus	plants
Picornavirales	Secoviridae	Comovirinae	Nepovirus	0	Lucerne Australian latent virus	plants
Picornavirales	Secoviridae	Comovirinae	Nepovirus	0	Melon mild mottle virus	plants
Picornavirales	Secoviridae	Comovirinae	Nepovirus	0	Mulberry ringspot virus	plants
Picornavirales	Secoviridae	Comovirinae	Nepovirus	0	Myrobalan latent ringspot virus	plants
Picornavirales	Secoviridae	Comovirinae	Nepovirus	0	Olive latent ringspot virus	plants
Picornavirales	Secoviridae	Comovirinae	Nepovirus	0	Peach rosette mosaic virus	plants
Picornavirales	Secoviridae	Comovirinae	Nepovirus	0	Potato black ringspot virus	plants
Picornavirales	Secoviridae	Comovirinae	Nepovirus	0	Potato virus U	plants
Picornavirales	Secoviridae	Comovirinae	Nepovirus	0	Raspberry ringspot virus	plants
Picornavirales	Secoviridae	Comovirinae	Nepovirus	1	Tobacco ringspot virus	plants
Picornavirales	Secoviridae	Comovirinae	Nepovirus	0	Tomato black ring virus	plants
Picornavirales	Secoviridae	Comovirinae	Nepovirus	0	Tomato ringspot virus	plants
Picornavirales	Secoviridae		Cheravirus	0	Apple latent spherical virus	plants
Picornavirales	Secoviridae		Cheravirus	1	Cherry rasp leaf virus	plants
Picornavirales	Secoviridae		Cheravirus	0	Stocky prune virus	plants
Picornavirales	Secoviridae		Sadwavirus	1	Satsuma dwarf virus	plants
Picornavirales	Secoviridae		Sequivirus	0	Carrot necrotic dieback virus	plants
Picornavirales	Secoviridae		Sequivirus	0	Dandelion yellow mosaic virus	plants
Picornavirales	Secoviridae		Sequivirus	1	Parsnip yellow fleck virus	plants
Picornavirales	Secoviridae		Torradovirus	0	Tomato marchitez virus	plants
Picornavirales	Secoviridae		Torradovirus	1	Tomato torrado virus	plants
Picornavirales	Secoviridae		Unassigned	0	Black raspberry necrosis virus	plants
Picornavirales	Secoviridae		Unassigned	0	Strawberry latent ringspot virus	plants
Picornavirales	Secoviridae		Unassigned	0	Strawberry mottle virus	plants
Picornavirales	Secoviridae		Waikavirus	0	Anthriscus yellows virus	plants
Picornavirales	Secoviridae		Waikavirus	0	Maize chlorotic dwarf virus	plants
Picornavirales	Secoviridae		Waikavirus	1	Rice tungro spherical virus	plants
Picornavirales	Unassigned		Bacillarnavirus	0	Chaetoceros socialis f. radians RNA virus 01	Marine diatoms
Picornavirales	Unassigned		Bacillarnavirus	0	Chaetoceros tenuissimus RNA virus 01	Marine diatoms
Picornavirales	Unassigned		Bacillarnavirus	1	Rhizosolenia setigera RNA virus 01	Marine diatoms
Picornavirales	Unassigned		Labyrnavirus	1	Aurantiochytrium single-stranded RNA virus 01	Marine diatoms
Tymovirales	Alphaflexiviridae		Allexivirus	0	Garlic mite-borne filamentous virus	plants
Tymovirales	Alphaflexiviridae		Allexivirus	0	Garlic virus A	plants
Tymovirales	Alphaflexiviridae		Allexivirus	0	Garlic virus B	plants
Tymovirales	Alphaflexiviridae		Allexivirus	0	Garlic virus C	plants
Tymovirales	Alphaflexiviridae		Allexivirus	0	Garlic virus D	plants
Tymovirales	Alphaflexiviridae		Allexivirus	0	Garlic virus E	plants
Tymovirales	Alphaflexiviridae		Allexivirus	0	Garlic virus X	plants
Tymovirales	Alphaflexiviridae		Allexivirus	1	Shallot virus X	plants
Tymovirales	Alphaflexiviridae		Botrexvirus	1	Botrytis virus X	plants
Tymovirales	Alphaflexiviridae		Lolavirus	1	Lolium latent virus	plants
Tymovirales	Alphaflexiviridae		Mandarivirus	1	Indian citrus ringspot virus	plants
Tymovirales	Alphaflexiviridae		Potexvirus	0	Allium virus X	plants
Tymovirales	Alphaflexiviridae		Potexvirus	0	Alstroemeria virus X	plants
Tymovirales	Alphaflexiviridae		Potexvirus	0	Alternanthera mosaic virus	plants
Tymovirales	Alphaflexiviridae		Potexvirus	0	Asparagus virus 3	plants
Tymovirales	Alphaflexiviridae		Potexvirus	0	Bamboo mosaic virus	plants
Tymovirales	Alphaflexiviridae		Potexvirus	0	Cactus virus X	plants
Tymovirales	Alphaflexiviridae		Potexvirus	0	Cassava common mosaic virus	plants
Tymovirales	Alphaflexiviridae		Potexvirus	0	Cassava virus X	plants
Tymovirales	Alphaflexiviridae		Potexvirus	0	Clover yellow mosaic virus	plants
Tymovirales	Alphaflexiviridae		Potexvirus	0	Commelina virus X	plants
Tymovirales	Alphaflexiviridae		Potexvirus	0	Cymbidium mosaic virus	plants
Tymovirales	Alphaflexiviridae		Potexvirus	0	Daphne virus X	plants
Tymovirales	Alphaflexiviridae		Potexvirus	0	Foxtail mosaic virus	plants
Tymovirales	Alphaflexiviridae		Potexvirus	0	Hosta virus X	plants
Tymovirales	Alphaflexiviridae		Potexvirus	0	Hydrangea ringspot virus	plants
Tymovirales	Alphaflexiviridae		Potexvirus	0	Lagenaria mild mosaic virus	plants
Tymovirales	Alphaflexiviridae		Potexvirus	0	Lettuce virus X	plants
Tymovirales	Alphaflexiviridae		Potexvirus	0	Lily virus X	plants
Tymovirales	Alphaflexiviridae		Potexvirus	0	Malva mosaic virus	plants
Tymovirales	Alphaflexiviridae		Potexvirus	0	Mint virus X	plants
Tymovirales	Alphaflexiviridae		Potexvirus	0	Narcissus mosaic virus	plants
Tymovirales	Alphaflexiviridae		Potexvirus	0	Nerine virus X	plants
Tymovirales	Alphaflexiviridae		Potexvirus	0	Opuntia virus X	plants
Tymovirales	Alphaflexiviridae		Potexvirus	0	Papaya mosaic virus	plants
Tymovirales	Alphaflexiviridae		Potexvirus	0	Pepino mosaic virus	plants
Tymovirales	Alphaflexiviridae		Potexvirus	0	Phaius virus X	plants
Tymovirales	Alphaflexiviridae		Potexvirus	0	Plantago asiatica mosaic virus	plants
Tymovirales	Alphaflexiviridae		Potexvirus	0	Plantago severe mottle virus	plants
Tymovirales	Alphaflexiviridae		Potexvirus	0	Plantain virus X	plants
Tymovirales	Alphaflexiviridae		Potexvirus	0	Potato aucuba mosaic virus	plants
Tymovirales	Alphaflexiviridae		Potexvirus	1	Potato virus X	plants
Tymovirales	Alphaflexiviridae		Potexvirus	0	Schlumbergera virus X	plants
Tymovirales	Alphaflexiviridae		Potexvirus	0	Strawberry mild yellow edge virus	plants
Tymovirales	Alphaflexiviridae		Potexvirus	0	Tamus red mosaic virus	plants
Tymovirales	Alphaflexiviridae		Potexvirus	0	Tulip virus X	plants
Tymovirales	Alphaflexiviridae		Potexvirus	0	White clover mosaic virus	plants
Tymovirales	Alphaflexiviridae		Potexvirus	0	Zygocactus virus X	plants
Tymovirales	Alphaflexiviridae		Sclerodarnavirus	1	Sclerotinia sclerotiorum debilitation-associated RNA virus	plants
Tymovirales	Alphaflexiviridae		Unassigned	0	Blackberry virus E	plants
Tymovirales	Betaflexiviridae		Capillovirus	1	Apple stem grooving virus	plants
Tymovirales	Betaflexiviridae		Capillovirus	0	Cherry virus A	plants
Tymovirales	Betaflexiviridae		Carlavirus	0	Aconitum latent virus	plants
Tymovirales	Betaflexiviridae		Carlavirus	0	American hop latent virus	plants
Tymovirales	Betaflexiviridae		Carlavirus	0	Blueberry scorch virus	plants
Tymovirales	Betaflexiviridae		Carlavirus	0	Butterbur mosaic virus	plants
Tymovirales	Betaflexiviridae		Carlavirus	0	Cactus virus 2	plants
Tymovirales	Betaflexiviridae		Carlavirus	0	Caper latent virus	plants
Tymovirales	Betaflexiviridae		Carlavirus	1	Carnation latent virus	plants
Tymovirales	Betaflexiviridae		Carlavirus	0	Chrysanthemum virus B	plants
Tymovirales	Betaflexiviridae		Carlavirus	0	Cole latent virus	plants
Tymovirales	Betaflexiviridae		Carlavirus	0	Coleus vein necrosis virus	plants
Tymovirales	Betaflexiviridae		Carlavirus	0	Cowpea mild mottle virus	plants
Tymovirales	Betaflexiviridae		Carlavirus	0	Cucumber vein-clearing virus	plants
Tymovirales	Betaflexiviridae		Carlavirus	0	Dandelion latent virus	plants
Tymovirales	Betaflexiviridae		Carlavirus	0	Daphne virus S	plants
Tymovirales	Betaflexiviridae		Carlavirus	0	Elderberry symptomless virus	plants
Tymovirales	Betaflexiviridae		Carlavirus	0	Garlic common latent virus	plants
Tymovirales	Betaflexiviridae		Carlavirus	0	Helenium virus S	plants
Tymovirales	Betaflexiviridae		Carlavirus	0	Helleborus mosaic virus	plants
Tymovirales	Betaflexiviridae		Carlavirus	0	Helleborus net necrosis virus	plants
Tymovirales	Betaflexiviridae		Carlavirus	0	Hippeastrum latent virus	plants
Tymovirales	Betaflexiviridae		Carlavirus	0	Honeysuckle latent virus	plants
Tymovirales	Betaflexiviridae		Carlavirus	0	Hop latent virus	plants
Tymovirales	Betaflexiviridae		Carlavirus	0	Hop mosaic virus	plants
Tymovirales	Betaflexiviridae		Carlavirus	0	Hydrangea chlorotic mottle virus	plants
Tymovirales	Betaflexiviridae		Carlavirus	0	Hydrangea latent virus	plants
Tymovirales	Betaflexiviridae		Carlavirus	0	Kalanchoë latent virus	plants
Tymovirales	Betaflexiviridae		Carlavirus	0	Ligustrum necrotic ringspot virus	plants
Tymovirales	Betaflexiviridae		Carlavirus	0	Lilac mottle virus	plants
Tymovirales	Betaflexiviridae		Carlavirus	0	Lily symptomless virus	plants
Tymovirales	Betaflexiviridae		Carlavirus	0	Melon yellowing-associated virus	plants
Tymovirales	Betaflexiviridae		Carlavirus	0	Mirabilis jalapa mottle virus	plants
Tymovirales	Betaflexiviridae		Carlavirus	0	Mulberry latent virus	plants
Tymovirales	Betaflexiviridae		Carlavirus	0	Muskmelon vein necrosis virus	plants
Tymovirales	Betaflexiviridae		Carlavirus	0	Narcissus common latent virus	plants
Tymovirales	Betaflexiviridae		Carlavirus	0	Nerine latent virus	plants
Tymovirales	Betaflexiviridae		Carlavirus	0	Passiflora latent virus	plants
Tymovirales	Betaflexiviridae		Carlavirus	0	Pea streak virus	plants
Tymovirales	Betaflexiviridae		Carlavirus	0	Phlox virus B	plants
Tymovirales	Betaflexiviridae		Carlavirus	0	Phlox virus M	plants
Tymovirales	Betaflexiviridae		Carlavirus	0	Phlox virus S	plants
Tymovirales	Betaflexiviridae		Carlavirus	0	Poplar mosaic virus	plants
Tymovirales	Betaflexiviridae		Carlavirus	0	Potato latent virus	plants
Tymovirales	Betaflexiviridae		Carlavirus	0	Potato virus M	plants
Tymovirales	Betaflexiviridae		Carlavirus	0	Potato virus P	plants
Tymovirales	Betaflexiviridae		Carlavirus	0	Potato virus S	plants
Tymovirales	Betaflexiviridae		Carlavirus	0	Red clover vein mosaic virus	plants
Tymovirales	Betaflexiviridae		Carlavirus	0	Shallot latent virus	plants
Tymovirales	Betaflexiviridae		Carlavirus	0	Sint-Jan's onion latent virus	plants
Tymovirales	Betaflexiviridae		Carlavirus	0	Strawberry pseudo mild yellow edge virus	plants
Tymovirales	Betaflexiviridae		Carlavirus	0	Sweet potato C6 virus	plants
Tymovirales	Betaflexiviridae		Carlavirus	0	Sweet potato chlorotic fleck virus	plants
Tymovirales	Betaflexiviridae		Carlavirus	0	Verbena latent virus	plants
Tymovirales	Betaflexiviridae		Citrivirus	1	Citrus leaf blotch virus	plants
Tymovirales	Betaflexiviridae		Foveavirus	1	Apple stem pitting virus	plants
Tymovirales	Betaflexiviridae		Foveavirus	0	Apricot latent virus	plants
Tymovirales	Betaflexiviridae		Foveavirus	0	Asian prunus virus 1	plants
Tymovirales	Betaflexiviridae		Foveavirus	0	Grapevine rupestris stem pitting-associated virus	plants
Tymovirales	Betaflexiviridae		Foveavirus	0	Peach chlorotic mottle virus	plants
Tymovirales	Betaflexiviridae		Tepovirus	1	Potato virus T	plants
Tymovirales	Betaflexiviridae		Trichovirus	1	Apple chlorotic leaf spot virus	plants
Tymovirales	Betaflexiviridae		Trichovirus	0	Apricot pseudo-chlorotic leaf spot virus	plants
Tymovirales	Betaflexiviridae		Trichovirus	0	Cherry mottle leaf virus	plants
Tymovirales	Betaflexiviridae		Trichovirus	0	Grapevine berry inner necrosis virus	plants
Tymovirales	Betaflexiviridae		Trichovirus	0	Grapevine Pinot gris virus	plants
Tymovirales	Betaflexiviridae		Trichovirus	0	Peach mosaic virus	plants
Tymovirales	Betaflexiviridae		Trichovirus	0	Phlomis mottle virus	plants
Tymovirales	Betaflexiviridae		Unassigned	0	African oil palm ringspot virus	plants
Tymovirales	Betaflexiviridae		Unassigned	0	Banana mild mosaic virus	plants
Tymovirales	Betaflexiviridae		Unassigned	0	Banana virus X	plants
Tymovirales	Betaflexiviridae		Unassigned	0	Cherry green ring mottle virus	plants
Tymovirales	Betaflexiviridae		Unassigned	0	Cherry necrotic rusty mottle virus	plants
Tymovirales	Betaflexiviridae		Unassigned	0	Hardenbergia virus A	plants
Tymovirales	Betaflexiviridae		Unassigned	0	Sugarcane striate mosaic-associated virus	plants
Tymovirales	Betaflexiviridae		Vitivirus	0	Actinidia virus A	plants
Tymovirales	Betaflexiviridae		Vitivirus	0	Actinidia virus B	plants
Tymovirales	Betaflexiviridae		Vitivirus	1	Grapevine virus A	plants
Tymovirales	Betaflexiviridae		Vitivirus	0	Grapevine virus B	plants
Tymovirales	Betaflexiviridae		Vitivirus	0	Grapevine virus D	plants
Tymovirales	Betaflexiviridae		Vitivirus	0	Grapevine virus E	plants
Tymovirales	Betaflexiviridae		Vitivirus	0	Heracleum latent virus	plants
Tymovirales	Betaflexiviridae		Vitivirus	0	Mint virus 2	plants
Tymovirales	Gammaflexiviridae		Mycoflexivirus	1	Botrytis virus F	plants
Tymovirales	Tymoviridae		Unassigned	0	Bombyx mori latent virus	plants
Tymovirales	Tymoviridae		Unassigned	0	Poinsettia mosaic virus	plants
Tymovirales	Tymoviridae		Maculavirus	1	Grapevine fleck virus	plants
Tymovirales	Tymoviridae		Marafivirus	0	Bermuda grass etched-line virus	plants
Tymovirales	Tymoviridae		Marafivirus	0	Blackberry virus S	plants
Tymovirales	Tymoviridae		Marafivirus	0	Citrus sudden death-associated virus	plants
Tymovirales	Tymoviridae		Marafivirus	0	Grapevine Syrah virus 1	plants
Tymovirales	Tymoviridae		Marafivirus	1	Maize rayado fino virus	plants
Tymovirales	Tymoviridae		Marafivirus	0	Oat blue dwarf virus	plants
Tymovirales	Tymoviridae		Marafivirus	0	Olive latent virus 3	plants
Tymovirales	Tymoviridae		Tymovirus	0	Anagyris vein yellowing virus	plants
Tymovirales	Tymoviridae		Tymovirus	0	Andean potato latent virus	plants
Tymovirales	Tymoviridae		Tymovirus	0	Belladonna mottle virus	plants
Tymovirales	Tymoviridae		Tymovirus	0	Cacao yellow mosaic virus	plants
Tymovirales	Tymoviridae		Tymovirus	0	Calopogonium yellow vein virus	plants
Tymovirales	Tymoviridae		Tymovirus	0	Chayote mosaic virus	plants
Tymovirales	Tymoviridae		Tymovirus	0	Chiltepin yellow mosaic virus	plants
Tymovirales	Tymoviridae		Tymovirus	0	Clitoria yellow vein virus	plants
Tymovirales	Tymoviridae		Tymovirus	0	Desmodium yellow mottle virus	plants
Tymovirales	Tymoviridae		Tymovirus	0	Dulcamara mottle virus	plants
Tymovirales	Tymoviridae		Tymovirus	0	Eggplant mosaic virus	plants
Tymovirales	Tymoviridae		Tymovirus	0	Erysimum latent virus	plants
Tymovirales	Tymoviridae		Tymovirus	0	Kennedya yellow mosaic virus	plants
Tymovirales	Tymoviridae		Tymovirus	0	Melon rugose mosaic virus	plants
Tymovirales	Tymoviridae		Tymovirus	0	Nemesia ring necrosis virus	plants
Tymovirales	Tymoviridae		Tymovirus	0	Okra mosaic virus	plants
Tymovirales	Tymoviridae		Tymovirus	0	Ononis yellow mosaic virus	plants
Tymovirales	Tymoviridae		Tymovirus	0	Passion fruit yellow mosaic virus	plants
Tymovirales	Tymoviridae		Tymovirus	0	Peanut yellow mosaic virus	plants
Tymovirales	Tymoviridae		Tymovirus	0	Petunia vein banding virus	plants
Tymovirales	Tymoviridae		Tymovirus	0	Physalis mottle virus	plants
Tymovirales	Tymoviridae		Tymovirus	0	Plantago mottle virus	plants
Tymovirales	Tymoviridae		Tymovirus	0	Scrophularia mottle virus	plants
Tymovirales	Tymoviridae		Tymovirus	1	Turnip yellow mosaic virus	plants
Tymovirales	Tymoviridae		Tymovirus	0	Voandzeia necrotic mosaic virus	plants
Tymovirales	Tymoviridae		Tymovirus	0	Wild cucumber mosaic virus	plants
Unassigned	Adenoviridae		Atadenovirus	0	Bovine adenovirus D	vertebrates
Unassigned	Adenoviridae		Atadenovirus	0	Duck adenovirus A	vertebrates
Unassigned	Adenoviridae		Atadenovirus	1	Ovine adenovirus D	vertebrates
Unassigned	Adenoviridae		Atadenovirus	0	Possum adenovirus A	vertebrates
Unassigned	Adenoviridae		Atadenovirus	0	Snake adenovirus A	vertebrates
Unassigned	Adenoviridae		Aviadenovirus	0	Falcon adenovirus A	vertebrates
Unassigned	Adenoviridae		Aviadenovirus	1	Fowl adenovirus A	vertebrates
Unassigned	Adenoviridae		Aviadenovirus	0	Fowl adenovirus B	vertebrates
Unassigned	Adenoviridae		Aviadenovirus	0	Fowl adenovirus C	vertebrates
Unassigned	Adenoviridae		Aviadenovirus	0	Fowl adenovirus D	vertebrates
Unassigned	Adenoviridae		Aviadenovirus	0	Fowl adenovirus E	vertebrates
Unassigned	Adenoviridae		Aviadenovirus	0	Goose adenovirus A	vertebrates
Unassigned	Adenoviridae		Aviadenovirus	0	Turkey adenovirus B	vertebrates
Unassigned	Adenoviridae		Ichtadenovirus	1	Sturgeon adenovirus A	vertebrates
Unassigned	Adenoviridae		Mastadenovirus	0	Bat adenovirus A	vertebrates
Unassigned	Adenoviridae		Mastadenovirus	0	Bat adenovirus B	vertebrates
Unassigned	Adenoviridae		Mastadenovirus	0	Bovine adenovirus A	vertebrates
Unassigned	Adenoviridae		Mastadenovirus	0	Bovine adenovirus B	vertebrates
Unassigned	Adenoviridae		Mastadenovirus	0	Bovine adenovirus C	vertebrates
Unassigned	Adenoviridae		Mastadenovirus	0	Canine adenovirus A	vertebrates
Unassigned	Adenoviridae		Mastadenovirus	0	Equine adenovirus A	vertebrates
Unassigned	Adenoviridae		Mastadenovirus	0	Equine adenovirus B	vertebrates
Unassigned	Adenoviridae		Mastadenovirus	0	Human adenovirus A	vertebrates
Unassigned	Adenoviridae		Mastadenovirus	0	Human adenovirus B	vertebrates
Unassigned	Adenoviridae		Mastadenovirus	1	Human adenovirus C	vertebrates
Unassigned	Adenoviridae		Mastadenovirus	0	Human adenovirus D	vertebrates
Unassigned	Adenoviridae		Mastadenovirus	0	Human adenovirus E	vertebrates
Unassigned	Adenoviridae		Mastadenovirus	0	Human adenovirus F	vertebrates
Unassigned	Adenoviridae		Mastadenovirus	0	Human adenovirus G	vertebrates
Unassigned	Adenoviridae		Mastadenovirus	0	Murine adenovirus A	vertebrates
Unassigned	Adenoviridae		Mastadenovirus	0	Murine adenovirus B	vertebrates
Unassigned	Adenoviridae		Mastadenovirus	0	Murine adenovirus C	vertebrates
Unassigned	Adenoviridae		Mastadenovirus	0	Ovine adenovirus A	vertebrates
Unassigned	Adenoviridae		Mastadenovirus	0	Ovine adenovirus B	vertebrates
Unassigned	Adenoviridae		Mastadenovirus	0	Porcine adenovirus A	vertebrates
Unassigned	Adenoviridae		Mastadenovirus	0	Porcine adenovirus B	vertebrates
Unassigned	Adenoviridae		Mastadenovirus	0	Porcine adenovirus C	vertebrates
Unassigned	Adenoviridae		Mastadenovirus	0	Simian adenovirus A	vertebrates
Unassigned	Adenoviridae		Mastadenovirus	0	Tree shrew adenovirus A	vertebrates
Unassigned	Adenoviridae		Siadenovirus	1	Frog adenovirus A	vertebrates
Unassigned	Adenoviridae		Siadenovirus	0	Great tit adenovirus A	vertebrates
Unassigned	Adenoviridae		Siadenovirus	0	Raptor adenovirus A	vertebrates
Unassigned	Adenoviridae		Siadenovirus	0	Skua adenovirus A	vertebrates
Unassigned	Adenoviridae		Siadenovirus	0	Turkey adenovirus A	vertebrates
Unassigned	Alphatetraviridae		Betatetravirus	0	Antheraea eucalypti virus	insects
Unassigned	Alphatetraviridae		Betatetravirus	0	Darna trima virus	insects
Unassigned	Alphatetraviridae		Betatetravirus	0	Dasychira pudibunda virus	insects
Unassigned	Alphatetraviridae		Betatetravirus	1	Nudaurelia capensis beta virus	insects
Unassigned	Alphatetraviridae		Betatetravirus	0	Philosamia cynthia x ricini virus	insects
Unassigned	Alphatetraviridae		Betatetravirus	0	Pseudoplusia includens virus	insects
Unassigned	Alphatetraviridae		Betatetravirus	0	Trichoplusia ni virus	insects
Unassigned	Alphatetraviridae		Omegatetravirus	0	Dendrolimus punctatus virus	insects
Unassigned	Alphatetraviridae		Omegatetravirus	0	Helicoverpa armigera stunt virus	insects
Unassigned	Alphatetraviridae		Omegatetravirus	1	Nudaurelia capensis omega virus	insects
Unassigned	Alvernaviridae		Dinornavirus	1	Heterocapsa circularisquama RNA virus 01	Dinoflagellates.
Unassigned	Ampullaviridae		Ampullavirus	1	Acidianus bottle-shaped virus	archaea
Unassigned	Anelloviridae		Alphatorquevirus	1	Torque teno virus 1	vertebrates
Unassigned	Anelloviridae		Alphatorquevirus	0	Torque teno virus 2	vertebrates
Unassigned	Anelloviridae		Alphatorquevirus	0	Torque teno virus 3	vertebrates
Unassigned	Anelloviridae		Alphatorquevirus	0	Torque teno virus 4	vertebrates
Unassigned	Anelloviridae		Alphatorquevirus	0	Torque teno virus 5	vertebrates
Unassigned	Anelloviridae		Alphatorquevirus	0	Torque teno virus 6	vertebrates
Unassigned	Anelloviridae		Alphatorquevirus	0	Torque teno virus 7	vertebrates
Unassigned	Anelloviridae		Alphatorquevirus	0	Torque teno virus 8	vertebrates
Unassigned	Anelloviridae		Alphatorquevirus	0	Torque teno virus 9	vertebrates
Unassigned	Anelloviridae		Alphatorquevirus	0	Torque teno virus 10	vertebrates
Unassigned	Anelloviridae		Alphatorquevirus	0	Torque teno virus 11	vertebrates
Unassigned	Anelloviridae		Alphatorquevirus	0	Torque teno virus 12	vertebrates
Unassigned	Anelloviridae		Alphatorquevirus	0	Torque teno virus 13	vertebrates
Unassigned	Anelloviridae		Alphatorquevirus	0	Torque teno virus 14	vertebrates
Unassigned	Anelloviridae		Alphatorquevirus	0	Torque teno virus 15	vertebrates
Unassigned	Anelloviridae		Alphatorquevirus	0	Torque teno virus 16	vertebrates
Unassigned	Anelloviridae		Alphatorquevirus	0	Torque teno virus 17	vertebrates
Unassigned	Anelloviridae		Alphatorquevirus	0	Torque teno virus 18	vertebrates
Unassigned	Anelloviridae		Alphatorquevirus	0	Torque teno virus 19	vertebrates
Unassigned	Anelloviridae		Alphatorquevirus	0	Torque teno virus 20	vertebrates
Unassigned	Anelloviridae		Alphatorquevirus	0	Torque teno virus 21	vertebrates
Unassigned	Anelloviridae		Alphatorquevirus	0	Torque teno virus 22	vertebrates
Unassigned	Anelloviridae		Alphatorquevirus	0	Torque teno virus 23	vertebrates
Unassigned	Anelloviridae		Alphatorquevirus	0	Torque teno virus 24	vertebrates
Unassigned	Anelloviridae		Alphatorquevirus	0	Torque teno virus 25	vertebrates
Unassigned	Anelloviridae		Alphatorquevirus	0	Torque teno virus 26	vertebrates
Unassigned	Anelloviridae		Alphatorquevirus	0	Torque teno virus 27	vertebrates
Unassigned	Anelloviridae		Alphatorquevirus	0	Torque teno virus 28	vertebrates
Unassigned	Anelloviridae		Alphatorquevirus	0	Torque teno virus 29	vertebrates
Unassigned	Anelloviridae		Betatorquevirus	1	Torque teno mini virus 1	vertebrates
Unassigned	Anelloviridae		Betatorquevirus	0	Torque teno mini virus 2	vertebrates
Unassigned	Anelloviridae		Betatorquevirus	0	Torque teno mini virus 3	vertebrates
Unassigned	Anelloviridae		Betatorquevirus	0	Torque teno mini virus 4	vertebrates
Unassigned	Anelloviridae		Betatorquevirus	0	Torque teno mini virus 5	vertebrates
Unassigned	Anelloviridae		Betatorquevirus	0	Torque teno mini virus 6	vertebrates
Unassigned	Anelloviridae		Betatorquevirus	0	Torque teno mini virus 7	vertebrates
Unassigned	Anelloviridae		Betatorquevirus	0	Torque teno mini virus 8	vertebrates
Unassigned	Anelloviridae		Betatorquevirus	0	Torque teno mini virus 9	vertebrates
Unassigned	Anelloviridae		Betatorquevirus	0	Torque teno mini virus 10	vertebrates
Unassigned	Anelloviridae		Betatorquevirus	0	Torque teno mini virus 11	vertebrates
Unassigned	Anelloviridae		Betatorquevirus	0	Torque teno mini virus 12	vertebrates
Unassigned	Anelloviridae		Deltatorquevirus	1	Torque teno tupaia virus	vertebrates
Unassigned	Anelloviridae		Epsilontorquevirus	1	Torque teno tamarin virus	vertebrates
Unassigned	Anelloviridae		Etatorquevirus	1	Torque teno felis virus	vertebrates
Unassigned	Anelloviridae		Etatorquevirus	0	Torque teno felis virus 2	vertebrates
Unassigned	Anelloviridae		Gammatorquevirus	1	Torque teno midi virus 1	vertebrates
Unassigned	Anelloviridae		Gammatorquevirus	0	Torque teno midi virus 2	vertebrates
Unassigned	Anelloviridae		Gammatorquevirus	0	Torque teno midi virus 3	vertebrates
Unassigned	Anelloviridae		Gammatorquevirus	0	Torque teno midi virus 4	vertebrates
Unassigned	Anelloviridae		Gammatorquevirus	0	Torque teno midi virus 5	vertebrates
Unassigned	Anelloviridae		Gammatorquevirus	0	Torque teno midi virus 6	vertebrates
Unassigned	Anelloviridae		Gammatorquevirus	0	Torque teno midi virus 7	vertebrates
Unassigned	Anelloviridae		Gammatorquevirus	0	Torque teno midi virus 8	vertebrates
Unassigned	Anelloviridae		Gammatorquevirus	0	Torque teno midi virus 9	vertebrates
Unassigned	Anelloviridae		Gammatorquevirus	0	Torque teno midi virus 10	vertebrates
Unassigned	Anelloviridae		Gammatorquevirus	0	Torque teno midi virus 11	vertebrates
Unassigned	Anelloviridae		Gammatorquevirus	0	Torque teno midi virus 12	vertebrates
Unassigned	Anelloviridae		Gammatorquevirus	0	Torque teno midi virus 13	vertebrates
Unassigned	Anelloviridae		Gammatorquevirus	0	Torque teno midi virus 14	vertebrates
Unassigned	Anelloviridae		Gammatorquevirus	0	Torque teno midi virus 15	vertebrates
Unassigned	Anelloviridae		Iotatorquevirus	1	Torque teno sus virus 1a	vertebrates
Unassigned	Anelloviridae		Iotatorquevirus	0	Torque teno sus virus 1b	vertebrates
Unassigned	Anelloviridae		Kappatorquevirus	1	Torque teno sus virus k2	vertebrates
Unassigned	Anelloviridae		Lambdatorquevirus	1	Torque teno zalophus virus 1	vertebrates
Unassigned	Anelloviridae		Thetatorquevirus	1	Torque teno canis virus	vertebrates
Unassigned	Anelloviridae		Zetatorquevirus	1	Torque teno douroucouli virus	vertebrates
Unassigned	Arenaviridae		Arenavirus	0	Allpahuayo virus	vertebrates
Unassigned	Arenaviridae		Arenavirus	0	Amapari virus	vertebrates
Unassigned	Arenaviridae		Arenavirus	0	Bear Canyon virus	vertebrates
Unassigned	Arenaviridae		Arenavirus	0	Chapare virus	vertebrates
Unassigned	Arenaviridae		Arenavirus	0	Cupixi virus	vertebrates
Unassigned	Arenaviridae		Arenavirus	0	Flexal virus	vertebrates
Unassigned	Arenaviridae		Arenavirus	0	Guanarito virus	vertebrates
Unassigned	Arenaviridae		Arenavirus	0	Ippy virus	vertebrates
Unassigned	Arenaviridae		Arenavirus	0	Junín virus	vertebrates
Unassigned	Arenaviridae		Arenavirus	0	Lassa virus	vertebrates
Unassigned	Arenaviridae		Arenavirus	0	Latino virus	vertebrates
Unassigned	Arenaviridae		Arenavirus	0	Lujo virus	vertebrates
Unassigned	Arenaviridae		Arenavirus	0	Luna virus	vertebrates
Unassigned	Arenaviridae		Arenavirus	1	Lymphocytic choriomeningitis virus	vertebrates
Unassigned	Arenaviridae		Arenavirus	0	Machupo virus	vertebrates
Unassigned	Arenaviridae		Arenavirus	0	Mobala virus	vertebrates
Unassigned	Arenaviridae		Arenavirus	0	Mopeia virus	vertebrates
Unassigned	Arenaviridae		Arenavirus	0	Oliveros virus	vertebrates
Unassigned	Arenaviridae		Arenavirus	0	Paraná virus	vertebrates
Unassigned	Arenaviridae		Arenavirus	0	Pichinde virus	vertebrates
Unassigned	Arenaviridae		Arenavirus	0	Pirital virus	vertebrates
Unassigned	Arenaviridae		Arenavirus	0	Sabiá virus	vertebrates
Unassigned	Arenaviridae		Arenavirus	0	Tacaribe virus	vertebrates
Unassigned	Arenaviridae		Arenavirus	0	Tamiami virus	vertebrates
Unassigned	Arenaviridae		Arenavirus	0	Whitewater Arroyo virus	vertebrates
Unassigned	Ascoviridae		Ascovirus	0	Diadromus pulchellus ascovirus 4a	insects
Unassigned	Ascoviridae		Ascovirus	0	Heliothis virescens ascovirus 3a	insects
Unassigned	Ascoviridae		Ascovirus	1	Spodoptera frugiperda ascovirus 1a	insects
Unassigned	Ascoviridae		Ascovirus	0	Trichoplusia ni ascovirus 2a	insects
Unassigned	Asfarviridae		Asfivirus	1	African swine fever virus	vertebrates
Unassigned	Astroviridae		Avastrovirus	1	Avastrovirus 1	vertebrates
Unassigned	Astroviridae		Avastrovirus	0	Avastrovirus 2	vertebrates
Unassigned	Astroviridae		Avastrovirus	0	Avastrovirus 3	vertebrates
Unassigned	Astroviridae		Mamastrovirus	1	Mamastrovirus 1	vertebrates
Unassigned	Astroviridae		Mamastrovirus	0	Mamastrovirus 2	vertebrates
Unassigned	Astroviridae		Mamastrovirus	0	Mamastrovirus 3	vertebrates
Unassigned	Astroviridae		Mamastrovirus	0	Mamastrovirus 4	vertebrates
Unassigned	Astroviridae		Mamastrovirus	0	Mamastrovirus 5	vertebrates
Unassigned	Astroviridae		Mamastrovirus	0	Mamastrovirus 6	vertebrates
Unassigned	Astroviridae		Mamastrovirus	0	Mamastrovirus 7	vertebrates
Unassigned	Astroviridae		Mamastrovirus	0	Mamastrovirus 8	vertebrates
Unassigned	Astroviridae		Mamastrovirus	0	Mamastrovirus 9	vertebrates
Unassigned	Astroviridae		Mamastrovirus	0	Mamastrovirus 10	vertebrates
Unassigned	Astroviridae		Mamastrovirus	0	Mamastrovirus 11	vertebrates
Unassigned	Astroviridae		Mamastrovirus	0	Mamastrovirus 12	vertebrates
Unassigned	Astroviridae		Mamastrovirus	0	Mamastrovirus 13	vertebrates
Unassigned	Astroviridae		Mamastrovirus	0	Mamastrovirus 14	vertebrates
Unassigned	Astroviridae		Mamastrovirus	0	Mamastrovirus 15	vertebrates
Unassigned	Astroviridae		Mamastrovirus	0	Mamastrovirus 16	vertebrates
Unassigned	Astroviridae		Mamastrovirus	0	Mamastrovirus 17	vertebrates
Unassigned	Astroviridae		Mamastrovirus	0	Mamastrovirus 18	vertebrates
Unassigned	Astroviridae		Mamastrovirus	0	Mamastrovirus 19	vertebrates
Unassigned	Avsunviroidae		Avsunviroid	1	Avocado sunblotch viroid	plants
Unassigned	Avsunviroidae		Elaviroid	1	Eggplant latent viroid	plants
Unassigned	Avsunviroidae		Pelamoviroid	0	Chrysanthemum chlorotic mottle viroid	plants
Unassigned	Avsunviroidae		Pelamoviroid	1	Peach latent mosaic viroid	plants
Unassigned	Baculoviridae		Alphabaculovirus	0	Adoxophyes honmai nucleopolyhedrovirus	insects
Unassigned	Baculoviridae		Alphabaculovirus	0	Agrotis ipsilon multiple nucleopolyhedrovirus	insects
Unassigned	Baculoviridae		Alphabaculovirus	0	Agrotis segetum nucleopolyhedrovirus	insects
Unassigned	Baculoviridae		Alphabaculovirus	0	Antheraea pernyi nucleopolyhedrovirus	insects
Unassigned	Baculoviridae		Alphabaculovirus	0	Anticarsia gemmatalis multiple nucleopolyhedrovirus	insects
Unassigned	Baculoviridae		Alphabaculovirus	1	Autographa californica multiple nucleopolyhedrovirus	insects
Unassigned	Baculoviridae		Alphabaculovirus	0	Bombyx mori nucleopolyhedrovirus	insects
Unassigned	Baculoviridae		Alphabaculovirus	0	Buzura suppressaria nucleopolyhedrovirus	insects
Unassigned	Baculoviridae		Alphabaculovirus	0	Choristoneura fumiferana DEF multiple nucleopolyhedrovirus	insects
Unassigned	Baculoviridae		Alphabaculovirus	0	Choristoneura fumiferana multiple nucleopolyhedrovirus	insects
Unassigned	Baculoviridae		Alphabaculovirus	0	Choristoneura rosaceana nucleopolyhedrovirus	insects
Unassigned	Baculoviridae		Alphabaculovirus	0	Chrysodeixis chalcites nucleopolyhedrovirus	insects
Unassigned	Baculoviridae		Alphabaculovirus	0	Clanis bilineata nucleopolyhedrovirus	insects
Unassigned	Baculoviridae		Alphabaculovirus	0	Ectropis obliqua nucleopolyhedrovirus	insects
Unassigned	Baculoviridae		Alphabaculovirus	0	Epiphyas postvittana nucleopolyhedrovirus	insects
Unassigned	Baculoviridae		Alphabaculovirus	0	Euproctis pseudoconspersa nucleopolyhedrovirus	insects
Unassigned	Baculoviridae		Alphabaculovirus	0	Helicoverpa armigera nucleopolyhedrovirus	insects
Unassigned	Baculoviridae		Alphabaculovirus	0	Helicoverpa zea single nucleopolyhedrovirus	insects
Unassigned	Baculoviridae		Alphabaculovirus	0	Hyphantria cunea nucleopolyhedrovirus	insects
Unassigned	Baculoviridae		Alphabaculovirus	0	Leucania separata nucleopolyhedrovirus	insects
Unassigned	Baculoviridae		Alphabaculovirus	0	Lymantria dispar multiple nucleopolyhedrovirus	insects
Unassigned	Baculoviridae		Alphabaculovirus	0	Mamestra brassicae multiple nucleopolyhedrovirus	insects
Unassigned	Baculoviridae		Alphabaculovirus	0	Mamestra configurata nucleopolyhedrovirus A	insects
Unassigned	Baculoviridae		Alphabaculovirus	0	Mamestra configurata nucleopolyhedrovirus B	insects
Unassigned	Baculoviridae		Alphabaculovirus	0	Maruca vitrata nucleopolyhedrovirus	insects
Unassigned	Baculoviridae		Alphabaculovirus	0	Orgyia pseudotsugata multiple nucleopolyhedrovirus	insects
Unassigned	Baculoviridae		Alphabaculovirus	0	Spodoptera exigua multiple nucleopolyhedrovirus	insects
Unassigned	Baculoviridae		Alphabaculovirus	0	Spodoptera frugiperda multiple nucleopolyhedrovirus	insects
Unassigned	Baculoviridae		Alphabaculovirus	0	Spodoptera littoralis nucleopolyhedrovirus	insects
Unassigned	Baculoviridae		Alphabaculovirus	0	Spodoptera litura nucleopolyhedrovirus	insects
Unassigned	Baculoviridae		Alphabaculovirus	0	Thysanoplusia orichalcea nucleopolyhedrovirus	insects
Unassigned	Baculoviridae		Alphabaculovirus	0	Trichoplusia ni single nucleopolyhedrovirus	insects
Unassigned	Baculoviridae		Alphabaculovirus	0	Wiseana signata nucleopolyhedrovirus	insects
Unassigned	Baculoviridae		Betabaculovirus	0	Adoxophyes orana granulovirus	insects
Unassigned	Baculoviridae		Betabaculovirus	0	Artogeia rapae granulovirus	insects
Unassigned	Baculoviridae		Betabaculovirus	0	Choristoneura fumiferana granulovirus	insects
Unassigned	Baculoviridae		Betabaculovirus	0	Cryptophlebia leucotreta granulovirus	insects
Unassigned	Baculoviridae		Betabaculovirus	1	Cydia pomonella granulovirus	insects
Unassigned	Baculoviridae		Betabaculovirus	0	Harrisina brillians granulovirus	insects
Unassigned	Baculoviridae		Betabaculovirus	0	Helicoverpa armigera granulovirus	insects
Unassigned	Baculoviridae		Betabaculovirus	0	Lacanobia oleracea granulovirus	insects
Unassigned	Baculoviridae		Betabaculovirus	0	Phthorimaea operculella granulovirus	insects
Unassigned	Baculoviridae		Betabaculovirus	0	Plodia interpunctella granulovirus	insects
Unassigned	Baculoviridae		Betabaculovirus	0	Plutella xylostella granulovirus	insects
Unassigned	Baculoviridae		Betabaculovirus	0	Pseudalatia unipuncta granulovirus	insects
Unassigned	Baculoviridae		Betabaculovirus	0	Trichoplusia ni granulovirus	insects
Unassigned	Baculoviridae		Betabaculovirus	0	Xestia c-nigrum granulovirus	insects
Unassigned	Baculoviridae		Deltabaculovirus	1	Culex nigripalpus nucleopolyhedrovirus	insects
Unassigned	Baculoviridae		Gammabaculovirus	1	Neodiprion lecontei nucleopolyhedrovirus	insects
Unassigned	Baculoviridae		Gammabaculovirus	0	Neodiprion sertifer nucleopolyhedrovirus	insects
Unassigned	Barnaviridae		Barnavirus	1	Mushroom bacilliform virus	fungi
Unassigned	Bicaudaviridae		Bicaudavirus	1	Acidianus two-tailed virus
Unassigned	Bidnaviridae		Bidensovirus	1	Bombyx mori bidensovirus	insects
Unassigned	Birnaviridae		Aquabirnavirus	1	Infectious pancreatic necrosis virus	vertebrates
Unassigned	Birnaviridae		Aquabirnavirus	0	Tellina virus	vertebrates
Unassigned	Birnaviridae		Aquabirnavirus	0	Yellowtail ascites virus	vertebrates
Unassigned	Birnaviridae		Avibirnavirus	1	Infectious bursal disease virus	vertebrates
Unassigned	Birnaviridae		Blosnavirus	1	Blotched snakehead virus	vertebrates
Unassigned	Birnaviridae		Entomobirnavirus	1	Drosophila X virus	insects
Unassigned	Bromoviridae		Alfamovirus	1	Alfalfa mosaic virus	plants
Unassigned	Bromoviridae		Anulavirus	1	Pelargonium zonate spot virus	plants
Unassigned	Bromoviridae		Bromovirus	0	Broad bean mottle virus	plants
Unassigned	Bromoviridae		Bromovirus	1	Brome mosaic virus	plants
Unassigned	Bromoviridae		Bromovirus	0	Cassia yellow blotch virus	plants
Unassigned	Bromoviridae		Bromovirus	0	Cowpea chlorotic mottle virus	plants
Unassigned	Bromoviridae		Bromovirus	0	Melandrium yellow fleck virus	plants
Unassigned	Bromoviridae		Bromovirus	0	Spring beauty latent virus	plants
Unassigned	Bromoviridae		Cucumovirus	1	Cucumber mosaic virus	plants
Unassigned	Bromoviridae		Cucumovirus	0	Gayfeather mild mottle virus	plants
Unassigned	Bromoviridae		Cucumovirus	0	Peanut stunt virus	plants
Unassigned	Bromoviridae		Cucumovirus	0	Tomato aspermy virus	plants
Unassigned	Bromoviridae		Ilarvirus	0	American plum line pattern virus	plants
Unassigned	Bromoviridae		Ilarvirus	0	Apple mosaic virus	plants
Unassigned	Bromoviridae		Ilarvirus	0	Asparagus virus 2	plants
Unassigned	Bromoviridae		Ilarvirus	0	Blackberry chlorotic ringspot virus	plants
Unassigned	Bromoviridae		Ilarvirus	0	Blueberry shock virus	plants
Unassigned	Bromoviridae		Ilarvirus	0	Citrus leaf rugose virus	plants
Unassigned	Bromoviridae		Ilarvirus	0	Citrus variegation virus	plants
Unassigned	Bromoviridae		Ilarvirus	0	Elm mottle virus	plants
Unassigned	Bromoviridae		Ilarvirus	0	Fragaria chiloensis latent virus	plants
Unassigned	Bromoviridae		Ilarvirus	0	Humulus japonicus latent virus	plants
Unassigned	Bromoviridae		Ilarvirus	0	Lilac leaf chlorosis virus	plants
Unassigned	Bromoviridae		Ilarvirus	0	Lilac ring mottle virus	plants
Unassigned	Bromoviridae		Ilarvirus	0	Parietaria mottle virus	plants
Unassigned	Bromoviridae		Ilarvirus	0	Prune dwarf virus	plants
Unassigned	Bromoviridae		Ilarvirus	0	Prunus necrotic ringspot virus	plants
Unassigned	Bromoviridae		Ilarvirus	0	Spinach latent virus	plants
Unassigned	Bromoviridae		Ilarvirus	0	Strawberry necrotic shock virus	plants
Unassigned	Bromoviridae		Ilarvirus	1	Tobacco streak virus	plants
Unassigned	Bromoviridae		Ilarvirus	0	Tulare apple mosaic virus	plants
Unassigned	Bromoviridae		Oleavirus	1	Olive latent virus 2	plants
Unassigned	Bunyaviridae		Hantavirus	0	Andes virus	vertebrates
Unassigned	Bunyaviridae		Hantavirus	0	Bayou virus	vertebrates
Unassigned	Bunyaviridae		Hantavirus	0	Black Creek Canal virus	vertebrates
Unassigned	Bunyaviridae		Hantavirus	0	Cano Delgadito virus	vertebrates
Unassigned	Bunyaviridae		Hantavirus	0	Dobrava-Belgrade virus	vertebrates
Unassigned	Bunyaviridae		Hantavirus	0	El Moro Canyon virus	vertebrates
Unassigned	Bunyaviridae		Hantavirus	1	Hantaan virus	vertebrates
Unassigned	Bunyaviridae		Hantavirus	0	Isla Vista virus	vertebrates
Unassigned	Bunyaviridae		Hantavirus	0	Khabarovsk virus	vertebrates
Unassigned	Bunyaviridae		Hantavirus	0	Laguna Negra virus	vertebrates
Unassigned	Bunyaviridae		Hantavirus	0	Muleshoe virus	vertebrates
Unassigned	Bunyaviridae		Hantavirus	0	New York virus	vertebrates
Unassigned	Bunyaviridae		Hantavirus	0	Prospect Hill virus	vertebrates
Unassigned	Bunyaviridae		Hantavirus	0	Puumala virus	vertebrates
Unassigned	Bunyaviridae		Hantavirus	0	Rio Mamore virus	vertebrates
Unassigned	Bunyaviridae		Hantavirus	0	Rio Segundo virus	vertebrates
Unassigned	Bunyaviridae		Hantavirus	0	Saaremaa virus	vertebrates
Unassigned	Bunyaviridae		Hantavirus	0	Sangassou virus	vertebrates
Unassigned	Bunyaviridae		Hantavirus	0	Seoul virus	vertebrates
Unassigned	Bunyaviridae		Hantavirus	0	Sin Nombre virus	vertebrates
Unassigned	Bunyaviridae		Hantavirus	0	Thailand virus	vertebrates
Unassigned	Bunyaviridae		Hantavirus	0	Thottapalayam virus	vertebrates
Unassigned	Bunyaviridae		Hantavirus	0	Topografov virus	vertebrates
Unassigned	Bunyaviridae		Hantavirus	0	Tula virus	vertebrates
Unassigned	Bunyaviridae		Nairovirus	0	Crimean-Congo hemorrhagic fever virus	vertebrates
Unassigned	Bunyaviridae		Nairovirus	0	Dera Ghazi Khan virus	vertebrates
Unassigned	Bunyaviridae		Nairovirus	1	Dugbe virus	vertebrates
Unassigned	Bunyaviridae		Nairovirus	0	Hughes virus	vertebrates
Unassigned	Bunyaviridae		Nairovirus	0	Qalyub virus	vertebrates
Unassigned	Bunyaviridae		Nairovirus	0	Sakhalin virus	vertebrates
Unassigned	Bunyaviridae		Nairovirus	0	Thiafora virus	vertebrates
Unassigned	Bunyaviridae		Orthobunyavirus	0	Acara virus	vertebrates
Unassigned	Bunyaviridae		Orthobunyavirus	0	Akabane virus	vertebrates
Unassigned	Bunyaviridae		Orthobunyavirus	0	Alajuela virus	vertebrates
Unassigned	Bunyaviridae		Orthobunyavirus	0	Anopheles A virus	vertebrates
Unassigned	Bunyaviridae		Orthobunyavirus	0	Anopheles B virus	vertebrates
Unassigned	Bunyaviridae		Orthobunyavirus	0	Bakau virus	vertebrates
Unassigned	Bunyaviridae		Orthobunyavirus	0	Batama virus	vertebrates
Unassigned	Bunyaviridae		Orthobunyavirus	0	Benevides virus	vertebrates
Unassigned	Bunyaviridae		Orthobunyavirus	0	Bertioga virus	vertebrates
Unassigned	Bunyaviridae		Orthobunyavirus	0	Bimiti virus	vertebrates
Unassigned	Bunyaviridae		Orthobunyavirus	0	Botambi virus	vertebrates
Unassigned	Bunyaviridae		Orthobunyavirus	1	Bunyamwera virus	vertebrates
Unassigned	Bunyaviridae		Orthobunyavirus	0	Bushbush virus	vertebrates
Unassigned	Bunyaviridae		Orthobunyavirus	0	Bwamba virus	vertebrates
Unassigned	Bunyaviridae		Orthobunyavirus	0	California encephalitis virus	vertebrates
Unassigned	Bunyaviridae		Orthobunyavirus	0	Capim virus	vertebrates
Unassigned	Bunyaviridae		Orthobunyavirus	0	Caraparu virus	vertebrates
Unassigned	Bunyaviridae		Orthobunyavirus	0	Catu virus	vertebrates
Unassigned	Bunyaviridae		Orthobunyavirus	0	Estero Real virus	vertebrates
Unassigned	Bunyaviridae		Orthobunyavirus	0	Gamboa virus	vertebrates
Unassigned	Bunyaviridae		Orthobunyavirus	0	Guajara virus	vertebrates
Unassigned	Bunyaviridae		Orthobunyavirus	0	Guama virus	vertebrates
Unassigned	Bunyaviridae		Orthobunyavirus	0	Guaroa virus	vertebrates
Unassigned	Bunyaviridae		Orthobunyavirus	0	Kaeng Khoi virus	vertebrates
Unassigned	Bunyaviridae		Orthobunyavirus	0	Kairi virus	vertebrates
Unassigned	Bunyaviridae		Orthobunyavirus	0	Koongol virus	vertebrates
Unassigned	Bunyaviridae		Orthobunyavirus	0	M'Poko virus	vertebrates
Unassigned	Bunyaviridae		Orthobunyavirus	0	Madrid virus	vertebrates
Unassigned	Bunyaviridae		Orthobunyavirus	0	Main Drain virus	vertebrates
Unassigned	Bunyaviridae		Orthobunyavirus	0	Manzanilla virus	vertebrates
Unassigned	Bunyaviridae		Orthobunyavirus	0	Marituba virus	vertebrates
Unassigned	Bunyaviridae		Orthobunyavirus	0	Minatitlan virus	vertebrates
Unassigned	Bunyaviridae		Orthobunyavirus	0	Nyando virus	vertebrates
Unassigned	Bunyaviridae		Orthobunyavirus	0	Olifantsvlei virus	vertebrates
Unassigned	Bunyaviridae		Orthobunyavirus	0	Oriboca virus	vertebrates
Unassigned	Bunyaviridae		Orthobunyavirus	0	Oropouche virus	vertebrates
Unassigned	Bunyaviridae		Orthobunyavirus	0	Patois virus	vertebrates
Unassigned	Bunyaviridae		Orthobunyavirus	0	Sathuperi virus	vertebrates
Unassigned	Bunyaviridae		Orthobunyavirus	0	Shamonda virus	vertebrates
Unassigned	Bunyaviridae		Orthobunyavirus	0	Shuni virus	vertebrates
Unassigned	Bunyaviridae		Orthobunyavirus	0	Simbu virus	vertebrates
Unassigned	Bunyaviridae		Orthobunyavirus	0	Tacaiuma virus	vertebrates
Unassigned	Bunyaviridae		Orthobunyavirus	0	Tete virus	vertebrates
Unassigned	Bunyaviridae		Orthobunyavirus	0	Thimiri virus	vertebrates
Unassigned	Bunyaviridae		Orthobunyavirus	0	Timboteua virus	vertebrates
Unassigned	Bunyaviridae		Orthobunyavirus	0	Turlock virus	vertebrates
Unassigned	Bunyaviridae		Orthobunyavirus	0	Wyeomyia virus	vertebrates
Unassigned	Bunyaviridae		Orthobunyavirus	0	Zegla virus	vertebrates
Unassigned	Bunyaviridae		Phlebovirus	0	Bujaru virus	vertebrates
Unassigned	Bunyaviridae		Phlebovirus	0	Candiru virus	vertebrates
Unassigned	Bunyaviridae		Phlebovirus	0	Chilibre virus	vertebrates
Unassigned	Bunyaviridae		Phlebovirus	0	Frijoles virus	vertebrates
Unassigned	Bunyaviridae		Phlebovirus	0	Punta Toro virus	vertebrates
Unassigned	Bunyaviridae		Phlebovirus	1	Rift Valley fever virus	vertebrates
Unassigned	Bunyaviridae		Phlebovirus	0	Salehabad virus	vertebrates
Unassigned	Bunyaviridae		Phlebovirus	0	Sandfly fever Naples virus	vertebrates
Unassigned	Bunyaviridae		Phlebovirus	0	Uukuniemi virus	vertebrates
Unassigned	Bunyaviridae		Tospovirus	0	Groundnut bud necrosis virus	plants
Unassigned	Bunyaviridae		Tospovirus	0	Groundnut ringspot virus	plants
Unassigned	Bunyaviridae		Tospovirus	0	Groundnut yellow spot virus	plants
Unassigned	Bunyaviridae		Tospovirus	0	Impatiens necrotic spot virus	plants
Unassigned	Bunyaviridae		Tospovirus	0	Tomato chlorotic spot virus	plants
Unassigned	Bunyaviridae		Tospovirus	1	Tomato spotted wilt virus	plants
Unassigned	Bunyaviridae		Tospovirus	0	Watermelon silver mottle virus	plants
Unassigned	Bunyaviridae		Tospovirus	0	Zucchini lethal chlorosis virus	plants
Unassigned	Caliciviridae		Lagovirus	0	European brown hare syndrome virus	vertebrates
Unassigned	Caliciviridae		Lagovirus	1	Rabbit hemorrhagic disease virus	vertebrates
Unassigned	Caliciviridae		Nebovirus	1	Newbury-1 virus	vertebrates
Unassigned	Caliciviridae		Norovirus	1	Norwalk virus	vertebrates
Unassigned	Caliciviridae		Sapovirus	1	Sapporo virus	vertebrates
Unassigned	Caliciviridae		Vesivirus	0	Feline calicivirus	vertebrates
Unassigned	Caliciviridae		Vesivirus	1	Vesicular exanthema of swine virus	vertebrates
Unassigned	Carmotetraviridae		Alphacarmotetravirus	1	Providence virus	insect
Unassigned	Caulimoviridae		Badnavirus	0	Aglaonema bacilliform virus	plants
Unassigned	Caulimoviridae		Badnavirus	0	Banana streak GF virus	plants
Unassigned	Caulimoviridae		Badnavirus	0	Banana streak MY virus	plants
Unassigned	Caulimoviridae		Badnavirus	0	Banana streak OL virus	plants
Unassigned	Caulimoviridae		Badnavirus	0	Banana streak VN virus	plants
Unassigned	Caulimoviridae		Badnavirus	0	Bougainvillea chlorotic vein banding virus	plants
Unassigned	Caulimoviridae		Badnavirus	0	Cacao swollen shoot virus	plants
Unassigned	Caulimoviridae		Badnavirus	0	Canna yellow mottle virus	plants
Unassigned	Caulimoviridae		Badnavirus	0	Citrus yellow mosaic virus	plants
Unassigned	Caulimoviridae		Badnavirus	1	Commelina yellow mottle virus	plants
Unassigned	Caulimoviridae		Badnavirus	0	Dioscorea bacilliform AL virus	plants
Unassigned	Caulimoviridae		Badnavirus	0	Dioscorea bacilliform SN virus	plants
Unassigned	Caulimoviridae		Badnavirus	0	Gooseberry vein banding associated virus	plants
Unassigned	Caulimoviridae		Badnavirus	0	Grapevine vein clearing virus	plants
Unassigned	Caulimoviridae		Badnavirus	0	Kalanchoë top-spotting virus	plants
Unassigned	Caulimoviridae		Badnavirus	0	Pineapple bacilliform CO virus	plants
Unassigned	Caulimoviridae		Badnavirus	0	Pineapple bacilliform ER virus	plants
Unassigned	Caulimoviridae		Badnavirus	0	Piper yellow mottle virus	plants
Unassigned	Caulimoviridae		Badnavirus	0	Rubus yellow net virus	plants
Unassigned	Caulimoviridae		Badnavirus	0	Schefflera ringspot virus	plants
Unassigned	Caulimoviridae		Badnavirus	0	Spiraea yellow leaf spot virus	plants
Unassigned	Caulimoviridae		Badnavirus	0	Sugarcane bacilliform IM virus	plants
Unassigned	Caulimoviridae		Badnavirus	0	Sugarcane bacilliform MO virus	plants
Unassigned	Caulimoviridae		Badnavirus	0	Sweet potato pakakuy virus	plants
Unassigned	Caulimoviridae		Badnavirus	0	Taro bacilliform virus	plants
Unassigned	Caulimoviridae		Caulimovirus	0	Carnation etched ring virus	plants
Unassigned	Caulimoviridae		Caulimovirus	1	Cauliflower mosaic virus	plants
Unassigned	Caulimoviridae		Caulimovirus	0	Dahlia mosaic virus	plants
Unassigned	Caulimoviridae		Caulimovirus	0	Figwort mosaic virus	plants
Unassigned	Caulimoviridae		Caulimovirus	0	Horseradish latent virus	plants
Unassigned	Caulimoviridae		Caulimovirus	0	Lamium leaf distortion virus	plants
Unassigned	Caulimoviridae		Caulimovirus	0	Mirabilis mosaic virus	plants
Unassigned	Caulimoviridae		Caulimovirus	0	Strawberry vein banding virus	plants
Unassigned	Caulimoviridae		Caulimovirus	0	Thistle mottle virus	plants
Unassigned	Caulimoviridae		Cavemovirus	1	Cassava vein mosaic virus	plants
Unassigned	Caulimoviridae		Cavemovirus	0	Sweet potato collusive virus	plants
Unassigned	Caulimoviridae		Petuvirus	1	Petunia vein clearing virus	plants
Unassigned	Caulimoviridae		Solendovirus	0	Sweet potato vein clearing virus	plants
Unassigned	Caulimoviridae		Solendovirus	1	Tobacco vein clearing virus	plants
Unassigned	Caulimoviridae		Soymovirus	0	Blueberry red ringspot virus	plants
Unassigned	Caulimoviridae		Soymovirus	0	Cestrum yellow leaf curling virus	plants
Unassigned	Caulimoviridae		Soymovirus	0	Peanut chlorotic streak virus	plants
Unassigned	Caulimoviridae		Soymovirus	1	Soybean chlorotic mottle virus	plants
Unassigned	Caulimoviridae		Tungrovirus	1	Rice tungro bacilliform virus	plants
Unassigned	Chrysoviridae		Chrysovirus	0	Amasya cherry disease associated chrysovirus	fungi
Unassigned	Chrysoviridae		Chrysovirus	0	Aspergillus fumigatus chrysovirus	fungi
Unassigned	Chrysoviridae		Chrysovirus	0	Cryphonectria nitschkei chrysovirus 1	fungi
Unassigned	Chrysoviridae		Chrysovirus	0	Fusarium oxysporum chrysovirus 1	fungi
Unassigned	Chrysoviridae		Chrysovirus	0	Helminthosporium victoriae 145S virus	fungi
Unassigned	Chrysoviridae		Chrysovirus	0	Penicillium brevicompactum virus	fungi
Unassigned	Chrysoviridae		Chrysovirus	1	Penicillium chrysogenum virus	fungi
Unassigned	Chrysoviridae		Chrysovirus	0	Penicillium cyaneo-fulvum virus	fungi
Unassigned	Chrysoviridae		Chrysovirus	0	Verticillium dahliae chrysovirus 1	fungi
Unassigned	Circoviridae		Circovirus	0	Beak and feather disease virus	vertebrates
Unassigned	Circoviridae		Circovirus	0	Canary circovirus	vertebrates
Unassigned	Circoviridae		Circovirus	0	Duck circovirus	vertebrates
Unassigned	Circoviridae		Circovirus	0	Finch circovirus	vertebrates
Unassigned	Circoviridae		Circovirus	0	Goose circovirus	vertebrates
Unassigned	Circoviridae		Circovirus	0	Gull circovirus	vertebrates
Unassigned	Circoviridae		Circovirus	0	Pigeon circovirus	vertebrates
Unassigned	Circoviridae		Circovirus	1	Porcine circovirus-1	vertebrates
Unassigned	Circoviridae		Circovirus	0	Porcine circovirus-2	vertebrates
Unassigned	Circoviridae		Circovirus	0	Starling circovirus	vertebrates
Unassigned	Circoviridae		Circovirus	0	Swan circovirus	vertebrates
Unassigned	Circoviridae		Gyrovirus	1	Chicken anemia virus	vertebrates
Unassigned	Clavaviridae		Clavavirus	1	Aeropyrum pernix bacilliform virus 1	archaea
Unassigned	Closteroviridae		Ampelovirus	0	Grapevine leafroll-associated virus 1	plants
Unassigned	Closteroviridae		Ampelovirus	1	Grapevine leafroll-associated virus 3	plants
Unassigned	Closteroviridae		Ampelovirus	0	Grapevine leafroll-associated virus 4	plants
Unassigned	Closteroviridae		Ampelovirus	0	Little cherry virus 2	plants
Unassigned	Closteroviridae		Ampelovirus	0	Pineapple mealybug wilt-associated virus 1	plants
Unassigned	Closteroviridae		Ampelovirus	0	Pineapple mealybug wilt-associated virus 2	plants
Unassigned	Closteroviridae		Ampelovirus	0	Pineapple mealybug wilt-associated virus 3	plants
Unassigned	Closteroviridae		Ampelovirus	0	Plum bark necrosis stem pitting-associated virus	plants
Unassigned	Closteroviridae		Closterovirus	0	Beet yellow stunt virus	plants
Unassigned	Closteroviridae		Closterovirus	1	Beet yellows virus	plants
Unassigned	Closteroviridae		Closterovirus	0	Burdock yellows virus	plants
Unassigned	Closteroviridae		Closterovirus	0	Carnation necrotic fleck virus	plants
Unassigned	Closteroviridae		Closterovirus	0	Carrot yellow leaf virus	plants
Unassigned	Closteroviridae		Closterovirus	0	Citrus tristeza virus	plants
Unassigned	Closteroviridae		Closterovirus	0	Grapevine leafroll-associated virus 2	plants
Unassigned	Closteroviridae		Closterovirus	0	Mint virus 1	plants
Unassigned	Closteroviridae		Closterovirus	0	Raspberry leaf mottle virus	plants
Unassigned	Closteroviridae		Closterovirus	0	Strawberry chlorotic fleck-associated virus	plants
Unassigned	Closteroviridae		Closterovirus	0	Wheat yellow leaf virus	plants
Unassigned	Closteroviridae		Crinivirus	0	Abutilon yellows virus	plants
Unassigned	Closteroviridae		Crinivirus	0	Bean yellow disorder virus	plants
Unassigned	Closteroviridae		Crinivirus	0	Beet pseudoyellows virus	plants
Unassigned	Closteroviridae		Crinivirus	0	Blackberry yellow vein-associated virus	plants
Unassigned	Closteroviridae		Crinivirus	0	Cucurbit yellow stunting disorder virus	plants
Unassigned	Closteroviridae		Crinivirus	0	Diodia vein chlorosis virus	plants
Unassigned	Closteroviridae		Crinivirus	0	Lettuce chlorosis virus	plants
Unassigned	Closteroviridae		Crinivirus	1	Lettuce infectious yellows virus	plants
Unassigned	Closteroviridae		Crinivirus	0	Potato yellow vein virus	plants
Unassigned	Closteroviridae		Crinivirus	0	Strawberry pallidosis-associated virus	plants
Unassigned	Closteroviridae		Crinivirus	0	Sweet potato chlorotic stunt virus	plants
Unassigned	Closteroviridae		Crinivirus	0	Tomato chlorosis virus	plants
Unassigned	Closteroviridae		Crinivirus	0	Tomato infectious chlorosis virus	plants
Unassigned	Closteroviridae		Unassigned	0	Alligatorweed stunting virus	plants
Unassigned	Closteroviridae		Unassigned	0	Grapevine leafroll-associated virus 7	plants
Unassigned	Closteroviridae		Unassigned	0	Little cherry virus 1	plants
Unassigned	Closteroviridae		Unassigned	0	Megakepasma mosaic virus	plants
Unassigned	Closteroviridae		Unassigned	0	Mint vein banding-associated virus	plants
Unassigned	Closteroviridae		Unassigned	0	Olive leaf yellowing-associated virus	plants
Unassigned	Corticoviridae		Corticovirus	1	Pseudoalteromonas phage PM2	plants
Unassigned	Cystoviridae		Cystovirus	1	Pseudomonas phage phi6	plants
Unassigned	Endornaviridae		Endornavirus	0	Bell pepper endornavirus	plants
Unassigned	Endornaviridae		Endornavirus	0	Helicobasidium mompa endornavirus 1	plants
Unassigned	Endornaviridae		Endornavirus	0	Oryza rufipogon endornavirus	plants
Unassigned	Endornaviridae		Endornavirus	0	Oryza sativa endornavirus	plants
Unassigned	Endornaviridae		Endornavirus	0	Phaseolus vulgaris endornavirus	plants
Unassigned	Endornaviridae		Endornavirus	0	Phytophthora endornavirus 1	plants
Unassigned	Endornaviridae		Endornavirus	1	Vicia faba endornavirus	plants
Unassigned	Flaviviridae		Flavivirus	0	Apoi virus	vertebrates
Unassigned	Flaviviridae		Flavivirus	0	Aroa virus	vertebrates
Unassigned	Flaviviridae		Flavivirus	0	Bagaza virus	vertebrates
Unassigned	Flaviviridae		Flavivirus	0	Banzi virus	vertebrates
Unassigned	Flaviviridae		Flavivirus	0	Bouboui virus	vertebrates
Unassigned	Flaviviridae		Flavivirus	0	Bukalasa bat virus	vertebrates
Unassigned	Flaviviridae		Flavivirus	0	Cacipacore virus	vertebrates
Unassigned	Flaviviridae		Flavivirus	0	Carey Island virus	vertebrates
Unassigned	Flaviviridae		Flavivirus	0	Cowbone Ridge virus	vertebrates
Unassigned	Flaviviridae		Flavivirus	0	Dakar bat virus	vertebrates
Unassigned	Flaviviridae		Flavivirus	0	Dengue virus	vertebrates
Unassigned	Flaviviridae		Flavivirus	0	Edge Hill virus	vertebrates
Unassigned	Flaviviridae		Flavivirus	0	Entebbe bat virus	vertebrates
Unassigned	Flaviviridae		Flavivirus	0	Gadgets Gully virus	vertebrates
Unassigned	Flaviviridae		Flavivirus	0	Ilheus virus	vertebrates
Unassigned	Flaviviridae		Flavivirus	0	Israel turkey meningoencephalomyelitis virus	vertebrates
Unassigned	Flaviviridae		Flavivirus	0	Japanese encephalitis virus	vertebrates
Unassigned	Flaviviridae		Flavivirus	0	Jugra virus	vertebrates
Unassigned	Flaviviridae		Flavivirus	0	Jutiapa virus	vertebrates
Unassigned	Flaviviridae		Flavivirus	0	Kadam virus	vertebrates
Unassigned	Flaviviridae		Flavivirus	0	Kedougou virus	vertebrates
Unassigned	Flaviviridae		Flavivirus	0	Kokobera virus	vertebrates
Unassigned	Flaviviridae		Flavivirus	0	Koutango virus	vertebrates
Unassigned	Flaviviridae		Flavivirus	0	Kyasanur Forest disease virus	vertebrates
Unassigned	Flaviviridae		Flavivirus	0	Langat virus	vertebrates
Unassigned	Flaviviridae		Flavivirus	0	Louping ill virus	vertebrates
Unassigned	Flaviviridae		Flavivirus	0	Meaban virus	vertebrates
Unassigned	Flaviviridae		Flavivirus	0	Modoc virus	vertebrates
Unassigned	Flaviviridae		Flavivirus	0	Montana myotis leukoencephalitis virus	vertebrates
Unassigned	Flaviviridae		Flavivirus	0	Murray Valley encephalitis virus	vertebrates
Unassigned	Flaviviridae		Flavivirus	0	Ntaya virus	vertebrates
Unassigned	Flaviviridae		Flavivirus	0	Omsk hemorrhagic fever virus	vertebrates
Unassigned	Flaviviridae		Flavivirus	0	Phnom Penh bat virus	vertebrates
Unassigned	Flaviviridae		Flavivirus	0	Powassan virus	vertebrates
Unassigned	Flaviviridae		Flavivirus	0	Rio Bravo virus	vertebrates
Unassigned	Flaviviridae		Flavivirus	0	Royal Farm virus	vertebrates
Unassigned	Flaviviridae		Flavivirus	0	Saboya virus	vertebrates
Unassigned	Flaviviridae		Flavivirus	0	Sal Vieja virus	vertebrates
Unassigned	Flaviviridae		Flavivirus	0	San Perlita virus	vertebrates
Unassigned	Flaviviridae		Flavivirus	0	Saumarez Reef virus	vertebrates
Unassigned	Flaviviridae		Flavivirus	0	Sepik virus	vertebrates
Unassigned	Flaviviridae		Flavivirus	0	St. Louis encephalitis virus	vertebrates
Unassigned	Flaviviridae		Flavivirus	0	Tembusu virus	vertebrates
Unassigned	Flaviviridae		Flavivirus	0	Tick-borne encephalitis virus	vertebrates
Unassigned	Flaviviridae		Flavivirus	0	Tyuleniy virus	vertebrates
Unassigned	Flaviviridae		Flavivirus	0	Uganda S virus	vertebrates
Unassigned	Flaviviridae		Flavivirus	0	Usutu virus	vertebrates
Unassigned	Flaviviridae		Flavivirus	0	Wesselsbron virus	vertebrates
Unassigned	Flaviviridae		Flavivirus	0	West Nile virus	vertebrates
Unassigned	Flaviviridae		Flavivirus	0	Yaounde virus	vertebrates
Unassigned	Flaviviridae		Flavivirus	1	Yellow fever virus	vertebrates
Unassigned	Flaviviridae		Flavivirus	0	Yokose virus	vertebrates
Unassigned	Flaviviridae		Flavivirus	0	Zika virus	vertebrates
Unassigned	Flaviviridae		Hepacivirus	1	Hepatitis C virus	vertebrates
Unassigned	Flaviviridae		Pegivirus	1	Pegivirus A	vertebrates
Unassigned	Flaviviridae		Pegivirus	0	Pegivirus B	vertebrates
Unassigned	Flaviviridae		Pestivirus	0	Border disease virus	vertebrates
Unassigned	Flaviviridae		Pestivirus	1	Bovine viral diarrhea virus 1	vertebrates
Unassigned	Flaviviridae		Pestivirus	0	Bovine viral diarrhea virus 2	vertebrates
Unassigned	Flaviviridae		Pestivirus	0	Classical swine fever virus	vertebrates
Unassigned	Fuselloviridae		Alphafusellovirus	1	Sulfolobus spindle-shaped virus 1	archaea
Unassigned	Fuselloviridae		Alphafusellovirus	0	Sulfolobus spindle-shaped virus 2	archaea
Unassigned	Fuselloviridae		Alphafusellovirus	0	Sulfolobus spindle-shaped virus 4	archaea
Unassigned	Fuselloviridae		Alphafusellovirus	0	Sulfolobus spindle-shaped virus 5	archaea
Unassigned	Fuselloviridae		Alphafusellovirus	0	Sulfolobus spindle-shaped virus 7	archaea
Unassigned	Fuselloviridae		Alphafusellovirus	0	Sulfolobus spindle-shaped virus 8	archaea
Unassigned	Fuselloviridae		Alphafusellovirus	0	Sulfolobus spindle-shaped virus 9	archaea
Unassigned	Fuselloviridae		Betafusellovirus	0	Acidianus spindle-shaped virus 1	archaea
Unassigned	Fuselloviridae		Betafusellovirus	1	Sulfolobus spindle-shaped virus 6	archaea
Unassigned	Geminiviridae		Becurtovirus	1	Beet curly top Iran virus	plants
Unassigned	Geminiviridae		Becurtovirus	0	Spinach curly top Arizona virus	plants
Unassigned	Geminiviridae		Begomovirus	0	Abutilon mosaic virus	plants
Unassigned	Geminiviridae		Begomovirus	0	African cassava mosaic virus	plants
Unassigned	Geminiviridae		Begomovirus	0	Ageratum enation virus	plants
Unassigned	Geminiviridae		Begomovirus	0	Ageratum leaf curl virus	plants
Unassigned	Geminiviridae		Begomovirus	0	Ageratum yellow vein Hualian virus	plants
Unassigned	Geminiviridae		Begomovirus	0	Ageratum yellow vein Sri Lanka virus	plants
Unassigned	Geminiviridae		Begomovirus	0	Ageratum yellow vein virus	plants
Unassigned	Geminiviridae		Begomovirus	0	Alternanthera yellow vein virus	plants
Unassigned	Geminiviridae		Begomovirus	0	Bean calico mosaic virus	plants
Unassigned	Geminiviridae		Begomovirus	0	Bean dwarf mosaic virus	plants
Unassigned	Geminiviridae		Begomovirus	0	Bean golden mosaic virus	plants
Unassigned	Geminiviridae		Begomovirus	1	Bean golden yellow mosaic virus	plants
Unassigned	Geminiviridae		Begomovirus	0	Bhendi yellow vein mosaic virus	plants
Unassigned	Geminiviridae		Begomovirus	0	Bitter gourd yellow vein virus	plants
Unassigned	Geminiviridae		Begomovirus	0	Boerhavia yellow spot virus	plants
Unassigned	Geminiviridae		Begomovirus	0	Cabbage leaf curl Jamaica virus	plants
Unassigned	Geminiviridae		Begomovirus	0	Cabbage leaf curl virus	plants
Unassigned	Geminiviridae		Begomovirus	0	Chayote yellow mosaic virus	plants
Unassigned	Geminiviridae		Begomovirus	0	Chilli leaf curl virus	plants
Unassigned	Geminiviridae		Begomovirus	0	Chino del tomate virus	plants
Unassigned	Geminiviridae		Begomovirus	0	Clerodendron golden mosaic virus	plants
Unassigned	Geminiviridae		Begomovirus	0	Corchorus golden mosaic virus	plants
Unassigned	Geminiviridae		Begomovirus	0	Corchorus yellow spot virus	plants
Unassigned	Geminiviridae		Begomovirus	0	Corchorus yellow vein virus	plants
Unassigned	Geminiviridae		Begomovirus	0	Cotton leaf crumple virus	plants
Unassigned	Geminiviridae		Begomovirus	0	Cotton leaf curl Alabad virus	plants
Unassigned	Geminiviridae		Begomovirus	0	Cotton leaf curl Bangalore virus	plants
Unassigned	Geminiviridae		Begomovirus	0	Cotton leaf curl Gezira virus	plants
Unassigned	Geminiviridae		Begomovirus	0	Cotton leaf curl Kokhran virus	plants
Unassigned	Geminiviridae		Begomovirus	0	Cotton leaf curl Multan virus	plants
Unassigned	Geminiviridae		Begomovirus	0	Cowpea golden mosaic virus	plants
Unassigned	Geminiviridae		Begomovirus	0	Croton yellow vein mosaic virus	plants
Unassigned	Geminiviridae		Begomovirus	0	Cucurbit leaf crumple virus	plants
Unassigned	Geminiviridae		Begomovirus	0	Desmodium leaf distortion virus	plants
Unassigned	Geminiviridae		Begomovirus	0	Dicliptera yellow mottle Cuba virus	plants
Unassigned	Geminiviridae		Begomovirus	0	Dicliptera yellow mottle virus	plants
Unassigned	Geminiviridae		Begomovirus	0	Dolichos yellow mosaic virus	plants
Unassigned	Geminiviridae		Begomovirus	0	East African cassava mosaic Cameroon virus	plants
Unassigned	Geminiviridae		Begomovirus	0	East African cassava mosaic Kenya virus	plants
Unassigned	Geminiviridae		Begomovirus	0	East African cassava mosaic Malawi virus	plants
Unassigned	Geminiviridae		Begomovirus	0	East African cassava mosaic virus	plants
Unassigned	Geminiviridae		Begomovirus	0	East African cassava mosaic Zanzibar virus	plants
Unassigned	Geminiviridae		Begomovirus	0	Erectites yellow mosaic virus	plants
Unassigned	Geminiviridae		Begomovirus	0	Eupatorium yellow vein mosaic virus	plants
Unassigned	Geminiviridae		Begomovirus	0	Eupatorium yellow vein virus	plants
Unassigned	Geminiviridae		Begomovirus	0	Euphorbia leaf curl Guangxi virus	plants
Unassigned	Geminiviridae		Begomovirus	0	Euphorbia leaf curl virus	plants
Unassigned	Geminiviridae		Begomovirus	0	Euphorbia mosaic virus	plants
Unassigned	Geminiviridae		Begomovirus	0	Hollyhock leaf crumple virus	plants
Unassigned	Geminiviridae		Begomovirus	0	Honeysuckle yellow vein Kagoshima virus	plants
Unassigned	Geminiviridae		Begomovirus	0	Honeysuckle yellow vein mosaic virus	plants
Unassigned	Geminiviridae		Begomovirus	0	Honeysuckle yellow vein virus	plants
Unassigned	Geminiviridae		Begomovirus	0	Horsegram yellow mosaic virus	plants
Unassigned	Geminiviridae		Begomovirus	0	Indian cassava mosaic virus	plants
Unassigned	Geminiviridae		Begomovirus	0	Ipomoea yellow vein virus	plants
Unassigned	Geminiviridae		Begomovirus	0	Kudzu mosaic virus	plants
Unassigned	Geminiviridae		Begomovirus	0	Lindernia anagallis yellow vein virus	plants
Unassigned	Geminiviridae		Begomovirus	0	Ludwigia yellow vein Vietnam virus	plants
Unassigned	Geminiviridae		Begomovirus	0	Ludwigia yellow vein virus	plants
Unassigned	Geminiviridae		Begomovirus	0	Luffa yellow mosaic virus	plants
Unassigned	Geminiviridae		Begomovirus	0	Macroptilium mosaic Puerto Rico virus	plants
Unassigned	Geminiviridae		Begomovirus	0	Macroptilium yellow mosaic Florida virus	plants
Unassigned	Geminiviridae		Begomovirus	0	Macroptilium yellow mosaic virus	plants
Unassigned	Geminiviridae		Begomovirus	0	Malvastrum leaf curl Guangdong virus	plants
Unassigned	Geminiviridae		Begomovirus	0	Malvastrum leaf curl virus	plants
Unassigned	Geminiviridae		Begomovirus	0	Malvastrum yellow leaf curl virus	plants
Unassigned	Geminiviridae		Begomovirus	0	Malvastrum yellow mosaic virus	plants
Unassigned	Geminiviridae		Begomovirus	0	Malvastrum yellow vein virus	plants
Unassigned	Geminiviridae		Begomovirus	0	Malvastrum yellow vein Yunnan virus	plants
Unassigned	Geminiviridae		Begomovirus	0	Melon chlorotic leaf curl virus	plants
Unassigned	Geminiviridae		Begomovirus	0	Merremia mosaic virus	plants
Unassigned	Geminiviridae		Begomovirus	0	Mesta yellow vein mosaic virus	plants
Unassigned	Geminiviridae		Begomovirus	0	Mimosa yellow leaf curl virus	plants
Unassigned	Geminiviridae		Begomovirus	0	Mungbean yellow mosaic India virus	plants
Unassigned	Geminiviridae		Begomovirus	0	Mungbean yellow mosaic virus	plants
Unassigned	Geminiviridae		Begomovirus	0	Okra yellow crinkle virus	plants
Unassigned	Geminiviridae		Begomovirus	0	Okra yellow mosaic Mexico virus	plants
Unassigned	Geminiviridae		Begomovirus	0	Okra yellow mottle Iguala virus	plants
Unassigned	Geminiviridae		Begomovirus	0	Okra yellow vein mosaic virus	plants
Unassigned	Geminiviridae		Begomovirus	0	Papaya leaf curl China virus	plants
Unassigned	Geminiviridae		Begomovirus	0	Papaya leaf curl Guandong virus	plants
Unassigned	Geminiviridae		Begomovirus	0	Papaya leaf curl virus	plants
Unassigned	Geminiviridae		Begomovirus	0	Pedilenthus leaf curl virus	plants
Unassigned	Geminiviridae		Begomovirus	0	Pepper golden mosaic virus	plants
Unassigned	Geminiviridae		Begomovirus	0	Pepper huasteco yellow vein virus	plants
Unassigned	Geminiviridae		Begomovirus	0	Pepper leaf curl Bangladesh virus	plants
Unassigned	Geminiviridae		Begomovirus	0	Pepper leaf curl Lahore virus	plants
Unassigned	Geminiviridae		Begomovirus	0	Pepper leaf curl virus	plants
Unassigned	Geminiviridae		Begomovirus	0	Pepper yellow leaf curl Indonesia virus	plants
Unassigned	Geminiviridae		Begomovirus	0	Pepper yellow vein Mali virus	plants
Unassigned	Geminiviridae		Begomovirus	0	Potato yellow mosaic Panama virus	plants
Unassigned	Geminiviridae		Begomovirus	0	Potato yellow mosaic virus	plants
Unassigned	Geminiviridae		Begomovirus	0	Pumpkin yellow mosaic virus	plants
Unassigned	Geminiviridae		Begomovirus	0	Radish leaf curl virus	plants
Unassigned	Geminiviridae		Begomovirus	0	Rhynchosia golden mosaic Sinaloa virus	plants
Unassigned	Geminiviridae		Begomovirus	0	Rhynchosia golden mosaic virus	plants
Unassigned	Geminiviridae		Begomovirus	0	Senecio yellow mosaic virus	plants
Unassigned	Geminiviridae		Begomovirus	0	Sida golden mosaic Costa Rica virus	plants
Unassigned	Geminiviridae		Begomovirus	0	Sida golden mosaic Florida virus	plants
Unassigned	Geminiviridae		Begomovirus	0	Sida golden mosaic Honduras virus	plants
Unassigned	Geminiviridae		Begomovirus	0	Sida golden mosaic virus	plants
Unassigned	Geminiviridae		Begomovirus	0	Sida golden yellow vein virus	plants
Unassigned	Geminiviridae		Begomovirus	0	Sida leaf curl virus	plants
Unassigned	Geminiviridae		Begomovirus	0	Sida micrantha mosaic virus	plants
Unassigned	Geminiviridae		Begomovirus	0	Sida mottle virus	plants
Unassigned	Geminiviridae		Begomovirus	0	Sida yellow mosaic China virus	plants
Unassigned	Geminiviridae		Begomovirus	0	Sida yellow mosaic virus	plants
Unassigned	Geminiviridae		Begomovirus	0	Sida yellow mosaic Yucatan virus	plants
Unassigned	Geminiviridae		Begomovirus	0	Sida yellow vein Madurai virus	plants
Unassigned	Geminiviridae		Begomovirus	0	Sida yellow vein Vietnam virus	plants
Unassigned	Geminiviridae		Begomovirus	0	Sida yellow vein virus	plants
Unassigned	Geminiviridae		Begomovirus	0	Siegesbeckia yellow vein Guangxi virus	plants
Unassigned	Geminiviridae		Begomovirus	0	Siegesbeckia yellow vein virus	plants
Unassigned	Geminiviridae		Begomovirus	0	South African cassava mosaic virus	plants
Unassigned	Geminiviridae		Begomovirus	0	Soybean blistering mosaic virus	plants
Unassigned	Geminiviridae		Begomovirus	0	Soybean crinkle leaf virus	plants
Unassigned	Geminiviridae		Begomovirus	0	Spilanthes yellow vein virus	plants
Unassigned	Geminiviridae		Begomovirus	0	Squash leaf curl China virus	plants
Unassigned	Geminiviridae		Begomovirus	0	Squash leaf curl Philippines virus	plants
Unassigned	Geminiviridae		Begomovirus	0	Squash leaf curl virus	plants
Unassigned	Geminiviridae		Begomovirus	0	Squash leaf curl Yunnan virus	plants
Unassigned	Geminiviridae		Begomovirus	0	Squash mild leaf curl virus	plants
Unassigned	Geminiviridae		Begomovirus	0	Sri Lankan cassava mosaic virus	plants
Unassigned	Geminiviridae		Begomovirus	0	Stachytarpheta leaf curl virus	plants
Unassigned	Geminiviridae		Begomovirus	0	Sweet potato leaf curl Canary virus	plants
Unassigned	Geminiviridae		Begomovirus	0	Sweet potato leaf curl China virus	plants
Unassigned	Geminiviridae		Begomovirus	0	Sweet potato leaf curl Georgia virus	plants
Unassigned	Geminiviridae		Begomovirus	0	Sweet potato leaf curl Lanzarote virus	plants
Unassigned	Geminiviridae		Begomovirus	0	Sweet potato leaf curl Spain virus	plants
Unassigned	Geminiviridae		Begomovirus	0	Sweet potato leaf curl virus	plants
Unassigned	Geminiviridae		Begomovirus	0	Tobacco curly shoot virus	plants
Unassigned	Geminiviridae		Begomovirus	0	Tobacco leaf curl Cuba virus	plants
Unassigned	Geminiviridae		Begomovirus	0	Tobacco leaf curl Japan virus	plants
Unassigned	Geminiviridae		Begomovirus	0	Tobacco leaf curl Yunnan virus	plants
Unassigned	Geminiviridae		Begomovirus	0	Tobacco leaf curl Zimbabwe virus	plants
Unassigned	Geminiviridae		Begomovirus	0	Tomato chino La Paz virus	plants
Unassigned	Geminiviridae		Begomovirus	0	Tomato chlorotic mottle virus	plants
Unassigned	Geminiviridae		Begomovirus	0	Tomato curly stunt virus	plants
Unassigned	Geminiviridae		Begomovirus	0	Tomato golden mosaic virus	plants
Unassigned	Geminiviridae		Begomovirus	0	Tomato golden mottle virus	plants
Unassigned	Geminiviridae		Begomovirus	0	Tomato leaf curl Arusha virus	plants
Unassigned	Geminiviridae		Begomovirus	0	Tomato leaf curl Bangalore virus	plants
Unassigned	Geminiviridae		Begomovirus	0	Tomato leaf curl Bangladesh virus	plants
Unassigned	Geminiviridae		Begomovirus	0	Tomato leaf curl China virus	plants
Unassigned	Geminiviridae		Begomovirus	0	Tomato leaf curl Comoros virus	plants
Unassigned	Geminiviridae		Begomovirus	0	Tomato leaf curl Guangdong virus	plants
Unassigned	Geminiviridae		Begomovirus	0	Tomato leaf curl Guangxi virus	plants
Unassigned	Geminiviridae		Begomovirus	0	Tomato leaf curl Gujarat virus	plants
Unassigned	Geminiviridae		Begomovirus	0	Tomato leaf curl Hsinchu virus	plants
Unassigned	Geminiviridae		Begomovirus	0	Tomato leaf curl Java virus	plants
Unassigned	Geminiviridae		Begomovirus	0	Tomato leaf curl Joydebpur virus	plants
Unassigned	Geminiviridae		Begomovirus	0	Tomato leaf curl Karnataka virus	plants
Unassigned	Geminiviridae		Begomovirus	0	Tomato leaf curl Kerala virus	plants
Unassigned	Geminiviridae		Begomovirus	0	Tomato leaf curl Laos virus	plants
Unassigned	Geminiviridae		Begomovirus	0	Tomato leaf curl Madagascar virus	plants
Unassigned	Geminiviridae		Begomovirus	0	Tomato leaf curl Malaysia virus	plants
Unassigned	Geminiviridae		Begomovirus	0	Tomato leaf curl Mali virus	plants
Unassigned	Geminiviridae		Begomovirus	0	Tomato leaf curl Mayotte virus	plants
Unassigned	Geminiviridae		Begomovirus	0	Tomato leaf curl New Delhi virus	plants
Unassigned	Geminiviridae		Begomovirus	0	Tomato leaf curl Philippines virus	plants
Unassigned	Geminiviridae		Begomovirus	0	Tomato leaf curl Pune virus	plants
Unassigned	Geminiviridae		Begomovirus	0	Tomato leaf curl Seychelles virus	plants
Unassigned	Geminiviridae		Begomovirus	0	Tomato leaf curl Sinaloa virus	plants
Unassigned	Geminiviridae		Begomovirus	0	Tomato leaf curl Sri Lanka virus	plants
Unassigned	Geminiviridae		Begomovirus	0	Tomato leaf curl Sudan virus	plants
Unassigned	Geminiviridae		Begomovirus	0	Tomato leaf curl Taiwan virus	plants
Unassigned	Geminiviridae		Begomovirus	0	Tomato leaf curl Uganda virus	plants
Unassigned	Geminiviridae		Begomovirus	0	Tomato leaf curl Vietnam virus	plants
Unassigned	Geminiviridae		Begomovirus	0	Tomato leaf curl virus	plants
Unassigned	Geminiviridae		Begomovirus	0	Tomato mild yellow leaf curl Aragua virus	plants
Unassigned	Geminiviridae		Begomovirus	0	Tomato mosaic Havana virus	plants
Unassigned	Geminiviridae		Begomovirus	0	Tomato mottle Taino virus	plants
Unassigned	Geminiviridae		Begomovirus	0	Tomato mottle virus	plants
Unassigned	Geminiviridae		Begomovirus	0	Tomato rugose mosaic virus	plants
Unassigned	Geminiviridae		Begomovirus	0	Tomato severe leaf curl virus	plants
Unassigned	Geminiviridae		Begomovirus	0	Tomato severe rugose virus	plants
Unassigned	Geminiviridae		Begomovirus	0	Tomato yellow leaf curl Axarquia virus	plants
Unassigned	Geminiviridae		Begomovirus	0	Tomato yellow leaf curl China virus	plants
Unassigned	Geminiviridae		Begomovirus	0	Tomato yellow leaf curl Guangdong virus	plants
Unassigned	Geminiviridae		Begomovirus	0	Tomato yellow leaf curl Indonesia virus	plants
Unassigned	Geminiviridae		Begomovirus	0	Tomato yellow leaf curl Kanchanaburi virus	plants
Unassigned	Geminiviridae		Begomovirus	0	Tomato yellow leaf curl Malaga virus	plants
Unassigned	Geminiviridae		Begomovirus	0	Tomato yellow leaf curl Mali virus	plants
Unassigned	Geminiviridae		Begomovirus	0	Tomato yellow leaf curl Sardinia virus	plants
Unassigned	Geminiviridae		Begomovirus	0	Tomato yellow leaf curl Thailand virus	plants
Unassigned	Geminiviridae		Begomovirus	0	Tomato yellow leaf curl Vietnam virus	plants
Unassigned	Geminiviridae		Begomovirus	0	Tomato yellow leaf curl virus	plants
Unassigned	Geminiviridae		Begomovirus	0	Tomato yellow margin leaf curl virus	plants
Unassigned	Geminiviridae		Begomovirus	0	Tomato yellow spot virus	plants
Unassigned	Geminiviridae		Begomovirus	0	Tomato yellow vein streak virus	plants
Unassigned	Geminiviridae		Begomovirus	0	Vernonia yellow vein virus	plants
Unassigned	Geminiviridae		Begomovirus	0	Watermelon chlorotic stunt virus	plants
Unassigned	Geminiviridae		Curtovirus	1	Beet curly top virus	plants
Unassigned	Geminiviridae		Curtovirus	0	Horseradish curly top virus	plants
Unassigned	Geminiviridae		Curtovirus	0	Spinach severe curly top virus	plants
Unassigned	Geminiviridae		Eragrovirus	1	Eragrostis curvula streak virus	plants
Unassigned	Geminiviridae		Mastrevirus	0	Bromus catharticus striate mosaic virus	plants
Unassigned	Geminiviridae		Mastrevirus	0	Chickpea chlorosis Australia virus	plants
Unassigned	Geminiviridae		Mastrevirus	0	Chickpea chlorosis virus	plants
Unassigned	Geminiviridae		Mastrevirus	0	Chickpea chlorotic dwarf virus	plants
Unassigned	Geminiviridae		Mastrevirus	0	Chickpea redleaf virus	plants
Unassigned	Geminiviridae		Mastrevirus	0	Chickpea yellows virus	plants
Unassigned	Geminiviridae		Mastrevirus	0	Chloris striate mosaic virus	plants
Unassigned	Geminiviridae		Mastrevirus	0	Digitaria ciliaris striate mosaic virus	plants
Unassigned	Geminiviridae		Mastrevirus	0	Digitaria didactyla striate mosaic virus	plants
Unassigned	Geminiviridae		Mastrevirus	0	Digitaria streak virus	plants
Unassigned	Geminiviridae		Mastrevirus	0	Eragrostis minor streak virus	plants
Unassigned	Geminiviridae		Mastrevirus	0	Eragrostis streak virus	plants
Unassigned	Geminiviridae		Mastrevirus	0	Maize streak Reunion virus	plants
Unassigned	Geminiviridae		Mastrevirus	1	Maize streak virus	plants
Unassigned	Geminiviridae		Mastrevirus	0	Miscanthus streak virus	plants
Unassigned	Geminiviridae		Mastrevirus	0	Oat dwarf virus	plants
Unassigned	Geminiviridae		Mastrevirus	0	Panicum streak virus	plants
Unassigned	Geminiviridae		Mastrevirus	0	Paspalum dilatatum striate mosaic virus	plants
Unassigned	Geminiviridae		Mastrevirus	0	Paspalum striate mosaic virus	plants
Unassigned	Geminiviridae		Mastrevirus	0	Saccharum streak virus	plants
Unassigned	Geminiviridae		Mastrevirus	0	Sporolobus striate mosaic virus 1	plants
Unassigned	Geminiviridae		Mastrevirus	0	Sporolobus striate mosaic virus 2	plants
Unassigned	Geminiviridae		Mastrevirus	0	Sugarcane streak Egypt virus	plants
Unassigned	Geminiviridae		Mastrevirus	0	Sugarcane streak Reunion virus	plants
Unassigned	Geminiviridae		Mastrevirus	0	Sugarcane streak virus	plants
Unassigned	Geminiviridae		Mastrevirus	0	Tobacco yellow dwarf virus	plants
Unassigned	Geminiviridae		Mastrevirus	0	Urochloa streak virus	plants
Unassigned	Geminiviridae		Mastrevirus	0	Wheat dwarf India virus	plants
Unassigned	Geminiviridae		Mastrevirus	0	Wheat dwarf virus	plants
Unassigned	Geminiviridae		Topocuvirus	1	Tomato pseudo-curly top virus	plants
Unassigned	Geminiviridae		Turncurtovirus	1	Turnip curly top virus	plants
Unassigned	Globuloviridae		Globulovirus	1	Pyrobaculum spherical virus	archaea
Unassigned	Globuloviridae		Globulovirus	0	Thermoproteus tenax spherical virus 1	archaea
Unassigned	Guttaviridae		Alphaguttavirus	1	Sulfolobus newzealandicus droplet-shaped virus	archaea
Unassigned	Guttaviridae		Betaguttavirus	1	Aeropyrum pernix ovoid virus 1	archaea
Unassigned	Hepadnaviridae		Avihepadnavirus	1	Duck hepatitis B virus	vertebrates
Unassigned	Hepadnaviridae		Avihepadnavirus	0	Heron hepatitis B virus	vertebrates
Unassigned	Hepadnaviridae		Orthohepadnavirus	0	Ground squirrel hepatitis virus	vertebrates
Unassigned	Hepadnaviridae		Orthohepadnavirus	1	Hepatitis B virus	vertebrates
Unassigned	Hepadnaviridae		Orthohepadnavirus	0	Woodchuck hepatitis virus	vertebrates
Unassigned	Hepadnaviridae		Orthohepadnavirus	0	Woolly monkey hepatitis B virus	vertebrates
Unassigned	Hepeviridae		Hepevirus	1	Hepatitis E virus	vertebrates
Unassigned	Hepeviridae		Unassigned	0	Avian hepatitis E virus	vertebrates
Unassigned	Hypoviridae		Hypovirus	1	Cryphonectria hypovirus 1	fungi
Unassigned	Hypoviridae		Hypovirus	0	Cryphonectria hypovirus 2	fungi
Unassigned	Hypoviridae		Hypovirus	0	Cryphonectria hypovirus 3	fungi
Unassigned	Hypoviridae		Hypovirus	0	Cryphonectria hypovirus 4	fungi
Unassigned	Hytrosaviridae		Glossinavirus	1	Glossina hytrovirus	insects
Unassigned	Hytrosaviridae		Muscavirus	1	Musca hytrovirus	insects
Unassigned	Inoviridae		Inovirus	0	Enterobacteria phage AE2	prokaryote
Unassigned	Inoviridae		Inovirus	0	Enterobacteria phage C-2	prokaryote
Unassigned	Inoviridae		Inovirus	0	Enterobacteria phage dA	prokaryote
Unassigned	Inoviridae		Inovirus	0	Enterobacteria phage Ec9	prokaryote
Unassigned	Inoviridae		Inovirus	0	Enterobacteria phage f1	prokaryote
Unassigned	Inoviridae		Inovirus	0	Enterobacteria phage fd	prokaryote
Unassigned	Inoviridae		Inovirus	0	Enterobacteria phage HR	prokaryote
Unassigned	Inoviridae		Inovirus	0	Enterobacteria phage I2-2	prokaryote
Unassigned	Inoviridae		Inovirus	0	Enterobacteria phage If1	prokaryote
Unassigned	Inoviridae		Inovirus	0	Enterobacteria phage IKe	prokaryote
Unassigned	Inoviridae		Inovirus	1	Enterobacteria phage M13	prokaryote
Unassigned	Inoviridae		Inovirus	0	Enterobacteria phage PR64FS	prokaryote
Unassigned	Inoviridae		Inovirus	0	Enterobacteria phage SF	prokaryote
Unassigned	Inoviridae		Inovirus	0	Enterobacteria phage tf-1	prokaryote
Unassigned	Inoviridae		Inovirus	0	Enterobacteria phage X	prokaryote
Unassigned	Inoviridae		Inovirus	0	Enterobacteria phage X-2	prokaryote
Unassigned	Inoviridae		Inovirus	0	Enterobacteria phage ZJ/2	prokaryote
Unassigned	Inoviridae		Inovirus	0	Pseudomonas phage Pf1	prokaryote
Unassigned	Inoviridae		Inovirus	0	Pseudomonas phage Pf2	prokaryote
Unassigned	Inoviridae		Inovirus	0	Pseudomonas phage Pf3	prokaryote
Unassigned	Inoviridae		Inovirus	0	Vibrio phage 493	prokaryote
Unassigned	Inoviridae		Inovirus	0	Vibrio phage CTX	prokaryote
Unassigned	Inoviridae		Inovirus	0	Vibrio phage fs1	prokaryote
Unassigned	Inoviridae		Inovirus	0	Vibrio phage fs2	prokaryote
Unassigned	Inoviridae		Inovirus	0	Vibrio phage v6	prokaryote
Unassigned	Inoviridae		Inovirus	0	Vibrio phage Vf12	prokaryote
Unassigned	Inoviridae		Inovirus	0	Vibrio phage Vf33	prokaryote
Unassigned	Inoviridae		Inovirus	0	Vibrio phage VSK	prokaryote
Unassigned	Inoviridae		Inovirus	0	Xanthomonas phage Cf16	prokaryote
Unassigned	Inoviridae		Inovirus	0	Xanthomonas phage Cf1c	prokaryote
Unassigned	Inoviridae		Inovirus	0	Xanthomonas phage Cf1t	prokaryote
Unassigned	Inoviridae		Inovirus	0	Xanthomonas phage Cf1tv	prokaryote
Unassigned	Inoviridae		Inovirus	0	Xanthomonas phage Lf	prokaryote
Unassigned	Inoviridae		Inovirus	0	Xanthomonas phage Xf	prokaryote
Unassigned	Inoviridae		Inovirus	0	Xanthomonas phage Xfo	prokaryote
Unassigned	Inoviridae		Inovirus	0	Xanthomonas phage Xfv	prokaryote
Unassigned	Inoviridae		Plectrovirus	1	Acholeplasma phage MV-L51	prokaryote
Unassigned	Inoviridae		Plectrovirus	0	Spiroplasma phage 1-aa	prokaryote
Unassigned	Inoviridae		Plectrovirus	0	Spiroplasma phage 1-C74	prokaryote
Unassigned	Inoviridae		Plectrovirus	0	Spiroplasma phage 1-KC3	prokaryote
Unassigned	Inoviridae		Plectrovirus	0	Spiroplasma phage 1-R8A2B	prokaryote
Unassigned	Inoviridae		Plectrovirus	0	Spiroplasma phage 1-S102	prokaryote
Unassigned	Inoviridae		Plectrovirus	0	Spiroplasma phage 1-T78	prokaryote
Unassigned	Iridoviridae		Chloriridovirus	1	Invertebrate iridescent virus 3	insects
Unassigned	Iridoviridae		Iridovirus	0	Invertebrate iridescent virus 1	insects
Unassigned	Iridoviridae		Iridovirus	1	Invertebrate iridescent virus 6	insects
Unassigned	Iridoviridae		Lymphocystivirus	1	Lymphocystis disease virus 1	vertebrates
Unassigned	Iridoviridae		Megalocytivirus	1	Infectious spleen and kidney necrosis virus	vertebrates
Unassigned	Iridoviridae		Ranavirus	0	Ambystoma tigrinum virus	vertebrates
Unassigned	Iridoviridae		Ranavirus	0	Bohle iridovirus	vertebrates
Unassigned	Iridoviridae		Ranavirus	0	Epizootic haematopoietic necrosis virus	vertebrates
Unassigned	Iridoviridae		Ranavirus	0	European catfish virus	vertebrates
Unassigned	Iridoviridae		Ranavirus	1	Frog virus 3	vertebrates
Unassigned	Iridoviridae		Ranavirus	0	Santee-Cooper ranavirus	vertebrates
Unassigned	Leviviridae		Allolevivirus	0	Enterobacteria phage FI	prokaryote
Unassigned	Leviviridae		Allolevivirus	1	Enterobacteria phage Qbeta	prokaryote
Unassigned	Leviviridae		Levivirus	0	Enterobacteria phage BZ13	prokaryote
Unassigned	Leviviridae		Levivirus	1	Enterobacteria phage MS2	prokaryote
Unassigned	Luteoviridae		Enamovirus	1	Pea enation mosaic virus-1	plants
Unassigned	Luteoviridae		Luteovirus	0	Barley yellow dwarf virus-MAV	plants
Unassigned	Luteoviridae		Luteovirus	0	Barley yellow dwarf virus-PAS	plants
Unassigned	Luteoviridae		Luteovirus	1	Barley yellow dwarf virus-PAV	plants
Unassigned	Luteoviridae		Luteovirus	0	Bean leafroll virus	plants
Unassigned	Luteoviridae		Luteovirus	0	Rose spring dwarf-associated virus	plants
Unassigned	Luteoviridae		Luteovirus	0	Soybean dwarf virus	plants
Unassigned	Luteoviridae		Polerovirus	0	Beet chlorosis virus	plants
Unassigned	Luteoviridae		Polerovirus	0	Beet mild yellowing virus	plants
Unassigned	Luteoviridae		Polerovirus	0	Beet western yellows virus	plants
Unassigned	Luteoviridae		Polerovirus	0	Carrot red leaf virus	plants
Unassigned	Luteoviridae		Polerovirus	0	Cereal yellow dwarf virus-RPS	plants
Unassigned	Luteoviridae		Polerovirus	0	Cereal yellow dwarf virus-RPV	plants
Unassigned	Luteoviridae		Polerovirus	0	Chickpea chlorotic stunt virus	plants
Unassigned	Luteoviridae		Polerovirus	0	Cucurbit aphid-borne yellows virus	plants
Unassigned	Luteoviridae		Polerovirus	0	Melon aphid-borne yellows virus	plants
Unassigned	Luteoviridae		Polerovirus	1	Potato leafroll virus	plants
Unassigned	Luteoviridae		Polerovirus	0	Sugarcane yellow leaf virus	plants
Unassigned	Luteoviridae		Polerovirus	0	Tobacco vein distorting virus	plants
Unassigned	Luteoviridae		Polerovirus	0	Turnip yellows virus	plants
Unassigned	Luteoviridae		Unassigned	0	Barley yellow dwarf virus-GPV	plants
Unassigned	Luteoviridae		Unassigned	0	Barley yellow dwarf virus-RMV	plants
Unassigned	Luteoviridae		Unassigned	0	Barley yellow dwarf virus-SGV	plants
Unassigned	Luteoviridae		Unassigned	0	Chickpea stunt disease associated virus	plants
Unassigned	Luteoviridae		Unassigned	0	Groundnut rosette assistor virus	plants
Unassigned	Luteoviridae		Unassigned	0	Indonesian soybean dwarf virus	plants
Unassigned	Luteoviridae		Unassigned	0	Sweet potato leaf speckling virus	plants
Unassigned	Luteoviridae		Unassigned	0	Tobacco necrotic dwarf virus	plants
Unassigned	Megabirnaviridae		Megabirnavirus	1	Rosellinia necatrix megabirnavirus 1	fungi
Unassigned	Metaviridae		Errantivirus	0	Ceratitis capitata Yoyo virus	insects
Unassigned	Metaviridae		Errantivirus	0	Drosophila ananassae Tom virus	insects
Unassigned	Metaviridae		Errantivirus	0	Drosophila melanogaster 17.6 virus	insects
Unassigned	Metaviridae		Errantivirus	0	Drosophila melanogaster 297 virus	insects
Unassigned	Metaviridae		Errantivirus	1	Drosophila melanogaster Gypsy virus	insects
Unassigned	Metaviridae		Errantivirus	0	Drosophila melanogaster Idefix virus	insects
Unassigned	Metaviridae		Errantivirus	0	Drosophila melanogaster Tirant virus	insects
Unassigned	Metaviridae		Errantivirus	0	Drosophila melanogaster Zam virus	insects
Unassigned	Metaviridae		Errantivirus	0	Drosophila virilis Tv1 virus	insects
Unassigned	Metaviridae		Errantivirus	0	Trichoplusia ni TED virus	insects
Unassigned	Metaviridae		Metavirus	0	Arabidopsis thaliana Athila virus	insects
Unassigned	Metaviridae		Metavirus	0	Arabidopsis thaliana Tat4 virus	insects
Unassigned	Metaviridae		Metavirus	0	Bombyx mori Mag virus	insects
Unassigned	Metaviridae		Metavirus	0	Caenorhabditis elegans Cer1 virus	insects
Unassigned	Metaviridae		Metavirus	0	Cladosporium fulvum T-1 virus	insects
Unassigned	Metaviridae		Metavirus	0	Dictyostelium discoideum Skipper virus	insects
Unassigned	Metaviridae		Metavirus	0	Drosophila buzzatii Osvaldo virus	insects
Unassigned	Metaviridae		Metavirus	0	Drosophila melanogaster 412 virus	insects
Unassigned	Metaviridae		Metavirus	0	Drosophila melanogaster Blastopia virus	insects
Unassigned	Metaviridae		Metavirus	0	Drosophila melanogaster Mdg1 virus	insects
Unassigned	Metaviridae		Metavirus	0	Drosophila melanogaster Mdg3 virus	insects
Unassigned	Metaviridae		Metavirus	0	Drosophila melanogaster Micropia virus	insects
Unassigned	Metaviridae		Metavirus	0	Drosophila virilis Ulysses virus	insects
Unassigned	Metaviridae		Metavirus	0	Fusarium oxysporum Skippy virus	insects
Unassigned	Metaviridae		Metavirus	0	Lilium henryi Del1 virus	insects
Unassigned	Metaviridae		Metavirus	1	Saccharomyces cerevisiae Ty3 virus	insects
Unassigned	Metaviridae		Metavirus	0	Schizosaccharomyces pombe Tf1 virus	insects
Unassigned	Metaviridae		Metavirus	0	Schizosaccharomyces pombe Tf2 virus	insects
Unassigned	Metaviridae		Metavirus	0	Takifugu rubripes Sushi virus	insects
Unassigned	Metaviridae		Metavirus	0	Tribolium castaneum Woot virus	insects
Unassigned	Metaviridae		Metavirus	0	Tripneustis gratilla SURL virus	insects
Unassigned	Metaviridae		Semotivirus	0	Anopheles gambiae Moose virus	insects
Unassigned	Metaviridae		Semotivirus	1	Ascaris lumbricoides Tas virus	insects
Unassigned	Metaviridae		Semotivirus	0	Bombyx mori Pao virus	insects
Unassigned	Metaviridae		Semotivirus	0	Caenorhabditis elegans Cer13 virus	insects
Unassigned	Metaviridae		Semotivirus	0	Drosophila melanogaster Bel virus	insects
Unassigned	Metaviridae		Semotivirus	0	Drosophila melanogaster Roo virus	insects
Unassigned	Metaviridae		Semotivirus	0	Drosophila simulans Ninja virus	insects
Unassigned	Metaviridae		Semotivirus	0	Fugu rubripes Suzu virus	insects
Unassigned	Microviridae	Gokushovirinae	Bdellomicrovirus	1	Bdellovibrio phage MAC 1	prokaryote
Unassigned	Microviridae	Gokushovirinae	Bdellomicrovirus	0	Bdellovibrio phage phiMH2K	prokaryote
Unassigned	Microviridae	Gokushovirinae	Chlamydiamicrovirus	1	Chlamydia phage 1	prokaryote
Unassigned	Microviridae	Gokushovirinae	Chlamydiamicrovirus	0	Chlamydia phage 2	prokaryote
Unassigned	Microviridae	Gokushovirinae	Chlamydiamicrovirus	0	Chlamydia pneumoniae phage CPAR39	prokaryote
Unassigned	Microviridae	Gokushovirinae	Chlamydiamicrovirus	0	Guinea pig Chlamydia phage	prokaryote
Unassigned	Microviridae	Gokushovirinae	Spiromicrovirus	1	Spiroplasma phage 4	prokaryote
Unassigned	Microviridae		Microvirus	0	Enterobacteria phage alpha3	prokaryote
Unassigned	Microviridae		Microvirus	0	Enterobacteria phage G4	prokaryote
Unassigned	Microviridae		Microvirus	0	Enterobacteria phage phiK	prokaryote
Unassigned	Microviridae		Microvirus	1	Enterobacteria phage phiX174	prokaryote
Unassigned	Microviridae		Microvirus	0	Enterobacteria phage St-1	prokaryote
Unassigned	Mimiviridae		Cafeteriavirus	1	Cafeteria roenbergensis virus	amoeba
Unassigned	Mimiviridae		Mimivirus	1	Acanthamoeba polyphaga mimivirus	amoeba
Unassigned	Nanoviridae		Babuvirus	0	Abaca bunchy top virus	plants
Unassigned	Nanoviridae		Babuvirus	1	Banana bunchy top virus	plants
Unassigned	Nanoviridae		Babuvirus	0	Cardamom bushy dwarf virus	plants
Unassigned	Nanoviridae		Nanovirus	0	Faba bean necrotic stunt virus	plants
Unassigned	Nanoviridae		Nanovirus	0	Faba bean necrotic yellows virus	plants
Unassigned	Nanoviridae		Nanovirus	0	Faba bean yellow leaf virus	plants
Unassigned	Nanoviridae		Nanovirus	0	Milk vetch dwarf virus	plants
Unassigned	Nanoviridae		Nanovirus	0	Pea necrotic yellow dwarf virus	plants
Unassigned	Nanoviridae		Nanovirus	1	Subterranean clover stunt virus	plants
Unassigned	Nanoviridae		Unassigned	0	Coconut foliar decay virus	plants
Unassigned	Narnaviridae		Mitovirus	1	Cryphonectria mitovirus 1	fungi
Unassigned	Narnaviridae		Mitovirus	0	Ophiostoma mitovirus 4	fungi
Unassigned	Narnaviridae		Mitovirus	0	Ophiostoma mitovirus 5	fungi
Unassigned	Narnaviridae		Mitovirus	0	Ophiostoma mitovirus 6	fungi
Unassigned	Narnaviridae		Mitovirus	0	Ophiostoma mitovirus 3a	fungi
Unassigned	Narnaviridae		Narnavirus	1	Saccharomyces 20S RNA narnavirus	fungi
Unassigned	Narnaviridae		Narnavirus	0	Saccharomyces 23S RNA narnavirus	fungi
Unassigned	Nimaviridae		Whispovirus	1	White spot syndrome virus	crustaceans
Unassigned	Nodaviridae		Alphanodavirus	0	Black beetle virus	insects
Unassigned	Nodaviridae		Alphanodavirus	0	Boolarra virus	insects
Unassigned	Nodaviridae		Alphanodavirus	0	Flock House virus	insects
Unassigned	Nodaviridae		Alphanodavirus	1	Nodamura virus	insects
Unassigned	Nodaviridae		Alphanodavirus	0	Pariacoto virus	insects
Unassigned	Nodaviridae		Betanodavirus	0	Barfin flounder nervous necrosis virus	fish
Unassigned	Nodaviridae		Betanodavirus	0	Redspotted grouper nervous necrosis virus	fish
Unassigned	Nodaviridae		Betanodavirus	1	Striped jack nervous necrosis virus	fish
Unassigned	Nodaviridae		Betanodavirus	0	Tiger puffer nervous necrosis virus	fish
Unassigned	Ophioviridae		Ophiovirus	1	Citrus psorosis virus	plants
Unassigned	Ophioviridae		Ophiovirus	0	Freesia sneak virus	plants
Unassigned	Ophioviridae		Ophiovirus	0	Lettuce ring necrosis virus	plants
Unassigned	Ophioviridae		Ophiovirus	0	Mirafiori lettuce big-vein virus	plants
Unassigned	Ophioviridae		Ophiovirus	0	Ranunculus white mottle virus	plants
Unassigned	Ophioviridae		Ophiovirus	0	Tulip mild mottle mosaic virus	plants
Unassigned	Orthomyxoviridae		Influenzavirus A	1	Influenza A virus	vertebrates
Unassigned	Orthomyxoviridae		Influenzavirus B	1	Influenza B virus	vertebrates
Unassigned	Orthomyxoviridae		Influenzavirus C	1	Influenza C virus	vertebrates
Unassigned	Orthomyxoviridae		Isavirus	1	Infectious salmon anemia virus	vertebrates
Unassigned	Orthomyxoviridae		Quaranjavirus	0	Johnston Atoll virus
Unassigned	Orthomyxoviridae		Quaranjavirus	1	Quaranfil virus
Unassigned	Orthomyxoviridae		Thogotovirus	0	Dhori virus
Unassigned	Orthomyxoviridae		Thogotovirus	1	Thogoto virus
Unassigned	Papillomaviridae		Alphapapillomavirus	1	Alphapapillomavirus 1	vertebrates
Unassigned	Papillomaviridae		Alphapapillomavirus	0	Alphapapillomavirus 2	vertebrates
Unassigned	Papillomaviridae		Alphapapillomavirus	0	Alphapapillomavirus 3	vertebrates
Unassigned	Papillomaviridae		Alphapapillomavirus	0	Alphapapillomavirus 4	vertebrates
Unassigned	Papillomaviridae		Alphapapillomavirus	0	Alphapapillomavirus 5	vertebrates
Unassigned	Papillomaviridae		Alphapapillomavirus	0	Alphapapillomavirus 6	vertebrates
Unassigned	Papillomaviridae		Alphapapillomavirus	0	Alphapapillomavirus 7	vertebrates
Unassigned	Papillomaviridae		Alphapapillomavirus	0	Alphapapillomavirus 8	vertebrates
Unassigned	Papillomaviridae		Alphapapillomavirus	0	Alphapapillomavirus 9	vertebrates
Unassigned	Papillomaviridae		Alphapapillomavirus	0	Alphapapillomavirus 10	vertebrates
Unassigned	Papillomaviridae		Alphapapillomavirus	0	Alphapapillomavirus 11	vertebrates
Unassigned	Papillomaviridae		Alphapapillomavirus	0	Alphapapillomavirus 12	vertebrates
Unassigned	Papillomaviridae		Alphapapillomavirus	0	Alphapapillomavirus 13	vertebrates
Unassigned	Papillomaviridae		Alphapapillomavirus	0	Alphapapillomavirus 14	vertebrates
Unassigned	Papillomaviridae		Betapapillomavirus	1	Betapapillomavirus 1	vertebrates
Unassigned	Papillomaviridae		Betapapillomavirus	0	Betapapillomavirus 2	vertebrates
Unassigned	Papillomaviridae		Betapapillomavirus	0	Betapapillomavirus 3	vertebrates
Unassigned	Papillomaviridae		Betapapillomavirus	0	Betapapillomavirus 4	vertebrates
Unassigned	Papillomaviridae		Betapapillomavirus	0	Betapapillomavirus 5	vertebrates
Unassigned	Papillomaviridae		Betapapillomavirus	0	Betapapillomavirus 6	vertebrates
Unassigned	Papillomaviridae		Chipapillomavirus	1	Chipapillomavirus 1	vertebrates
Unassigned	Papillomaviridae		Chipapillomavirus	0	Chipapillomavirus 2	vertebrates
Unassigned	Papillomaviridae		Deltapapillomavirus	1	Deltapapillomavirus 1	vertebrates
Unassigned	Papillomaviridae		Deltapapillomavirus	0	Deltapapillomavirus 2	vertebrates
Unassigned	Papillomaviridae		Deltapapillomavirus	0	Deltapapillomavirus 3	vertebrates
Unassigned	Papillomaviridae		Deltapapillomavirus	0	Deltapapillomavirus 4	vertebrates
Unassigned	Papillomaviridae		Deltapapillomavirus	0	Deltapapillomavirus 5	vertebrates
Unassigned	Papillomaviridae		Dyodeltapapillomavirus	1	Dyodeltapapillomavirus 1	vertebrates
Unassigned	Papillomaviridae		Dyoepsilonpapillomavirus	1	Dyoepsilonpapillomavirus 1	vertebrates
Unassigned	Papillomaviridae		Dyoetapapillomavirus	1	Dyoetapapillomavirus 1	vertebrates
Unassigned	Papillomaviridae		Dyoiotapapillomavirus	1	Dyoiotapapillomavirus 1	vertebrates
Unassigned	Papillomaviridae		Dyothetapapillomavirus	1	Dyothetapapillomavirus 1	vertebrates
Unassigned	Papillomaviridae		Dyozetapapillomavirus	1	Dyozetapapillomavirus 1	vertebrates
Unassigned	Papillomaviridae		Epsilonpapillomavirus	1	Epsilonpapillomavirus 1	vertebrates
Unassigned	Papillomaviridae		Etapapillomavirus	1	Etapapillomavirus 1	vertebrates
Unassigned	Papillomaviridae		Gammapapillomavirus	1	Gammapapillomavirus 1	vertebrates
Unassigned	Papillomaviridae		Gammapapillomavirus	0	Gammapapillomavirus 2	vertebrates
Unassigned	Papillomaviridae		Gammapapillomavirus	0	Gammapapillomavirus 3	vertebrates
Unassigned	Papillomaviridae		Gammapapillomavirus	0	Gammapapillomavirus 4	vertebrates
Unassigned	Papillomaviridae		Gammapapillomavirus	0	Gammapapillomavirus 5	vertebrates
Unassigned	Papillomaviridae		Gammapapillomavirus	0	Gammapapillomavirus 6	vertebrates
Unassigned	Papillomaviridae		Gammapapillomavirus	0	Gammapapillomavirus 7	vertebrates
Unassigned	Papillomaviridae		Gammapapillomavirus	0	Gammapapillomavirus 8	vertebrates
Unassigned	Papillomaviridae		Gammapapillomavirus	0	Gammapapillomavirus 9	vertebrates
Unassigned	Papillomaviridae		Gammapapillomavirus	0	Gammapapillomavirus 10	vertebrates
Unassigned	Papillomaviridae		Iotapapillomavirus	1	Iotapapillomavirus 1	vertebrates
Unassigned	Papillomaviridae		Kappapapillomavirus	0	Kappapapillomavirus 1	vertebrates
Unassigned	Papillomaviridae		Kappapapillomavirus	1	Kappapapillomavirus 2	vertebrates
Unassigned	Papillomaviridae		Lambdapapillomavirus	0	Lambdapapillomavirus 1	vertebrates
Unassigned	Papillomaviridae		Lambdapapillomavirus	1	Lambdapapillomavirus 2	vertebrates
Unassigned	Papillomaviridae		Lambdapapillomavirus	0	Lambdapapillomavirus 3	vertebrates
Unassigned	Papillomaviridae		Lambdapapillomavirus	0	Lambdapapillomavirus 4	vertebrates
Unassigned	Papillomaviridae		Mupapillomavirus	1	Mupapillomavirus 1	vertebrates
Unassigned	Papillomaviridae		Mupapillomavirus	0	Mupapillomavirus 2	vertebrates
Unassigned	Papillomaviridae		Nupapillomavirus	1	Nupapillomavirus 1	vertebrates
Unassigned	Papillomaviridae		Omegapapillomavirus	1	Omegapapillomavirus 1	vertebrates
Unassigned	Papillomaviridae		Omikronpapillomavirus	1	Omikronpapillomavirus 1	vertebrates
Unassigned	Papillomaviridae		Phipapillomavirus	1	Phipapillomavirus 1	vertebrates
Unassigned	Papillomaviridae		Pipapillomavirus	1	Pipapillomavirus 1	vertebrates
Unassigned	Papillomaviridae		Pipapillomavirus	0	Pipapillomavirus 2	vertebrates
Unassigned	Papillomaviridae		Psipapillomavirus	1	Psipapillomavirus 1	vertebrates
Unassigned	Papillomaviridae		Rhopapillomavirus	1	Rhopapillomavirus 1	vertebrates
Unassigned	Papillomaviridae		Sigmapapillomavirus	1	Sigmapapillomavirus 1	vertebrates
Unassigned	Papillomaviridae		Taupapillomavirus	1	Taupapillomavirus 1	vertebrates
Unassigned	Papillomaviridae		Thetapapillomavirus	1	Thetapapillomavirus 1	vertebrates
Unassigned	Papillomaviridae		Upsilonpapillomavirus	1	Upsilonpapillomavirus 1	vertebrates
Unassigned	Papillomaviridae		Upsilonpapillomavirus	0	Upsilonpapillomavirus 2	vertebrates
Unassigned	Papillomaviridae		Xipapillomavirus	1	Xipapillomavirus 1	vertebrates
Unassigned	Papillomaviridae		Zetapapillomavirus	1	Zetapapillomavirus 1	vertebrates
Unassigned	Partitiviridae		Alphacryptovirus	0	Alfalfa cryptic virus 1	plants
Unassigned	Partitiviridae		Alphacryptovirus	0	Beet cryptic virus 1	plants
Unassigned	Partitiviridae		Alphacryptovirus	0	Beet cryptic virus 2	plants
Unassigned	Partitiviridae		Alphacryptovirus	0	Beet cryptic virus 3	plants
Unassigned	Partitiviridae		Alphacryptovirus	0	Carnation cryptic virus 1	plants
Unassigned	Partitiviridae		Alphacryptovirus	0	Carrot temperate virus 1	plants
Unassigned	Partitiviridae		Alphacryptovirus	0	Carrot temperate virus 3	plants
Unassigned	Partitiviridae		Alphacryptovirus	0	Carrot temperate virus 4	plants
Unassigned	Partitiviridae		Alphacryptovirus	0	Hop trefoil cryptic virus 1	plants
Unassigned	Partitiviridae		Alphacryptovirus	0	Hop trefoil cryptic virus 3	plants
Unassigned	Partitiviridae		Alphacryptovirus	0	Radish yellow edge virus	plants
Unassigned	Partitiviridae		Alphacryptovirus	0	Ryegrass cryptic virus	plants
Unassigned	Partitiviridae		Alphacryptovirus	0	Spinach temperate virus	plants
Unassigned	Partitiviridae		Alphacryptovirus	0	Vicia cryptic virus	plants
Unassigned	Partitiviridae		Alphacryptovirus	1	White clover cryptic virus 1	plants
Unassigned	Partitiviridae		Alphacryptovirus	0	White clover cryptic virus 3	plants
Unassigned	Partitiviridae		Betacryptovirus	0	Carrot temperate virus 2	plants
Unassigned	Partitiviridae		Betacryptovirus	0	Hop trefoil cryptic virus 2	plants
Unassigned	Partitiviridae		Betacryptovirus	0	Red clover cryptic virus 2	plants
Unassigned	Partitiviridae		Betacryptovirus	1	White clover cryptic virus 2	plants
Unassigned	Partitiviridae		Cryspovirus	1	Cryptosporidium parvum virus 1	Protists.
Unassigned	Partitiviridae		Partitivirus	0	Agaricus bisporus virus 4	fungi
Unassigned	Partitiviridae		Partitivirus	0	Aspergillus ochraceous virus	fungi
Unassigned	Partitiviridae		Partitivirus	1	Atkinsonella hypoxylon virus	fungi
Unassigned	Partitiviridae		Partitivirus	0	Ceratocystis resinifera virus 1	fungi
Unassigned	Partitiviridae		Partitivirus	0	Discula destructiva virus 1	fungi
Unassigned	Partitiviridae		Partitivirus	0	Discula destructiva virus 2	fungi
Unassigned	Partitiviridae		Partitivirus	0	Fusarium poae virus 1	fungi
Unassigned	Partitiviridae		Partitivirus	0	Fusarium solani virus 1	fungi
Unassigned	Partitiviridae		Partitivirus	0	Gaeumannomyces graminis virus 019/6-A	fungi
Unassigned	Partitiviridae		Partitivirus	0	Gaeumannomyces graminis virus T1-A	fungi
Unassigned	Partitiviridae		Partitivirus	0	Gremmeniella abietina RNA virus MS1	fungi
Unassigned	Partitiviridae		Partitivirus	0	Helicobasidium mompa virus	fungi
Unassigned	Partitiviridae		Partitivirus	0	Heterobasidion annosum virus	fungi
Unassigned	Partitiviridae		Partitivirus	0	Ophiostoma partitivirus 1	fungi
Unassigned	Partitiviridae		Partitivirus	0	Penicillium stoloniferum virus F	fungi
Unassigned	Partitiviridae		Partitivirus	0	Penicillium stoloniferum virus S	fungi
Unassigned	Partitiviridae		Partitivirus	0	Pleurotus ostreatus virus 1	fungi
Unassigned	Partitiviridae		Partitivirus	0	Rhizoctonia solani virus 717	fungi
Unassigned	Partitiviridae		Partitivirus	0	Rosellinia necatrix virus 1	fungi
Unassigned	Parvoviridae	Densovirinae	Brevidensovirus	1	Aedes aegypti densovirus	insects
Unassigned	Parvoviridae	Densovirinae	Brevidensovirus	0	Aedes albopictus densovirus	insects
Unassigned	Parvoviridae	Densovirinae	Densovirus	0	Galleria mellonella densovirus	insects
Unassigned	Parvoviridae	Densovirinae	Densovirus	1	Junonia coenia densovirus	insects
Unassigned	Parvoviridae	Densovirinae	Iteravirus	1	Bombyx mori densovirus	insects
Unassigned	Parvoviridae	Densovirinae	Pefudensovirus	1	Periplaneta fuliginosa densovirus	insects
Unassigned	Parvoviridae	Parvovirinae	Amdovirus	1	Aleutian mink disease virus	vertebrates
Unassigned	Parvoviridae	Parvovirinae	Bocavirus	1	Bovine parvovirus	vertebrates
Unassigned	Parvoviridae	Parvovirinae	Bocavirus	0	Canine minute virus	vertebrates
Unassigned	Parvoviridae	Parvovirinae	Dependovirus	0	Adeno-associated virus-1	vertebrates
Unassigned	Parvoviridae	Parvovirinae	Dependovirus	1	Adeno-associated virus-2	vertebrates
Unassigned	Parvoviridae	Parvovirinae	Dependovirus	0	Adeno-associated virus-3	vertebrates
Unassigned	Parvoviridae	Parvovirinae	Dependovirus	0	Adeno-associated virus-4	vertebrates
Unassigned	Parvoviridae	Parvovirinae	Dependovirus	0	Adeno-associated virus-5	vertebrates
Unassigned	Parvoviridae	Parvovirinae	Dependovirus	0	Avian adeno-associated virus	vertebrates
Unassigned	Parvoviridae	Parvovirinae	Dependovirus	0	Bovine adeno-associated virus	vertebrates
Unassigned	Parvoviridae	Parvovirinae	Dependovirus	0	Canine adeno-associated virus	vertebrates
Unassigned	Parvoviridae	Parvovirinae	Dependovirus	0	Duck parvovirus	vertebrates
Unassigned	Parvoviridae	Parvovirinae	Dependovirus	0	Equine adeno-associated virus	vertebrates
Unassigned	Parvoviridae	Parvovirinae	Dependovirus	0	Goose parvovirus	vertebrates
Unassigned	Parvoviridae	Parvovirinae	Dependovirus	0	Ovine adeno-associated virus	vertebrates
Unassigned	Parvoviridae	Parvovirinae	Erythrovirus	1	Human parvovirus B19	vertebrates
Unassigned	Parvoviridae	Parvovirinae	Erythrovirus	0	Pig-tailed macaque parvovirus	vertebrates
Unassigned	Parvoviridae	Parvovirinae	Erythrovirus	0	Rhesus macaque parvovirus	vertebrates
Unassigned	Parvoviridae	Parvovirinae	Erythrovirus	0	Simian parvovirus	vertebrates
Unassigned	Parvoviridae	Parvovirinae	Parvovirus	0	Chicken parvovirus	vertebrates
Unassigned	Parvoviridae	Parvovirinae	Parvovirus	0	Feline panleukopenia virus	vertebrates
Unassigned	Parvoviridae	Parvovirinae	Parvovirus	0	H-1 parvovirus	vertebrates
Unassigned	Parvoviridae	Parvovirinae	Parvovirus	0	HB parvovirus	vertebrates
Unassigned	Parvoviridae	Parvovirinae	Parvovirus	0	Kilham rat virus	vertebrates
Unassigned	Parvoviridae	Parvovirinae	Parvovirus	0	Lapine parvovirus	vertebrates
Unassigned	Parvoviridae	Parvovirinae	Parvovirus	0	LuIII virus	vertebrates
Unassigned	Parvoviridae	Parvovirinae	Parvovirus	1	Minute virus of mice	vertebrates
Unassigned	Parvoviridae	Parvovirinae	Parvovirus	0	Mouse parvovirus 1	vertebrates
Unassigned	Parvoviridae	Parvovirinae	Parvovirus	0	Porcine parvovirus	vertebrates
Unassigned	Parvoviridae	Parvovirinae	Parvovirus	0	RT parvovirus	vertebrates
Unassigned	Parvoviridae	Parvovirinae	Parvovirus	0	Tumor virus X	vertebrates
Unassigned	Permutotetraviridae		Alphapermutotetravirus	0	Euprosterna elaeasa virus	insects
Unassigned	Permutotetraviridae		Alphapermutotetravirus	1	Thosea asigna virus	insects
Unassigned	Phycodnaviridae		Chlorovirus	0	Acanthocystis turfacea chlorella virus 1	alga
Unassigned	Phycodnaviridae		Chlorovirus	0	Hydra viridis Chlorella virus 1	alga
Unassigned	Phycodnaviridae		Chlorovirus	1	Paramecium bursaria Chlorella virus 1	alga
Unassigned	Phycodnaviridae		Chlorovirus	0	Paramecium bursaria Chlorella virus A1	alga
Unassigned	Phycodnaviridae		Chlorovirus	0	Paramecium bursaria Chlorella virus AL1A	alga
Unassigned	Phycodnaviridae		Chlorovirus	0	Paramecium bursaria Chlorella virus AL2A	alga
Unassigned	Phycodnaviridae		Chlorovirus	0	Paramecium bursaria Chlorella virus BJ2C	alga
Unassigned	Phycodnaviridae		Chlorovirus	0	Paramecium bursaria Chlorella virus CA4A	alga
Unassigned	Phycodnaviridae		Chlorovirus	0	Paramecium bursaria Chlorella virus CA4B	alga
Unassigned	Phycodnaviridae		Chlorovirus	0	Paramecium bursaria Chlorella virus IL3A	alga
Unassigned	Phycodnaviridae		Chlorovirus	0	Paramecium bursaria Chlorella virus NC1A	alga
Unassigned	Phycodnaviridae		Chlorovirus	0	Paramecium bursaria Chlorella virus NE8A	alga
Unassigned	Phycodnaviridae		Chlorovirus	0	Paramecium bursaria Chlorella virus NY2A	alga
Unassigned	Phycodnaviridae		Chlorovirus	0	Paramecium bursaria Chlorella virus NYs1	alga
Unassigned	Phycodnaviridae		Chlorovirus	0	Paramecium bursaria Chlorella virus SC1A	alga
Unassigned	Phycodnaviridae		Chlorovirus	0	Paramecium bursaria Chlorella virus XY6E	alga
Unassigned	Phycodnaviridae		Chlorovirus	0	Paramecium bursaria Chlorella virus XZ3A	alga
Unassigned	Phycodnaviridae		Chlorovirus	0	Paramecium bursaria Chlorella virus XZ4A	alga
Unassigned	Phycodnaviridae		Chlorovirus	0	Paramecium bursaria Chlorella virus XZ4C	alga
Unassigned	Phycodnaviridae		Coccolithovirus	1	Emiliania huxleyi virus 86	alga
Unassigned	Phycodnaviridae		Phaeovirus	0	Ectocarpus fasciculatus virus a	alga
Unassigned	Phycodnaviridae		Phaeovirus	1	Ectocarpus siliculosus virus 1	alga
Unassigned	Phycodnaviridae		Phaeovirus	0	Ectocarpus siliculosus virus a	alga
Unassigned	Phycodnaviridae		Phaeovirus	0	Feldmannia irregularis virus a	alga
Unassigned	Phycodnaviridae		Phaeovirus	0	Feldmannia species virus	alga
Unassigned	Phycodnaviridae		Phaeovirus	0	Feldmannia species virus a	alga
Unassigned	Phycodnaviridae		Phaeovirus	0	Hincksia hinckiae virus a	alga
Unassigned	Phycodnaviridae		Phaeovirus	0	Myriotrichia clavaeformis virus a	alga
Unassigned	Phycodnaviridae		Phaeovirus	0	Pilayella littoralis virus 1	alga
Unassigned	Phycodnaviridae		Prasinovirus	1	Micromonas pusilla virus SP1	alga
Unassigned	Phycodnaviridae		Prasinovirus	0	Ostreococcus tauri virus OtV5	alga
Unassigned	Phycodnaviridae		Prymnesiovirus	1	Chrysochromulina brevifilum virus PW1	alga
Unassigned	Phycodnaviridae		Raphidovirus	1	Heterosigma akashiwo virus 01	alga
Unassigned	Picobirnaviridae		Picobirnavirus	1	Human picobirnavirus	vertebrates
Unassigned	Picobirnaviridae		Picobirnavirus	0	Rabbit picobirnavirus	vertebrates
Unassigned	Plasmaviridae		Plasmavirus	1	Acholeplasma phage L2	procaryotes
Unassigned	Polydnaviridae		Bracovirus	0	Apanteles crassicornis bracovirus	insects
Unassigned	Polydnaviridae		Bracovirus	0	Apanteles fumiferanae bracovirus	insects
Unassigned	Polydnaviridae		Bracovirus	0	Ascogaster argentifrons bracovirus	insects
Unassigned	Polydnaviridae		Bracovirus	0	Ascogaster quadridentata bracovirus	insects
Unassigned	Polydnaviridae		Bracovirus	0	Cardiochiles nigriceps bracovirus	insects
Unassigned	Polydnaviridae		Bracovirus	0	Chelonus altitudinis bracovirus	insects
Unassigned	Polydnaviridae		Bracovirus	0	Chelonus blackburni bracovirus	insects
Unassigned	Polydnaviridae		Bracovirus	0	Chelonus inanitus bracovirus	insects
Unassigned	Polydnaviridae		Bracovirus	0	Chelonus insularis bracovirus	insects
Unassigned	Polydnaviridae		Bracovirus	0	Chelonus nr. curvimaculatus bracovirus	insects
Unassigned	Polydnaviridae		Bracovirus	0	Chelonus texanus bracovirus	insects
Unassigned	Polydnaviridae		Bracovirus	0	Cotesia congregata bracovirus	insects
Unassigned	Polydnaviridae		Bracovirus	0	Cotesia flavipes bracovirus	insects
Unassigned	Polydnaviridae		Bracovirus	0	Cotesia glomerata bracovirus	insects
Unassigned	Polydnaviridae		Bracovirus	0	Cotesia hyphantriae bracovirus	insects
Unassigned	Polydnaviridae		Bracovirus	0	Cotesia kariyai bracovirus	insects
Unassigned	Polydnaviridae		Bracovirus	0	Cotesia marginiventris bracovirus	insects
Unassigned	Polydnaviridae		Bracovirus	1	Cotesia melanoscela bracovirus	insects
Unassigned	Polydnaviridae		Bracovirus	0	Cotesia rubecula bracovirus	insects
Unassigned	Polydnaviridae		Bracovirus	0	Cotesia schaeferi bracovirus	insects
Unassigned	Polydnaviridae		Bracovirus	0	Diolcogaster facetosa bracovirus	insects
Unassigned	Polydnaviridae		Bracovirus	0	Glyptapanteles flavicoxis bracovirus	insects
Unassigned	Polydnaviridae		Bracovirus	0	Glyptapanteles indiensis bracovirus	insects
Unassigned	Polydnaviridae		Bracovirus	0	Glyptapanteles liparidis bracovirus	insects
Unassigned	Polydnaviridae		Bracovirus	0	Hypomicrogaster canadensis bracovirus	insects
Unassigned	Polydnaviridae		Bracovirus	0	Hypomicrogaster ectdytolophae bracovirus	insects
Unassigned	Polydnaviridae		Bracovirus	0	Microplitis croceipes bracovirus	insects
Unassigned	Polydnaviridae		Bracovirus	0	Microplitis demolitor bracovirus	insects
Unassigned	Polydnaviridae		Bracovirus	0	Phanerotoma flavitestacea bracovirus	insects
Unassigned	Polydnaviridae		Bracovirus	0	Pholetesor ornigis bracovirus	insects
Unassigned	Polydnaviridae		Bracovirus	0	Protapanteles paleacritae bracovirus	insects
Unassigned	Polydnaviridae		Bracovirus	0	Tranosema rostrale bracovirus	insects
Unassigned	Polydnaviridae		Ichnovirus	0	Campoletis aprilis ichnovirus	insects
Unassigned	Polydnaviridae		Ichnovirus	0	Campoletis flavicincta ichnovirus	insects
Unassigned	Polydnaviridae		Ichnovirus	1	Campoletis sonorensis ichnovirus	insects
Unassigned	Polydnaviridae		Ichnovirus	0	Casinaria arjuna ichnovirus	insects
Unassigned	Polydnaviridae		Ichnovirus	0	Casinaria forcipata ichnovirus	insects
Unassigned	Polydnaviridae		Ichnovirus	0	Casinaria infesta ichnovirus	insects
Unassigned	Polydnaviridae		Ichnovirus	0	Diadegma acronyctae ichnovirus	insects
Unassigned	Polydnaviridae		Ichnovirus	0	Diadegma interruptum ichnovirus	insects
Unassigned	Polydnaviridae		Ichnovirus	0	Diadegma terebrans ichnovirus	insects
Unassigned	Polydnaviridae		Ichnovirus	0	Enytus montanus ichnovirus	insects
Unassigned	Polydnaviridae		Ichnovirus	0	Eriborus terebrans ichnovirus	insects
Unassigned	Polydnaviridae		Ichnovirus	0	Glypta fumiferanae ichnovirus	insects
Unassigned	Polydnaviridae		Ichnovirus	0	Hyposoter annulipes ichnovirus	insects
Unassigned	Polydnaviridae		Ichnovirus	0	Hyposoter exiguae ichnovirus	insects
Unassigned	Polydnaviridae		Ichnovirus	0	Hyposoter fugitivus ichnovirus	insects
Unassigned	Polydnaviridae		Ichnovirus	0	Hyposoter lymantriae ichnovirus	insects
Unassigned	Polydnaviridae		Ichnovirus	0	Hyposoter pilosulus ichnovirus	insects
Unassigned	Polydnaviridae		Ichnovirus	0	Hyposoter rivalis ichnovirus	insects
Unassigned	Polydnaviridae		Ichnovirus	0	Olesicampe benefactor ichnovirus	insects
Unassigned	Polydnaviridae		Ichnovirus	0	Olesicampe geniculatae ichnovirus	insects
Unassigned	Polydnaviridae		Ichnovirus	0	Synetaeris tenuifemur ichnovirus	insects
Unassigned	Polyomaviridae		Polyomavirus	0	African green monkey polyomavirus	vertebrates
Unassigned	Polyomaviridae		Polyomavirus	0	Baboon polyomavirus 2	vertebrates
Unassigned	Polyomaviridae		Polyomavirus	0	BK polyomavirus	vertebrates
Unassigned	Polyomaviridae		Polyomavirus	0	Bovine polyomavirus	vertebrates
Unassigned	Polyomaviridae		Polyomavirus	0	Budgerigar fledgling disease polyomavirus	vertebrates
Unassigned	Polyomaviridae		Polyomavirus	0	Hamster polyomavirus	vertebrates
Unassigned	Polyomaviridae		Polyomavirus	0	Human polyomavirus	vertebrates
Unassigned	Polyomaviridae		Polyomavirus	0	JC polyomavirus	vertebrates
Unassigned	Polyomaviridae		Polyomavirus	0	Murine pneumotropic virus	vertebrates
Unassigned	Polyomaviridae		Polyomavirus	0	Murine polyomavirus	vertebrates
Unassigned	Polyomaviridae		Polyomavirus	0	Rabbit kidney vacuolating virus	vertebrates
Unassigned	Polyomaviridae		Polyomavirus	0	Simian virus 12	vertebrates
Unassigned	Polyomaviridae		Polyomavirus	1	Simian virus 40	vertebrates
Unassigned	Pospiviroidae		Apscaviroid	0	Apple dimple fruit viroid
Unassigned	Pospiviroidae		Apscaviroid	1	Apple scar skin viroid
Unassigned	Pospiviroidae		Apscaviroid	0	Australian grapevine viroid
Unassigned	Pospiviroidae		Apscaviroid	0	Citrus bent leaf viroid
Unassigned	Pospiviroidae		Apscaviroid	0	Citrus dwarfing viroid
Unassigned	Pospiviroidae		Apscaviroid	0	Citrus viroid V
Unassigned	Pospiviroidae		Apscaviroid	0	Citrus viroid VI
Unassigned	Pospiviroidae		Apscaviroid	0	Grapevine yellow speckle viroid 1
Unassigned	Pospiviroidae		Apscaviroid	0	Grapevine yellow speckle viroid 2
Unassigned	Pospiviroidae		Apscaviroid	0	Pear blister canker viroid
Unassigned	Pospiviroidae		Cocadviroid	0	Citrus bark cracking viroid
Unassigned	Pospiviroidae		Cocadviroid	1	Coconut cadang-cadang viroid
Unassigned	Pospiviroidae		Cocadviroid	0	Coconut tinangaja viroid
Unassigned	Pospiviroidae		Cocadviroid	0	Hop latent viroid
Unassigned	Pospiviroidae		Coleviroid	1	Coleus blumei viroid 1
Unassigned	Pospiviroidae		Coleviroid	0	Coleus blumei viroid 2
Unassigned	Pospiviroidae		Coleviroid	0	Coleus blumei viroid 3
Unassigned	Pospiviroidae		Hostuviroid	1	Hop stunt viroid
Unassigned	Pospiviroidae		Pospiviroid	0	Chrysanthemum stunt viroid
Unassigned	Pospiviroidae		Pospiviroid	0	Citrus exocortis viroid
Unassigned	Pospiviroidae		Pospiviroid	0	Columnea latent viroid
Unassigned	Pospiviroidae		Pospiviroid	0	Iresine viroid 1
Unassigned	Pospiviroidae		Pospiviroid	0	Mexican papita viroid
Unassigned	Pospiviroidae		Pospiviroid	0	Pepper chat fruit viroid
Unassigned	Pospiviroidae		Pospiviroid	1	Potato spindle tuber viroid
Unassigned	Pospiviroidae		Pospiviroid	0	Tomato apical stunt viroid
Unassigned	Pospiviroidae		Pospiviroid	0	Tomato chlorotic dwarf viroid
Unassigned	Pospiviroidae		Pospiviroid	0	Tomato planta macho viroid
Unassigned	Potyviridae		Brambyvirus	1	Blackberry virus Y	plants
Unassigned	Potyviridae		Bymovirus	0	Barley mild mosaic virus	plants
Unassigned	Potyviridae		Bymovirus	1	Barley yellow mosaic virus	plants
Unassigned	Potyviridae		Bymovirus	0	Oat mosaic virus	plants
Unassigned	Potyviridae		Bymovirus	0	Rice necrosis mosaic virus	plants
Unassigned	Potyviridae		Bymovirus	0	Wheat spindle streak mosaic virus	plants
Unassigned	Potyviridae		Bymovirus	0	Wheat yellow mosaic virus	plants
Unassigned	Potyviridae		Ipomovirus	0	Cassava brown streak virus	plants
Unassigned	Potyviridae		Ipomovirus	0	Cucumber vein yellowing virus	plants
Unassigned	Potyviridae		Ipomovirus	0	Squash vein yellowing virus	plants
Unassigned	Potyviridae		Ipomovirus	1	Sweet potato mild mottle virus	plants
Unassigned	Potyviridae		Ipomovirus	0	Ugandan cassava brown streak virus	plants
Unassigned	Potyviridae		Macluravirus	0	Alpinia mosaic virus	plants
Unassigned	Potyviridae		Macluravirus	0	Cardamom mosaic virus	plants
Unassigned	Potyviridae		Macluravirus	0	Chinese yam necrotic mosaic virus	plants
Unassigned	Potyviridae		Macluravirus	1	Maclura mosaic virus	plants
[truncated: 619 more rows]

## Sheet: Ordered
Order	Family	Subfamily	Genus	Type_Species	Species	HOST
Caudovirales	Myoviridae	Peduovirinae	Hpunalikevirus	0	Aeromonas phage phiO18P	prokaryote
Caudovirales	Myoviridae	Peduovirinae	Hpunalikevirus	1	Haemophilus phage HP1	prokaryote
Caudovirales	Myoviridae	Peduovirinae	Hpunalikevirus	0	Haemophilus phage HP2	prokaryote
Caudovirales	Myoviridae	Peduovirinae	Hpunalikevirus	0	Pasteurella phage F108	prokaryote
Caudovirales	Myoviridae	Peduovirinae	Hpunalikevirus	0	Vibrio phage K139	prokaryote
Caudovirales	Myoviridae	Peduovirinae	Hpunalikevirus	0	Vibrio phage Kappa	prokaryote
Caudovirales	Myoviridae	Peduovirinae	P2likevirus	0	Burkholderia phage phi52237	prokaryote
Caudovirales	Myoviridae	Peduovirinae	P2likevirus	0	Burkholderia phage phiE202	prokaryote
Caudovirales	Myoviridae	Peduovirinae	P2likevirus	0	Burkholderia phage phiE12-2	prokaryote
Caudovirales	Myoviridae	Peduovirinae	P2likevirus	0	Enterobacteria phage 186	prokaryote
Caudovirales	Myoviridae	Peduovirinae	P2likevirus	1	Enterobacteria phage P2	prokaryote
Caudovirales	Myoviridae	Peduovirinae	P2likevirus	0	Enterobacteria phage PsP3	prokaryote
Caudovirales	Myoviridae	Peduovirinae	P2likevirus	0	Enterobacteria phage Wphi	prokaryote
Caudovirales	Myoviridae	Peduovirinae	P2likevirus	0	Mannheimia phage phiMhaA1-PHL101	prokaryote
Caudovirales	Myoviridae	Peduovirinae	P2likevirus	0	Pseudomonas phage phiCTX	prokaryote
Caudovirales	Myoviridae	Peduovirinae	P2likevirus	0	Ralstonia phage RSA1	prokaryote
Caudovirales	Myoviridae	Peduovirinae	P2likevirus	0	Salmonella Fels-2	prokaryote
Caudovirales	Myoviridae	Peduovirinae	P2likevirus	0	Salmonella SopEphi	prokaryote
Caudovirales	Myoviridae	Peduovirinae	P2likevirus	0	Yersinia phage L-413C	prokaryote
Caudovirales	Myoviridae	Spounavirinae	Spounalikevirus	1	Bacillus phage SPO1	prokaryote
Caudovirales	Myoviridae	Spounavirinae	Twortlikevirus	0	Listeria phage A511	prokaryote
Caudovirales	Myoviridae	Spounavirinae	Twortlikevirus	0	Listeria phage P100	prokaryote
Caudovirales	Myoviridae	Spounavirinae	Twortlikevirus	0	Staphylococcus phage G1	prokaryote
Caudovirales	Myoviridae	Spounavirinae	Twortlikevirus	0	Staphylococcus phage K	prokaryote
Caudovirales	Myoviridae	Spounavirinae	Twortlikevirus	1	Staphylococcus phage Twort	prokaryote
Caudovirales	Myoviridae	Spounavirinae	Unassigned	0	Enterococcus phage phiEC24C	prokaryote
Caudovirales	Myoviridae	Spounavirinae	Unassigned	0	Lactobacillus phage LP65	prokaryote
Caudovirales	Myoviridae	Tevenvirinae	Schizot4likevirus	1	Vibrio phage KVP40	prokaryote
Caudovirales	Myoviridae	Tevenvirinae	Schizot4likevirus	0	Vibrio phage nt-1	prokaryote
Caudovirales	Myoviridae	Tevenvirinae	T4likevirus	0	Aeromonas phage 25	prokaryote
Caudovirales	Myoviridae	Tevenvirinae	T4likevirus	0	Aeromonas phage 31	prokaryote
Caudovirales	Myoviridae	Tevenvirinae	T4likevirus	0	Aeromonas phage 44RR2.8t	prokaryote
Caudovirales	Myoviridae	Tevenvirinae	T4likevirus	0	Enterobacteria phage SV14	prokaryote
Caudovirales	Myoviridae	Tevenvirinae	T4likevirus	1	Enterobacteria phage T4	prokaryote
Caudovirales	Myoviridae	Tevenvirinae	T4likevirus	0	Escherichia phage JS98	prokaryote
Caudovirales	Myoviridae	Tevenvirinae	T4likevirus	0	Escherichia phage phi1	prokaryote
Caudovirales	Myoviridae	Tevenvirinae	T4likevirus	0	Escherichia phage RB14	prokaryote
Caudovirales	Myoviridae	Tevenvirinae	T4likevirus	0	Escherichia phage RB16	prokaryote
Caudovirales	Myoviridae	Tevenvirinae	T4likevirus	0	Escherichia phage RB32	prokaryote
Caudovirales	Myoviridae	Tevenvirinae	T4likevirus	0	Escherichia phage RB43	prokaryote
Caudovirales	Myoviridae	Tevenvirinae	T4likevirus	0	Escherichia phage RB49	prokaryote
Caudovirales	Myoviridae	Tevenvirinae	T4likevirus	0	Escherichia phage RB69	prokaryote
Caudovirales	Myoviridae	Tevenvirinae	T4likevirus	0	Pseudomonas phage 42	prokaryote
Caudovirales	Myoviridae	Tevenvirinae	Unassigned	0	Acinetobacter phage 133	prokaryote
Caudovirales	Myoviridae	Tevenvirinae	Unassigned	0	Aeromonas phage 65	prokaryote
Caudovirales	Myoviridae	Tevenvirinae	Unassigned	0	Aeromonas phage Aeh1	prokaryote
Caudovirales	Myoviridae		Bcep78likevirus	0	Burkholderia phage Bcep1	prokaryote
Caudovirales	Myoviridae		Bcep78likevirus	0	Burkholderia phage Bcep43	prokaryote
Caudovirales	Myoviridae		Bcep78likevirus	1	Burkholderia phage Bcep781	prokaryote
Caudovirales	Myoviridae		Bcep78likevirus	0	Burkholderia phage BcepNY3	prokaryote
Caudovirales	Myoviridae		Bcep78likevirus	0	Xanthomonas phage OP2	prokaryote
Caudovirales	Myoviridae		Bcepmulikevirus	1	Burkholderia phage BcepMu	prokaryote
Caudovirales	Myoviridae		Bcepmulikevirus	0	Burkholderia phage phiE255	prokaryote
Caudovirales	Myoviridae		Felixounalikevirus	0	Erwinia phage phiEa21-4	prokaryote
Caudovirales	Myoviridae		Felixounalikevirus	0	Escherichia phage wV8	prokaryote
Caudovirales	Myoviridae		Felixounalikevirus	1	Salmonella phage FelixO1	prokaryote
Caudovirales	Myoviridae		Hapunalikevirus	1	Halomonas phage phiHAP-1	prokaryote
Caudovirales	Myoviridae		Hapunalikevirus	0	Vibrio phage VP882	prokaryote
Caudovirales	Myoviridae		I3likevirus	1	Mycobacterium phage I3	prokaryote
Caudovirales	Myoviridae		Mulikevirus	1	Enterobacteria phage Mu	prokaryote
Caudovirales	Myoviridae		Pbunalikevirus	0	Burkholderia phage BcepF1	prokaryote
Caudovirales	Myoviridae		Pbunalikevirus	0	Pseudomonas phage 14-1	prokaryote
Caudovirales	Myoviridae		Pbunalikevirus	0	Pseudomonas phage F8	prokaryote
Caudovirales	Myoviridae		Pbunalikevirus	0	Pseudomonas phage LBL3	prokaryote
Caudovirales	Myoviridae		Pbunalikevirus	0	Pseudomonas phage LMA2	prokaryote
Caudovirales	Myoviridae		Pbunalikevirus	1	Pseudomonas phage PB1	prokaryote
Caudovirales	Myoviridae		Pbunalikevirus	0	Pseudomonas phage SN	prokaryote
Caudovirales	Myoviridae		Phicd119likevirus	0	Clostridium phage phiC2	prokaryote
Caudovirales	Myoviridae		Phicd119likevirus	0	Clostridium phage phiCD27	prokaryote
Caudovirales	Myoviridae		Phicd119likevirus	1	Clostridium phage phiCD119	prokaryote
Caudovirales	Myoviridae		Phihlikevirus	1	Halobacterium phage phiH	prokaryote
Caudovirales	Myoviridae		Phikzlikevirus	0	Pseudomonas phage EL	prokaryote
Caudovirales	Myoviridae		Phikzlikevirus	0	Pseudomonas phage Lin68	prokaryote
Caudovirales	Myoviridae		Phikzlikevirus	1	Pseudomonas phage phiKZ	prokaryote
Caudovirales	Myoviridae		Punalikevirus	0	Aeromonas phage 43	prokaryote
Caudovirales	Myoviridae		Punalikevirus	1	Enterobacteria phage P1	prokaryote
Caudovirales	Myoviridae		Unassigned	0	Bacillus phage G	prokaryote
Caudovirales	Myoviridae		Unassigned	0	Bacillus phage PBS1	prokaryote
Caudovirales	Myoviridae		Unassigned	0	Microcystis aeruginosa phage Ma-LMM01	prokaryote
Caudovirales	Myoviridae		Viunalikevirus	0	Dickeya phage Limestone	prokaryote
Caudovirales	Myoviridae		Viunalikevirus	0	Escherichia phage Cba120	prokaryote
Caudovirales	Myoviridae		Viunalikevirus	0	Escherichia phage PhaxI	prokaryote
Caudovirales	Myoviridae		Viunalikevirus	0	Salmonella phage Sfp10	prokaryote
Caudovirales	Myoviridae		Viunalikevirus	0	Salmonella phage Sh19	prokaryote
Caudovirales	Myoviridae		Viunalikevirus	1	Salmonella phage ViI	prokaryote
Caudovirales	Myoviridae		Viunalikevirus	0	Shigella phage Ag3	prokaryote
Caudovirales	Podoviridae	Autographivirinae	Phikmvlikevirus	0	Pantoea phage Limelight	prokaryote
Caudovirales	Podoviridae	Autographivirinae	Phikmvlikevirus	0	Pantoea phage Limezero	prokaryote
Caudovirales	Podoviridae	Autographivirinae	Phikmvlikevirus	0	Pseudomonas phage LKA1	prokaryote
Caudovirales	Podoviridae	Autographivirinae	Phikmvlikevirus	1	Pseudomonas phage phiKMV	prokaryote
Caudovirales	Podoviridae	Autographivirinae	Sp6likevirus	0	Enterobacteria phage K5	prokaryote
Caudovirales	Podoviridae	Autographivirinae	Sp6likevirus	0	Enterobacteria phage K1-5	prokaryote
Caudovirales	Podoviridae	Autographivirinae	Sp6likevirus	0	Enterobacteria phage K1E	prokaryote
Caudovirales	Podoviridae	Autographivirinae	Sp6likevirus	1	Enterobacteria phage SP6	prokaryote
Caudovirales	Podoviridae	Autographivirinae	Sp6likevirus	0	Erwinia amylovora phage Era103	prokaryote
Caudovirales	Podoviridae	Autographivirinae	T7likevirus	1	Enterobacteria phage T7	prokaryote
Caudovirales	Podoviridae	Autographivirinae	T7likevirus	0	Kluyvera phage Kvp1	prokaryote
Caudovirales	Podoviridae	Autographivirinae	T7likevirus	0	Pseudomonad phage gh-1	prokaryote
Caudovirales	Podoviridae	Autographivirinae	Unassigned	0	Prochlorococcus phage P-SSP7	prokaryote
Caudovirales	Podoviridae	Autographivirinae	Unassigned	0	Synechococcus phage P60	prokaryote
Caudovirales	Podoviridae	Autographivirinae	Unassigned	0	Synechococcus phage syn5	prokaryote
Caudovirales	Podoviridae	Picovirinae	Ahjdlikevirus	1	Staphylococcus phage 44AHJD	prokaryote
Caudovirales	Podoviridae	Picovirinae	Ahjdlikevirus	0	Streptococcus phage C1	prokaryote
Caudovirales	Podoviridae	Picovirinae	Phi29likevirus	0	Bacillus phage B103	prokaryote
Caudovirales	Podoviridae	Picovirinae	Phi29likevirus	0	Bacillus phage GA-1	prokaryote
Caudovirales	Podoviridae	Picovirinae	Phi29likevirus	1	Bacillus phage phi29	prokaryote
Caudovirales	Podoviridae	Picovirinae	Phi29likevirus	0	Kurthia phage 6	prokaryote
Caudovirales	Podoviridae	Picovirinae	Unassigned	0	Actinomyces phage Av-1	prokaryote
Caudovirales	Podoviridae	Picovirinae	Unassigned	0	Mycoplasma phage P1	prokaryote
Caudovirales	Podoviridae	Picovirinae	Unassigned	0	Streptococcus phage Cp-1	prokaryote
Caudovirales	Podoviridae		Bppunalikevirus	1	Bordetella phage BPP-1	prokaryote
Caudovirales	Podoviridae		Bppunalikevirus	0	Burkholderia phage BcepC6B	prokaryote
Caudovirales	Podoviridae		Epsilon15likevirus	0	Escherichia phage PhiV10	prokaryote
Caudovirales	Podoviridae		Epsilon15likevirus	1	Salmonella phage epsilon15	prokaryote
Caudovirales	Podoviridae		Luz24likevirus	1	Pseudomonas phage LUZ24	prokaryote
Caudovirales	Podoviridae		Luz24likevirus	0	Pseudomonas phage PaP3	prokaryote
Caudovirales	Podoviridae		N4likevirus	1	Escherichia phage N4	prokaryote
Caudovirales	Podoviridae		P22likevirus	1	Enterobacteria phage P22	prokaryote
Caudovirales	Podoviridae		P22likevirus	0	Salmonella phage HK620	prokaryote
Caudovirales	Podoviridae		P22likevirus	0	Salmonella phage ST64T	prokaryote
Caudovirales	Podoviridae		P22likevirus	0	Shigella phage Sf6	prokaryote
Caudovirales	Podoviridae		Phieco32likevirus	1	Enterobacteria phage Phieco32	prokaryote
Caudovirales	Podoviridae		Unassigned	0	Endosymbiont phage APSE-1	prokaryote
Caudovirales	Podoviridae		Unassigned	0	Lactococcus phage KSY1	prokaryote
Caudovirales	Podoviridae		Unassigned	0	Phormidium phage Pf-WMP3	prokaryote
Caudovirales	Podoviridae		Unassigned	0	Phormidium phage Pf-WMP4	prokaryote
Caudovirales	Podoviridae		Unassigned	0	Pseudomonas phage 119X	prokaryote
Caudovirales	Podoviridae		Unassigned	0	Pseudomonas phage F116	prokaryote
Caudovirales	Podoviridae		Unassigned	0	Roseobacter phage SIO1	prokaryote
Caudovirales	Podoviridae		Unassigned	0	Vibrio phage VpV262	prokaryote
Caudovirales	Siphoviridae		C2likevirus	0	Lactococcus phage bIL67	prokaryote
Caudovirales	Siphoviridae		C2likevirus	1	Lactococcus phage c2	prokaryote
Caudovirales	Siphoviridae		L5likevirus	0	Mycobacterium phage D29	prokaryote
Caudovirales	Siphoviridae		L5likevirus	1	Mycobacterium phage L5	prokaryote
Caudovirales	Siphoviridae		Lambdalikevirus	0	Enterobacteria phage HK022	prokaryote
Caudovirales	Siphoviridae		Lambdalikevirus	0	Enterobacteria phage HK97	prokaryote
Caudovirales	Siphoviridae		Lambdalikevirus	1	Enterobacteria phage lambda	prokaryote
Caudovirales	Siphoviridae		N15likevirus	1	Enterobacteria phage N15	prokaryote
Caudovirales	Siphoviridae		Phic3unalikevirus	1	Streptomyces phage phiC31	prokaryote
Caudovirales	Siphoviridae		Psimunalikevirus	1	Methanobacterium phage psiM1	prokaryote
Caudovirales	Siphoviridae		Spbetalikevirus	1	Bacillus phage SPbeta	prokaryote
Caudovirales	Siphoviridae		T5likevirus	1	Enterobacteria phage T5	prokaryote
Caudovirales	Siphoviridae		T5likevirus	0	Escherichia phage Akfv33	prokaryote
Caudovirales	Siphoviridae		T5likevirus	0	Escherichia phage Bf23	prokaryote
Caudovirales	Siphoviridae		T5likevirus	0	Escherichia phage Eps7	prokaryote
Caudovirales	Siphoviridae		T5likevirus	0	Escherichia phage H8	prokaryote
Caudovirales	Siphoviridae		T5likevirus	0	Escherichia phage T5	prokaryote
Caudovirales	Siphoviridae		T5likevirus	0	Salmonella phage Spc35	prokaryote
Caudovirales	Siphoviridae		T5likevirus	0	Vibrio phage 149 (type IV)	prokaryote
Caudovirales	Siphoviridae		Tunalikevirus	0	Cronobacter phage Esp2949-1	prokaryote
Caudovirales	Siphoviridae		Tunalikevirus	0	Enterobacter phage F20	prokaryote
Caudovirales	Siphoviridae		Tunalikevirus	1	Enterobacteria phage T1	prokaryote
Caudovirales	Siphoviridae		Tunalikevirus	0	Escherichia phage Eb49	prokaryote
Caudovirales	Siphoviridae		Tunalikevirus	0	Escherichia phage Jk06	prokaryote
Caudovirales	Siphoviridae		Tunalikevirus	0	Escherichia phage Rogue1	prokaryote
Caudovirales	Siphoviridae		Tunalikevirus	0	Escherichia phage Rtp	prokaryote
Caudovirales	Siphoviridae		Tunalikevirus	0	Escherichia phage Tls	prokaryote
Caudovirales	Siphoviridae		Tunalikevirus	0	Shigella phage Shfl1	prokaryote
Caudovirales	Siphoviridae		Yualikevirus	0	Phage phiJl001	prokaryote
Caudovirales	Siphoviridae		Yualikevirus	0	Pseudomonas phage M6	prokaryote
Caudovirales	Siphoviridae		Yualikevirus	1	Pseudomonas phage Yua	prokaryote
Herpesvirales	Malacoherpesviridae		Aurivirus	1	Haliotid herpesvirus 1	vertebrate
Herpesvirales	Malacoherpesviridae		Ostreavirus	1	Ostreid herpesvirus 1	vertebrate
Herpesvirales	Alloherpesviridae		Batrachovirus	1	Ranid herpesvirus 1	vertebrate
Herpesvirales	Alloherpesviridae		Batrachovirus	0	Ranid herpesvirus 2	vertebrate
Herpesvirales	Alloherpesviridae		Cyprinivirus	0	Anguillid herpesvirus 1	vertebrate
Herpesvirales	Alloherpesviridae		Cyprinivirus	0	Cyprinid herpesvirus 1	vertebrate
Herpesvirales	Alloherpesviridae		Cyprinivirus	0	Cyprinid herpesvirus 2	vertebrate
Herpesvirales	Alloherpesviridae		Cyprinivirus	1	Cyprinid herpesvirus 3	vertebrate
Herpesvirales	Alloherpesviridae		Ictalurivirus	0	Acipenserid herpesvirus 2	vertebrate
Herpesvirales	Alloherpesviridae		Ictalurivirus	1	Ictalurid herpesvirus 1	vertebrate
Herpesvirales	Alloherpesviridae		Ictalurivirus	0	Ictalurid herpesvirus 2	vertebrate
Herpesvirales	Alloherpesviridae		Salmonivirus	1	Salmonid herpesvirus 1	vertebrate
Herpesvirales	Alloherpesviridae		Salmonivirus	0	Salmonid herpesvirus 2	vertebrate
Herpesvirales	Alloherpesviridae		Salmonivirus	0	Salmonid herpesvirus 3	vertebrate
Herpesvirales	Herpesviridae	Alphaherpesvirinae	Iltovirus	1	Gallid herpesvirus 1	vertebrate
Herpesvirales	Herpesviridae	Alphaherpesvirinae	Iltovirus	0	Psittacid herpesvirus 1	vertebrate
Herpesvirales	Herpesviridae	Alphaherpesvirinae	Mardivirus	0	Anatid herpesvirus 1	vertebrate
Herpesvirales	Herpesviridae	Alphaherpesvirinae	Mardivirus	0	Columbid herpesvirus 1	vertebrate
Herpesvirales	Herpesviridae	Alphaherpesvirinae	Mardivirus	1	Gallid herpesvirus 2	vertebrate
Herpesvirales	Herpesviridae	Alphaherpesvirinae	Mardivirus	0	Gallid herpesvirus 3	vertebrate
Herpesvirales	Herpesviridae	Alphaherpesvirinae	Mardivirus	0	Meleagrid herpesvirus 1	vertebrate
Herpesvirales	Herpesviridae	Alphaherpesvirinae	Scutavirus	1	Chelonid herpesvirus 5	vertebrate
Herpesvirales	Herpesviridae	Alphaherpesvirinae	Simplexvirus	0	Ateline herpesvirus 1	vertebrate
Herpesvirales	Herpesviridae	Alphaherpesvirinae	Simplexvirus	0	Bovine herpesvirus 2	vertebrate
Herpesvirales	Herpesviridae	Alphaherpesvirinae	Simplexvirus	0	Cercopithecine herpesvirus 2	vertebrate
Herpesvirales	Herpesviridae	Alphaherpesvirinae	Simplexvirus	1	Human herpesvirus 1	vertebrate
Herpesvirales	Herpesviridae	Alphaherpesvirinae	Simplexvirus	0	Human herpesvirus 2	vertebrate
Herpesvirales	Herpesviridae	Alphaherpesvirinae	Simplexvirus	0	Leporid herpesvirus 4	vertebrate
Herpesvirales	Herpesviridae	Alphaherpesvirinae	Simplexvirus	0	Macacine herpesvirus 1	vertebrate
Herpesvirales	Herpesviridae	Alphaherpesvirinae	Simplexvirus	0	Macropodid herpesvirus 1	vertebrate
Herpesvirales	Herpesviridae	Alphaherpesvirinae	Simplexvirus	0	Macropodid herpesvirus 2	vertebrate
Herpesvirales	Herpesviridae	Alphaherpesvirinae	Simplexvirus	0	Papiine herpesvirus 2	vertebrate
Herpesvirales	Herpesviridae	Alphaherpesvirinae	Simplexvirus	0	Saimiriine herpesvirus 1	vertebrate
Herpesvirales	Herpesviridae	Alphaherpesvirinae	Unassigned	0	Chelonid herpesvirus 6	vertebrate
Herpesvirales	Herpesviridae	Alphaherpesvirinae	Varicellovirus	0	Bovine herpesvirus 1	vertebrate
Herpesvirales	Herpesviridae	Alphaherpesvirinae	Varicellovirus	0	Bovine herpesvirus 5	vertebrate
Herpesvirales	Herpesviridae	Alphaherpesvirinae	Varicellovirus	0	Bubaline herpesvirus 1	vertebrate
Herpesvirales	Herpesviridae	Alphaherpesvirinae	Varicellovirus	0	Canid herpesvirus 1	vertebrate
Herpesvirales	Herpesviridae	Alphaherpesvirinae	Varicellovirus	0	Caprine herpesvirus 1	vertebrate
Herpesvirales	Herpesviridae	Alphaherpesvirinae	Varicellovirus	0	Cercopithecine herpesvirus 9	vertebrate
Herpesvirales	Herpesviridae	Alphaherpesvirinae	Varicellovirus	0	Cervid herpesvirus 1	vertebrate
Herpesvirales	Herpesviridae	Alphaherpesvirinae	Varicellovirus	0	Cervid herpesvirus 2	vertebrate
Herpesvirales	Herpesviridae	Alphaherpesvirinae	Varicellovirus	0	Equid herpesvirus 1	vertebrate
Herpesvirales	Herpesviridae	Alphaherpesvirinae	Varicellovirus	0	Equid herpesvirus 3	vertebrate
Herpesvirales	Herpesviridae	Alphaherpesvirinae	Varicellovirus	0	Equid herpesvirus 4	vertebrate
Herpesvirales	Herpesviridae	Alphaherpesvirinae	Varicellovirus	0	Equid herpesvirus 8	vertebrate
Herpesvirales	Herpesviridae	Alphaherpesvirinae	Varicellovirus	0	Equid herpesvirus 9	vertebrate
Herpesvirales	Herpesviridae	Alphaherpesvirinae	Varicellovirus	0	Felid herpesvirus 1	vertebrate
Herpesvirales	Herpesviridae	Alphaherpesvirinae	Varicellovirus	1	Human herpesvirus 3	vertebrate
Herpesvirales	Herpesviridae	Alphaherpesvirinae	Varicellovirus	0	Phocid herpesvirus 1	vertebrate
Herpesvirales	Herpesviridae	Alphaherpesvirinae	Varicellovirus	0	Suid herpesvirus 1	vertebrate
Herpesvirales	Herpesviridae	Betaherpesvirinae	Cytomegalovirus	0	Aotine herpesvirus 1	vertebrate
Herpesvirales	Herpesviridae	Betaherpesvirinae	Cytomegalovirus	0	Cebine herpesvirus 1	vertebrate
Herpesvirales	Herpesviridae	Betaherpesvirinae	Cytomegalovirus	0	Cercopithecine herpesvirus 5	vertebrate
Herpesvirales	Herpesviridae	Betaherpesvirinae	Cytomegalovirus	1	Human herpesvirus 5	vertebrate
Herpesvirales	Herpesviridae	Betaherpesvirinae	Cytomegalovirus	0	Macacine herpesvirus 3	vertebrate
Herpesvirales	Herpesviridae	Betaherpesvirinae	Cytomegalovirus	0	Panine herpesvirus 2	vertebrate
Herpesvirales	Herpesviridae	Betaherpesvirinae	Cytomegalovirus	0	Papiine herpesvirus 3	vertebrate
Herpesvirales	Herpesviridae	Betaherpesvirinae	Cytomegalovirus	0	Saimiriine herpesvirus 4	vertebrate
Herpesvirales	Herpesviridae	Betaherpesvirinae	Muromegalovirus	1	Murid herpesvirus 1	vertebrate
Herpesvirales	Herpesviridae	Betaherpesvirinae	Muromegalovirus	0	Murid herpesvirus 2	vertebrate
Herpesvirales	Herpesviridae	Betaherpesvirinae	Muromegalovirus	0	Murid herpesvirus 8	vertebrate
Herpesvirales	Herpesviridae	Betaherpesvirinae	Proboscivirus	1	Elephantid herpesvirus 1	vertebrate
Herpesvirales	Herpesviridae	Betaherpesvirinae	Roseolovirus	0	Human herpesvirus 7	vertebrate
Herpesvirales	Herpesviridae	Betaherpesvirinae	Roseolovirus	1	Human herpesvirus 6A	vertebrate
Herpesvirales	Herpesviridae	Betaherpesvirinae	Roseolovirus	0	Human herpesvirus 6B	vertebrate
Herpesvirales	Herpesviridae	Betaherpesvirinae	Unassigned	0	Caviid herpesvirus 2	vertebrate
Herpesvirales	Herpesviridae	Betaherpesvirinae	Unassigned	0	Suid herpesvirus 2	vertebrate
Herpesvirales	Herpesviridae	Betaherpesvirinae	Unassigned	0	Tupaiid herpesvirus 1	vertebrate
Herpesvirales	Herpesviridae	Gammaherpesvirinae	Lymphocryptovirus	0	Callitrichine herpesvirus 3	vertebrate
Herpesvirales	Herpesviridae	Gammaherpesvirinae	Lymphocryptovirus	0	Cercopithecine herpesvirus 14	vertebrate
Herpesvirales	Herpesviridae	Gammaherpesvirinae	Lymphocryptovirus	0	Gorilline herpesvirus 1	vertebrate
Herpesvirales	Herpesviridae	Gammaherpesvirinae	Lymphocryptovirus	1	Human herpesvirus 4	vertebrate
Herpesvirales	Herpesviridae	Gammaherpesvirinae	Lymphocryptovirus	0	Macacine herpesvirus 4	vertebrate
Herpesvirales	Herpesviridae	Gammaherpesvirinae	Lymphocryptovirus	0	Panine herpesvirus 1	vertebrate
Herpesvirales	Herpesviridae	Gammaherpesvirinae	Lymphocryptovirus	0	Papiine herpesvirus 1	vertebrate
Herpesvirales	Herpesviridae	Gammaherpesvirinae	Lymphocryptovirus	0	Pongine herpesvirus 2	vertebrate
Herpesvirales	Herpesviridae	Gammaherpesvirinae	Macavirus	1	Alcelaphine herpesvirus 1	vertebrate
Herpesvirales	Herpesviridae	Gammaherpesvirinae	Macavirus	0	Alcelaphine herpesvirus 2	vertebrate
Herpesvirales	Herpesviridae	Gammaherpesvirinae	Macavirus	0	Bovine herpesvirus 6	vertebrate
Herpesvirales	Herpesviridae	Gammaherpesvirinae	Macavirus	0	Caprine herpesvirus 2	vertebrate
Herpesvirales	Herpesviridae	Gammaherpesvirinae	Macavirus	0	Hippotragine herpesvirus 1	vertebrate
Herpesvirales	Herpesviridae	Gammaherpesvirinae	Macavirus	0	Ovine herpesvirus 2	vertebrate
Herpesvirales	Herpesviridae	Gammaherpesvirinae	Macavirus	0	Suid herpesvirus 3	vertebrate
Herpesvirales	Herpesviridae	Gammaherpesvirinae	Macavirus	0	Suid herpesvirus 4	vertebrate
Herpesvirales	Herpesviridae	Gammaherpesvirinae	Macavirus	0	Suid herpesvirus 5	vertebrate
Herpesvirales	Herpesviridae	Gammaherpesvirinae	Percavirus	1	Equid herpesvirus 2	vertebrate
Herpesvirales	Herpesviridae	Gammaherpesvirinae	Percavirus	0	Equid herpesvirus 5	vertebrate
Herpesvirales	Herpesviridae	Gammaherpesvirinae	Percavirus	0	Mustelid herpesvirus 1	vertebrate
Herpesvirales	Herpesviridae	Gammaherpesvirinae	Rhadinovirus	0	Ateline herpesvirus 2	vertebrate
Herpesvirales	Herpesviridae	Gammaherpesvirinae	Rhadinovirus	0	Ateline herpesvirus 3	vertebrate
Herpesvirales	Herpesviridae	Gammaherpesvirinae	Rhadinovirus	0	Bovine herpesvirus 4	vertebrate
Herpesvirales	Herpesviridae	Gammaherpesvirinae	Rhadinovirus	0	Cricetid herpesvirus 2	vertebrate
Herpesvirales	Herpesviridae	Gammaherpesvirinae	Rhadinovirus	0	Human herpesvirus 8	vertebrate
Herpesvirales	Herpesviridae	Gammaherpesvirinae	Rhadinovirus	0	Macacine herpesvirus 5	vertebrate
Herpesvirales	Herpesviridae	Gammaherpesvirinae	Rhadinovirus	0	Murid herpesvirus 4	vertebrate
Herpesvirales	Herpesviridae	Gammaherpesvirinae	Rhadinovirus	0	Murid herpesvirus 7	vertebrate
Herpesvirales	Herpesviridae	Gammaherpesvirinae	Rhadinovirus	1	Saimiriine herpesvirus 2	vertebrate
Herpesvirales	Herpesviridae	Gammaherpesvirinae	Unassigned	0	Equid herpesvirus 7	vertebrate
Herpesvirales	Herpesviridae	Gammaherpesvirinae	Unassigned	0	Phocid herpesvirus 2	vertebrate
Herpesvirales	Herpesviridae	Gammaherpesvirinae	Unassigned	0	Saguinine herpesvirus 1	vertebrate
Herpesvirales	Herpesviridae	Unassigned	Unassigned	0	Iguanid herpesvirus 2	vertebrate
Ligamenvirales	Lipothrixviridae		Alphalipothrixvirus	1	Thermoproteus tenax virus 1	prokaryote
Ligamenvirales	Lipothrixviridae		Betalipothrixvirus	0	Acidianus filamentous virus 3	prokaryote
Ligamenvirales	Lipothrixviridae		Betalipothrixvirus	0	Acidianus filamentous virus 6	prokaryote
Ligamenvirales	Lipothrixviridae		Betalipothrixvirus	0	Acidianus filamentous virus 7	prokaryote
Ligamenvirales	Lipothrixviridae		Betalipothrixvirus	0	Acidianus filamentous virus 8	prokaryote
Ligamenvirales	Lipothrixviridae		Betalipothrixvirus	0	Acidianus filamentous virus 9	prokaryote
Ligamenvirales	Lipothrixviridae		Betalipothrixvirus	1	Sulfolobus islandicus filamentous virus	prokaryote
Ligamenvirales	Lipothrixviridae		Deltalipothrixvirus	1	Acidianus filamentous virus 2	prokaryote
Ligamenvirales	Lipothrixviridae		Gammalipothrixvirus	1	Acidianus filamentous virus 1	prokaryote
Ligamenvirales	Rudiviridae		Rudivirus	0	Acidianus rod-shaped virus 1	prokaryote
Ligamenvirales	Rudiviridae		Rudivirus	0	Sulfolobus islandicus rod-shaped virus 1	prokaryote
Ligamenvirales	Rudiviridae		Rudivirus	1	Sulfolobus islandicus rod-shaped virus 2	prokaryote
Mononegavirales	Rhabdoviridae		Perhabdovirus	0	Sea trout rhabdovirus	insect
Mononegavirales	Rhabdoviridae		Sigmavirus	0	Drosophila affinis sigmavirus	insect
Mononegavirales	Rhabdoviridae		Sigmavirus	0	Drosophila ananassae sigmavirus	insect
Mononegavirales	Rhabdoviridae		Sigmavirus	0	Drosophila immigrans sigmavirus	insect
Mononegavirales	Rhabdoviridae		Sigmavirus	1	Drosophila melanogaster sigmavirus	insect
Mononegavirales	Rhabdoviridae		Sigmavirus	0	Drosophila obscura sigmavirus	insect
Mononegavirales	Rhabdoviridae		Sigmavirus	0	Drosophila tristis sigmavirus	insect
Mononegavirales	Rhabdoviridae		Sigmavirus	0	Muscina stabulans sigmavirus	insect
Mononegavirales	Rhabdoviridae		Unassigned	0	Wongabel virus	insect
Mononegavirales	Rhabdoviridae		Vesiculovirus	0	Carajas virus	insect
Mononegavirales	Rhabdoviridae		Vesiculovirus	0	Isfahan virus	insect
Mononegavirales	Rhabdoviridae		Tibrovirus	1	Tibrogargan virus	insects
Mononegavirales	Rhabdoviridae		Unassigned	0	Moussa virus	insects
Mononegavirales	Rhabdoviridae		Unassigned	0	Sigma virus	insects
Mononegavirales	Rhabdoviridae		Cytorhabdovirus	0	Barley yellow striate mosaic virus	plants
Mononegavirales	Rhabdoviridae		Cytorhabdovirus	0	Broccoli necrotic yellows virus	plants
Mononegavirales	Rhabdoviridae		Cytorhabdovirus	0	Festuca leaf streak virus	plants
Mononegavirales	Rhabdoviridae		Cytorhabdovirus	1	Lettuce necrotic yellows virus	plants
Mononegavirales	Rhabdoviridae		Cytorhabdovirus	0	Lettuce yellow mottle virus	plants
Mononegavirales	Rhabdoviridae		Cytorhabdovirus	0	Northern cereal mosaic virus	plants
Mononegavirales	Rhabdoviridae		Cytorhabdovirus	0	Sonchus virus	plants
Mononegavirales	Rhabdoviridae		Cytorhabdovirus	0	Strawberry crinkle virus	plants
Mononegavirales	Rhabdoviridae		Cytorhabdovirus	0	Wheat American striate mosaic virus	plants
Mononegavirales	Rhabdoviridae		Nucleorhabdovirus	0	Datura yellow vein virus	plants
Mononegavirales	Rhabdoviridae		Nucleorhabdovirus	0	Eggplant mottled dwarf virus	plants
Mononegavirales	Rhabdoviridae		Nucleorhabdovirus	0	Maize fine streak virus	plants
Mononegavirales	Rhabdoviridae		Nucleorhabdovirus	0	Maize Iranian mosaic virus	plants
Mononegavirales	Rhabdoviridae		Nucleorhabdovirus	0	Maize mosaic virus	plants
Mononegavirales	Rhabdoviridae		Nucleorhabdovirus	1	Potato yellow dwarf virus	plants
Mononegavirales	Rhabdoviridae		Nucleorhabdovirus	0	Rice yellow stunt virus	plants
Mononegavirales	Rhabdoviridae		Nucleorhabdovirus	0	Sonchus yellow net virus	plants
Mononegavirales	Rhabdoviridae		Nucleorhabdovirus	0	Sowthistle yellow vein virus	plants
Mononegavirales	Rhabdoviridae		Nucleorhabdovirus	0	Taro vein chlorosis virus	plants
Mononegavirales	Bornaviridae		Bornavirus	1	Borna disease virus	vertebrate
Mononegavirales	Filoviridae		Ebolavirus	0	Bundibugyo ebolavirus	vertebrate
Mononegavirales	Filoviridae		Ebolavirus	0	Reston ebolavirus	vertebrate
Mononegavirales	Filoviridae		Ebolavirus	0	Sudan ebolavirus	vertebrate
Mononegavirales	Filoviridae		Ebolavirus	0	Tai Forest ebolavirus	vertebrate
Mononegavirales	Filoviridae		Ebolavirus	1	Zaire ebolavirus	vertebrate
Mononegavirales	Filoviridae		Marburgvirus	1	Marburg marburgvirus	vertebrate
Mononegavirales	Paramyxoviridae	Paramyxovirinae	Aquaparamyxovirus	1	Atlantic salmon paramyxovirus	vertebrate
Mononegavirales	Paramyxoviridae	Paramyxovirinae	Avulavirus	0	Avian paramyxovirus 2	vertebrate
Mononegavirales	Paramyxoviridae	Paramyxovirinae	Avulavirus	0	Avian paramyxovirus 3	vertebrate
Mononegavirales	Paramyxoviridae	Paramyxovirinae	Avulavirus	0	Avian paramyxovirus 4	vertebrate
Mononegavirales	Paramyxoviridae	Paramyxovirinae	Avulavirus	0	Avian paramyxovirus 5	vertebrate
Mononegavirales	Paramyxoviridae	Paramyxovirinae	Avulavirus	0	Avian paramyxovirus 6	vertebrate
Mononegavirales	Paramyxoviridae	Paramyxovirinae	Avulavirus	0	Avian paramyxovirus 7	vertebrate
Mononegavirales	Paramyxoviridae	Paramyxovirinae	Avulavirus	0	Avian paramyxovirus 8	vertebrate
Mononegavirales	Paramyxoviridae	Paramyxovirinae	Avulavirus	0	Avian paramyxovirus 9	vertebrate
Mononegavirales	Paramyxoviridae	Paramyxovirinae	Avulavirus	1	Newcastle disease virus	vertebrate
Mononegavirales	Paramyxoviridae	Paramyxovirinae	Ferlavirus	1	Fer-de-Lance paramyxovirus	vertebrate
Mononegavirales	Paramyxoviridae	Paramyxovirinae	Henipavirus	1	Hendra virus	vertebrate
Mononegavirales	Paramyxoviridae	Paramyxovirinae	Henipavirus	0	Nipah virus	vertebrate
Mononegavirales	Paramyxoviridae	Paramyxovirinae	Morbillivirus	0	Canine distemper virus	vertebrate
Mononegavirales	Paramyxoviridae	Paramyxovirinae	Morbillivirus	0	Cetacean morbillivirus	vertebrate
Mononegavirales	Paramyxoviridae	Paramyxovirinae	Morbillivirus	1	Measles virus	vertebrate
Mononegavirales	Paramyxoviridae	Paramyxovirinae	Morbillivirus	0	Peste-des-petits-ruminants virus	vertebrate
Mononegavirales	Paramyxoviridae	Paramyxovirinae	Morbillivirus	0	Phocine distemper virus	vertebrate
Mononegavirales	Paramyxoviridae	Paramyxovirinae	Morbillivirus	0	Rinderpest virus	vertebrate
Mononegavirales	Paramyxoviridae	Paramyxovirinae	Respirovirus	0	Bovine parainfluenza virus 3	vertebrate
Mononegavirales	Paramyxoviridae	Paramyxovirinae	Respirovirus	0	Human parainfluenza virus 1	vertebrate
Mononegavirales	Paramyxoviridae	Paramyxovirinae	Respirovirus	0	Human parainfluenza virus 3	vertebrate
Mononegavirales	Paramyxoviridae	Paramyxovirinae	Respirovirus	1	Sendai virus	vertebrate
Mononegavirales	Paramyxoviridae	Paramyxovirinae	Respirovirus	0	Simian virus 10	vertebrate
Mononegavirales	Paramyxoviridae	Paramyxovirinae	Rubulavirus	0	Human parainfluenza virus 2	vertebrate
Mononegavirales	Paramyxoviridae	Paramyxovirinae	Rubulavirus	0	Human parainfluenza virus 4	vertebrate
Mononegavirales	Paramyxoviridae	Paramyxovirinae	Rubulavirus	0	Mapuera virus	vertebrate
Mononegavirales	Paramyxoviridae	Paramyxovirinae	Rubulavirus	1	Mumps virus	vertebrate
Mononegavirales	Paramyxoviridae	Paramyxovirinae	Rubulavirus	0	Parainfluenza virus 5	vertebrate
Mononegavirales	Paramyxoviridae	Paramyxovirinae	Rubulavirus	0	Porcine rubulavirus	vertebrate
Mononegavirales	Paramyxoviridae	Paramyxovirinae	Rubulavirus	0	Simian virus 41	vertebrate
Mononegavirales	Paramyxoviridae	Pneumovirinae	Metapneumovirus	1	Avian metapneumovirus	vertebrate
Mononegavirales	Paramyxoviridae	Pneumovirinae	Metapneumovirus	0	Human metapneumovirus	vertebrate
Mononegavirales	Paramyxoviridae	Pneumovirinae	Pneumovirus	0	Bovine respiratory syncytial virus	vertebrate
Mononegavirales	Paramyxoviridae	Pneumovirinae	Pneumovirus	1	Human respiratory syncytial virus	vertebrate
Mononegavirales	Paramyxoviridae	Pneumovirinae	Pneumovirus	0	Murine pneumonia virus	vertebrate
Mononegavirales	Rhabdoviridae		Ephemerovirus	0	Adelaide River virus	vertebrate
Mononegavirales	Rhabdoviridae		Ephemerovirus	0	Berrimah virus	vertebrate
Mononegavirales	Rhabdoviridae		Ephemerovirus	1	Bovine ephemeral fever virus	vertebrate
Mononegavirales	Rhabdoviridae		Ephemerovirus	0	Kotonkan virus	vertebrate
Mononegavirales	Rhabdoviridae		Ephemerovirus	0	Obodhiang virus	vertebrate
Mononegavirales	Rhabdoviridae		Lyssavirus	0	Aravan virus	vertebrate
Mononegavirales	Rhabdoviridae		Lyssavirus	0	Australian bat lyssavirus	vertebrate
Mononegavirales	Rhabdoviridae		Lyssavirus	0	Duvenhage virus	vertebrate
Mononegavirales	Rhabdoviridae		Lyssavirus	0	European bat lyssavirus 1	vertebrate
Mononegavirales	Rhabdoviridae		Lyssavirus	0	European bat lyssavirus 2	vertebrate
Mononegavirales	Rhabdoviridae		Lyssavirus	0	Irkut virus	vertebrate
Mononegavirales	Rhabdoviridae		Lyssavirus	0	Khujand virus	vertebrate
Mononegavirales	Rhabdoviridae		Lyssavirus	0	Lagos bat virus	vertebrate
Mononegavirales	Rhabdoviridae		Lyssavirus	0	Mokola virus	vertebrate
Mononegavirales	Rhabdoviridae		Lyssavirus	1	Rabies virus	vertebrate
Mononegavirales	Rhabdoviridae		Lyssavirus	0	Shimoni bat virus	vertebrate
Mononegavirales	Rhabdoviridae		Lyssavirus	0	West Caucasian bat virus	vertebrate
Mononegavirales	Rhabdoviridae		Novirhabdovirus	0	Hirame rhabdovirus	vertebrate
Mononegavirales	Rhabdoviridae		Novirhabdovirus	1	Infectious hematopoietic necrosis virus	vertebrate
Mononegavirales	Rhabdoviridae		Novirhabdovirus	0	Snakehead virus	vertebrate
Mononegavirales	Rhabdoviridae		Novirhabdovirus	0	Viral hemorrhagic septicemia virus	vertebrate
Mononegavirales	Rhabdoviridae		Perhabdovirus	0	Anguillid rhabdovirus	vertebrate
Mononegavirales	Rhabdoviridae		Perhabdovirus	1	Perch rhabdovirus	vertebrate
Mononegavirales	Rhabdoviridae		Tibrovirus	0	Coastal plains virus	vertebrate
Mononegavirales	Rhabdoviridae		Unassigned	0	Flanders virus	vertebrates
Mononegavirales	Rhabdoviridae		Unassigned	0	Ngaingan virus	vertebrates
Mononegavirales	Rhabdoviridae		Unassigned	0	Tupaia virus	vertebrates
Mononegavirales	Rhabdoviridae		Vesiculovirus	0	Chandipura virus	vertebrates
Mononegavirales	Rhabdoviridae		Vesiculovirus	0	Cocal virus	vertebrates
Mononegavirales	Rhabdoviridae		Vesiculovirus	0	Maraba virus	vertebrates
Mononegavirales	Rhabdoviridae		Vesiculovirus	0	Piry virus	vertebrates
Mononegavirales	Rhabdoviridae		Vesiculovirus	0	Spring viraemia of carp virus	vertebrates
Mononegavirales	Rhabdoviridae		Vesiculovirus	0	Vesicular stomatitis Alagoas virus	vertebrates
Mononegavirales	Rhabdoviridae		Vesiculovirus	1	Vesicular stomatitis Indiana virus	vertebrates
Mononegavirales	Rhabdoviridae		Vesiculovirus	0	Vesicular stomatitis New Jersey virus	vertebrates
Nidovirales	Arteriviridae		Arterivirus	1	Equine arteritis virus	vertebrate
Nidovirales	Arteriviridae		Arterivirus	0	Lactate dehydrogenase-elevating virus	vertebrate
Nidovirales	Arteriviridae		Arterivirus	0	Porcine reproductive and respiratory syndrome virus	vertebrate
Nidovirales	Arteriviridae		Arterivirus	0	Simian hemorrhagic fever virus	vertebrate
Nidovirales	Coronaviridae	Coronavirinae	Alphacoronavirus	1	Alphacoronavirus 1	vertebrate
Nidovirales	Coronaviridae	Coronavirinae	Alphacoronavirus	0	Human coronavirus 229E	vertebrate
Nidovirales	Coronaviridae	Coronavirinae	Alphacoronavirus	0	Human coronavirus NL63	vertebrate
Nidovirales	Coronaviridae	Coronavirinae	Alphacoronavirus	0	Miniopterus bat coronavirus 1	vertebrate
Nidovirales	Coronaviridae	Coronavirinae	Alphacoronavirus	0	Miniopterus bat coronavirus HKU8	vertebrate
Nidovirales	Coronaviridae	Coronavirinae	Alphacoronavirus	0	Porcine epidemic diarrhea virus	vertebrate
Nidovirales	Coronaviridae	Coronavirinae	Alphacoronavirus	0	Rhinolophus bat coronavirus HKU2	vertebrate
Nidovirales	Coronaviridae	Coronavirinae	Alphacoronavirus	0	Scotophilus bat coronavirus 512	vertebrate
Nidovirales	Coronaviridae	Coronavirinae	Betacoronavirus	0	Betacoronavirus 1	vertebrate
Nidovirales	Coronaviridae	Coronavirinae	Betacoronavirus	0	Human coronavirus HKU1	vertebrate
Nidovirales	Coronaviridae	Coronavirinae	Betacoronavirus	1	Murine coronavirus	vertebrate
Nidovirales	Coronaviridae	Coronavirinae	Betacoronavirus	0	Pipistrellus bat coronavirus HKU5	vertebrate
Nidovirales	Coronaviridae	Coronavirinae	Betacoronavirus	0	Rousettus bat coronavirus HKU9	vertebrate
Nidovirales	Coronaviridae	Coronavirinae	Betacoronavirus	0	Severe acute respiratory syndrome-related coronavirus	vertebrate
Nidovirales	Coronaviridae	Coronavirinae	Betacoronavirus	0	Tylonycteris bat coronavirus HKU4	vertebrate
Nidovirales	Coronaviridae	Coronavirinae	Deltacoronavirus	1	Bulbul coronavirus HKU11	vertebrate
Nidovirales	Coronaviridae	Coronavirinae	Deltacoronavirus	0	Munia coronavirus HKU13	vertebrate
Nidovirales	Coronaviridae	Coronavirinae	Deltacoronavirus	0	Thrush coronavirus HKU12	vertebrate
Nidovirales	Coronaviridae	Coronavirinae	Gammacoronavirus	1	Avian coronavirus	vertebrate
Nidovirales	Coronaviridae	Coronavirinae	Gammacoronavirus	0	Beluga whale coronavirus SW1	vertebrate
Nidovirales	Coronaviridae	Torovirinae	Bafinivirus	1	White bream virus	vertebrate
Nidovirales	Coronaviridae	Torovirinae	Torovirus	0	Bovine torovirus	vertebrate
Nidovirales	Coronaviridae	Torovirinae	Torovirus	1	Equine torovirus	vertebrate
Nidovirales	Coronaviridae	Torovirinae	Torovirus	0	Human torovirus	vertebrate
Nidovirales	Coronaviridae	Torovirinae	Torovirus	0	Porcine torovirus	vertebrate
Nidovirales	Mesoniviridae		Alphamesonivirus	1	Alphamesonivirus 1	vertebrate
Nidovirales	Roniviridae		Okavirus	1	Gill-associated virus	vertebrate
Picornavirales	Marnaviridae		Marnavirus	1	Heterosigma akashiwo RNA virus	algae
Picornavirales	Dicistroviridae		Aparavirus	1	Acute bee paralysis virus	insect
Picornavirales	Dicistroviridae		Aparavirus	0	Israeli acute paralysis virus	insect
Picornavirales	Dicistroviridae		Aparavirus	0	Kashmir bee virus	insect
Picornavirales	Dicistroviridae		Aparavirus	0	Mud crab virus	insect
Picornavirales	Dicistroviridae		Aparavirus	0	Solenopsis invicta virus-1	insect
Picornavirales	Dicistroviridae		Aparavirus	0	Taura syndrome virus	insect
Picornavirales	Dicistroviridae		Cripavirus	0	Aphid lethal paralysis virus	insect
Picornavirales	Dicistroviridae		Cripavirus	0	Black queen cell virus	insect
Picornavirales	Dicistroviridae		Cripavirus	1	Cricket paralysis virus	insect
Picornavirales	Dicistroviridae		Cripavirus	0	Drosophila C virus	insect
Picornavirales	Dicistroviridae		Cripavirus	0	Himetobi P virus	insect
Picornavirales	Dicistroviridae		Cripavirus	0	Homalodisca coagulata virus-1	insect
Picornavirales	Dicistroviridae		Cripavirus	0	Plautia stali intestine virus	insect
Picornavirales	Dicistroviridae		Cripavirus	0	Rhopalosiphum padi virus	insect
Picornavirales	Dicistroviridae		Cripavirus	0	Triatoma virus	insect
Picornavirales	Iflaviridae		Iflavirus	0	Deformed wing virus	insect
Picornavirales	Iflaviridae		Iflavirus	0	Ectropis obliqua virus	insect
Picornavirales	Iflaviridae		Iflavirus	1	Infectious flacherie virus	insect
Picornavirales	Iflaviridae		Iflavirus	0	Perina nuda virus	insect
Picornavirales	Iflaviridae		Iflavirus	0	Sacbrood virus	insect
Picornavirales	Iflaviridae		Iflavirus	0	Slow bee paralysis virus	insect
Picornavirales	Iflaviridae		Iflavirus	0	Varroa destructor virus-1	insect
Picornavirales	Unassigned		Bacillarnavirus	0	Chaetoceros socialis f. radians RNA virus 01	Marine diatoms
Picornavirales	Unassigned		Bacillarnavirus	0	Chaetoceros tenuissimus RNA virus 01	Marine diatoms
Picornavirales	Unassigned		Bacillarnavirus	1	Rhizosolenia setigera RNA virus 01	Marine diatoms
Picornavirales	Unassigned		Labyrnavirus	1	Aurantiochytrium single-stranded RNA virus 01	Marine diatoms
Picornavirales	Secoviridae	Comovirinae	Comovirus	0	Andean potato mottle virus	plants
Picornavirales	Secoviridae	Comovirinae	Comovirus	0	Bean pod mottle virus	plants
Picornavirales	Secoviridae	Comovirinae	Comovirus	0	Bean rugose mosaic virus	plants
Picornavirales	Secoviridae	Comovirinae	Comovirus	0	Broad bean stain virus	plants
Picornavirales	Secoviridae	Comovirinae	Comovirus	0	Broad bean true mosaic virus	plants
Picornavirales	Secoviridae	Comovirinae	Comovirus	1	Cowpea mosaic virus	plants
Picornavirales	Secoviridae	Comovirinae	Comovirus	0	Cowpea severe mosaic virus	plants
Picornavirales	Secoviridae	Comovirinae	Comovirus	0	Glycine mosaic virus	plants
Picornavirales	Secoviridae	Comovirinae	Comovirus	0	Pea green mottle virus	plants
Picornavirales	Secoviridae	Comovirinae	Comovirus	0	Pea mild mosaic virus	plants
Picornavirales	Secoviridae	Comovirinae	Comovirus	0	Quail pea mosaic virus	plants
Picornavirales	Secoviridae	Comovirinae	Comovirus	0	Radish mosaic virus	plants
Picornavirales	Secoviridae	Comovirinae	Comovirus	0	Red clover mottle virus	plants
Picornavirales	Secoviridae	Comovirinae	Comovirus	0	Squash mosaic virus	plants
Picornavirales	Secoviridae	Comovirinae	Comovirus	0	Ullucus virus C	plants
Picornavirales	Secoviridae	Comovirinae	Fabavirus	1	Broad bean wilt virus 1	plants
Picornavirales	Secoviridae	Comovirinae	Fabavirus	0	Broad bean wilt virus 2	plants
Picornavirales	Secoviridae	Comovirinae	Fabavirus	0	Cucurbit mild mosaic virus	plants
Picornavirales	Secoviridae	Comovirinae	Fabavirus	0	Gentian mosaic virus	plants
Picornavirales	Secoviridae	Comovirinae	Fabavirus	0	Lamium mild mosaic virus	plants
Picornavirales	Secoviridae	Comovirinae	Nepovirus	0	Apricot latent ringspot virus	plants
Picornavirales	Secoviridae	Comovirinae	Nepovirus	0	Arabis mosaic virus	plants
Picornavirales	Secoviridae	Comovirinae	Nepovirus	0	Arracacha virus A	plants
Picornavirales	Secoviridae	Comovirinae	Nepovirus	0	Artichoke Aegean ringspot virus	plants
Picornavirales	Secoviridae	Comovirinae	Nepovirus	0	Artichoke Italian latent virus	plants
Picornavirales	Secoviridae	Comovirinae	Nepovirus	0	Artichoke yellow ringspot virus	plants
Picornavirales	Secoviridae	Comovirinae	Nepovirus	0	Beet ringspot virus	plants
Picornavirales	Secoviridae	Comovirinae	Nepovirus	0	Blackcurrant reversion virus	plants
Picornavirales	Secoviridae	Comovirinae	Nepovirus	0	Blueberry latent spherical virus	plants
Picornavirales	Secoviridae	Comovirinae	Nepovirus	0	Blueberry leaf mottle virus	plants
Picornavirales	Secoviridae	Comovirinae	Nepovirus	0	Cassava American latent virus	plants
Picornavirales	Secoviridae	Comovirinae	Nepovirus	0	Cassava green mottle virus	plants
Picornavirales	Secoviridae	Comovirinae	Nepovirus	0	Cherry leaf roll virus	plants
Picornavirales	Secoviridae	Comovirinae	Nepovirus	0	Chicory yellow mottle virus	plants
Picornavirales	Secoviridae	Comovirinae	Nepovirus	0	Cocoa necrosis virus	plants
Picornavirales	Secoviridae	Comovirinae	Nepovirus	0	Crimson clover latent virus	plants
Picornavirales	Secoviridae	Comovirinae	Nepovirus	0	Cycas necrotic stunt virus	plants
Picornavirales	Secoviridae	Comovirinae	Nepovirus	0	Grapevine Anatolian ringspot virus	plants
Picornavirales	Secoviridae	Comovirinae	Nepovirus	0	Grapevine Bulgarian latent virus	plants
Picornavirales	Secoviridae	Comovirinae	Nepovirus	0	Grapevine chrome mosaic virus	plants
Picornavirales	Secoviridae	Comovirinae	Nepovirus	0	Grapevine deformation virus	plants
Picornavirales	Secoviridae	Comovirinae	Nepovirus	0	Grapevine fanleaf virus	plants
Picornavirales	Secoviridae	Comovirinae	Nepovirus	0	Grapevine Tunisian ringspot virus	plants
Picornavirales	Secoviridae	Comovirinae	Nepovirus	0	Hibiscus latent ringspot virus	plants
Picornavirales	Secoviridae	Comovirinae	Nepovirus	0	Lucerne Australian latent virus	plants
Picornavirales	Secoviridae	Comovirinae	Nepovirus	0	Melon mild mottle virus	plants
Picornavirales	Secoviridae	Comovirinae	Nepovirus	0	Mulberry ringspot virus	plants
Picornavirales	Secoviridae	Comovirinae	Nepovirus	0	Myrobalan latent ringspot virus	plants
Picornavirales	Secoviridae	Comovirinae	Nepovirus	0	Olive latent ringspot virus	plants
Picornavirales	Secoviridae	Comovirinae	Nepovirus	0	Peach rosette mosaic virus	plants
Picornavirales	Secoviridae	Comovirinae	Nepovirus	0	Potato black ringspot virus	plants
Picornavirales	Secoviridae	Comovirinae	Nepovirus	0	Potato virus U	plants
Picornavirales	Secoviridae	Comovirinae	Nepovirus	0	Raspberry ringspot virus	plants
Picornavirales	Secoviridae	Comovirinae	Nepovirus	1	Tobacco ringspot virus	plants
Picornavirales	Secoviridae	Comovirinae	Nepovirus	0	Tomato black ring virus	plants
Picornavirales	Secoviridae	Comovirinae	Nepovirus	0	Tomato ringspot virus	plants
Picornavirales	Secoviridae		Cheravirus	0	Apple latent spherical virus	plants
Picornavirales	Secoviridae		Cheravirus	1	Cherry rasp leaf virus	plants
Picornavirales	Secoviridae		Cheravirus	0	Stocky prune virus	plants
Picornavirales	Secoviridae		Sadwavirus	1	Satsuma dwarf virus	plants
Picornavirales	Secoviridae		Sequivirus	0	Carrot necrotic dieback virus	plants
Picornavirales	Secoviridae		Sequivirus	0	Dandelion yellow mosaic virus	plants
Picornavirales	Secoviridae		Sequivirus	1	Parsnip yellow fleck virus	plants
Picornavirales	Secoviridae		Torradovirus	0	Tomato marchitez virus	plants
Picornavirales	Secoviridae		Torradovirus	1	Tomato torrado virus	plants
Picornavirales	Secoviridae		Unassigned	0	Black raspberry necrosis virus	plants
Picornavirales	Secoviridae		Unassigned	0	Strawberry latent ringspot virus	plants
Picornavirales	Secoviridae		Unassigned	0	Strawberry mottle virus	plants
Picornavirales	Secoviridae		Waikavirus	0	Anthriscus yellows virus	plants
Picornavirales	Secoviridae		Waikavirus	0	Maize chlorotic dwarf virus	plants
Picornavirales	Secoviridae		Waikavirus	1	Rice tungro spherical virus	plants
Picornavirales	Picornaviridae		Aphthovirus	0	Bovine rhinitis A virus	vertebrate
Picornavirales	Picornaviridae		Aphthovirus	0	Bovine rhinitis B virus	vertebrate
Picornavirales	Picornaviridae		Aphthovirus	0	Equine rhinitis A virus	vertebrate
Picornavirales	Picornaviridae		Aphthovirus	1	Foot-and-mouth disease virus	vertebrate
Picornavirales	Picornaviridae		Aquamavirus	1	Aquamavirus A	vertebrate
Picornavirales	Picornaviridae		Avihepatovirus	1	Duck hepatitis A virus	vertebrate
Picornavirales	Picornaviridae		Cardiovirus	1	Encephalomyocarditis virus	vertebrate
Picornavirales	Picornaviridae		Cardiovirus	0	Theilovirus	vertebrate
Picornavirales	Picornaviridae		Cosavirus	1	Cosavirus A	vertebrate
Picornavirales	Picornaviridae		Dicipivirus	1	Cadicivirus A	vertebrate
Picornavirales	Picornaviridae		Enterovirus	0	Enterovirus A	vertebrate
Picornavirales	Picornaviridae		Enterovirus	0	Enterovirus B	vertebrate
Picornavirales	Picornaviridae		Enterovirus	1	Enterovirus C	vertebrate
Picornavirales	Picornaviridae		Enterovirus	0	Enterovirus D	vertebrate
Picornavirales	Picornaviridae		Enterovirus	0	Enterovirus E	vertebrate
Picornavirales	Picornaviridae		Enterovirus	0	Enterovirus F	vertebrate
Picornavirales	Picornaviridae		Enterovirus	0	Enterovirus G	vertebrate
Picornavirales	Picornaviridae		Enterovirus	0	Enterovirus H	vertebrate
Picornavirales	Picornaviridae		Enterovirus	0	Enterovirus J	vertebrate
Picornavirales	Picornaviridae		Enterovirus	0	Rhinovirus A	vertebrate
Picornavirales	Picornaviridae		Enterovirus	0	Rhinovirus B	vertebrate
Picornavirales	Picornaviridae		Enterovirus	0	Rhinovirus C	vertebrate
Picornavirales	Picornaviridae		Erbovirus	1	Equine rhinitis B virus	vertebrate
Picornavirales	Picornaviridae		Hepatovirus	1	Hepatitis A virus	vertebrate
Picornavirales	Picornaviridae		Kobuvirus	1	Aichivirus A	vertebrate
Picornavirales	Picornaviridae		Kobuvirus	0	Aichivirus B	vertebrate
Picornavirales	Picornaviridae		Kobuvirus	0	Aichivirus C	vertebrate
Picornavirales	Picornaviridae		Megrivirus	1	Melegrivirus A	vertebrate
Picornavirales	Picornaviridae		Parechovirus	1	Human parechovirus	vertebrate
Picornavirales	Picornaviridae		Parechovirus	0	Ljungan virus	vertebrate
Picornavirales	Picornaviridae		Salivirus	1	Salivirus A	vertebrate
Picornavirales	Picornaviridae		Sapelovirus	0	Avian sapelovirus	vertebrate
Picornavirales	Picornaviridae		Sapelovirus	1	Porcine sapelovirus	vertebrate
Picornavirales	Picornaviridae		Sapelovirus	0	Simian sapelovirus	vertebrate
Picornavirales	Picornaviridae		Senecavirus	1	Seneca Valley virus	vertebrate
Picornavirales	Picornaviridae		Teschovirus	1	Porcine teschovirus	vertebrate
Picornavirales	Picornaviridae		Tremovirus	1	Avian encephalomyelitis virus	vertebrate
Tymovirales	Alphaflexiviridae		Allexivirus	0	Garlic mite-borne filamentous virus	plants
Tymovirales	Alphaflexiviridae		Allexivirus	0	Garlic virus A	plants
Tymovirales	Alphaflexiviridae		Allexivirus	0	Garlic virus B	plants
Tymovirales	Alphaflexiviridae		Allexivirus	0	Garlic virus C	plants
Tymovirales	Alphaflexiviridae		Allexivirus	0	Garlic virus D	plants
Tymovirales	Alphaflexiviridae		Allexivirus	0	Garlic virus E	plants
Tymovirales	Alphaflexiviridae		Allexivirus	0	Garlic virus X	plants
Tymovirales	Alphaflexiviridae		Allexivirus	1	Shallot virus X	plants
Tymovirales	Alphaflexiviridae		Botrexvirus	1	Botrytis virus X	plants
Tymovirales	Alphaflexiviridae		Lolavirus	1	Lolium latent virus	plants
Tymovirales	Alphaflexiviridae		Mandarivirus	1	Indian citrus ringspot virus	plants
Tymovirales	Alphaflexiviridae		Potexvirus	0	Allium virus X	plants
Tymovirales	Alphaflexiviridae		Potexvirus	0	Alstroemeria virus X	plants
Tymovirales	Alphaflexiviridae		Potexvirus	0	Alternanthera mosaic virus	plants
Tymovirales	Alphaflexiviridae		Potexvirus	0	Asparagus virus 3	plants
Tymovirales	Alphaflexiviridae		Potexvirus	0	Bamboo mosaic virus	plants
Tymovirales	Alphaflexiviridae		Potexvirus	0	Cactus virus X	plants
Tymovirales	Alphaflexiviridae		Potexvirus	0	Cassava common mosaic virus	plants
Tymovirales	Alphaflexiviridae		Potexvirus	0	Cassava virus X	plants
Tymovirales	Alphaflexiviridae		Potexvirus	0	Clover yellow mosaic virus	plants
Tymovirales	Alphaflexiviridae		Potexvirus	0	Commelina virus X	plants
Tymovirales	Alphaflexiviridae		Potexvirus	0	Cymbidium mosaic virus	plants
Tymovirales	Alphaflexiviridae		Potexvirus	0	Daphne virus X	plants
Tymovirales	Alphaflexiviridae		Potexvirus	0	Foxtail mosaic virus	plants
Tymovirales	Alphaflexiviridae		Potexvirus	0	Hosta virus X	plants
Tymovirales	Alphaflexiviridae		Potexvirus	0	Hydrangea ringspot virus	plants
Tymovirales	Alphaflexiviridae		Potexvirus	0	Lagenaria mild mosaic virus	plants
Tymovirales	Alphaflexiviridae		Potexvirus	0	Lettuce virus X	plants
Tymovirales	Alphaflexiviridae		Potexvirus	0	Lily virus X	plants
Tymovirales	Alphaflexiviridae		Potexvirus	0	Malva mosaic virus	plants
Tymovirales	Alphaflexiviridae		Potexvirus	0	Mint virus X	plants
Tymovirales	Alphaflexiviridae		Potexvirus	0	Narcissus mosaic virus	plants
Tymovirales	Alphaflexiviridae		Potexvirus	0	Nerine virus X	plants
Tymovirales	Alphaflexiviridae		Potexvirus	0	Opuntia virus X	plants
Tymovirales	Alphaflexiviridae		Potexvirus	0	Papaya mosaic virus	plants
Tymovirales	Alphaflexiviridae		Potexvirus	0	Pepino mosaic virus	plants
Tymovirales	Alphaflexiviridae		Potexvirus	0	Phaius virus X	plants
Tymovirales	Alphaflexiviridae		Potexvirus	0	Plantago asiatica mosaic virus	plants
Tymovirales	Alphaflexiviridae		Potexvirus	0	Plantago severe mottle virus	plants
Tymovirales	Alphaflexiviridae		Potexvirus	0	Plantain virus X	plants
Tymovirales	Alphaflexiviridae		Potexvirus	0	Potato aucuba mosaic virus	plants
Tymovirales	Alphaflexiviridae		Potexvirus	1	Potato virus X	plants
Tymovirales	Alphaflexiviridae		Potexvirus	0	Schlumbergera virus X	plants
Tymovirales	Alphaflexiviridae		Potexvirus	0	Strawberry mild yellow edge virus	plants
Tymovirales	Alphaflexiviridae		Potexvirus	0	Tamus red mosaic virus	plants
Tymovirales	Alphaflexiviridae		Potexvirus	0	Tulip virus X	plants
Tymovirales	Alphaflexiviridae		Potexvirus	0	White clover mosaic virus	plants
Tymovirales	Alphaflexiviridae		Potexvirus	0	Zygocactus virus X	plants
Tymovirales	Alphaflexiviridae		Sclerodarnavirus	1	Sclerotinia sclerotiorum debilitation-associated RNA virus	plants
Tymovirales	Alphaflexiviridae		Unassigned	0	Blackberry virus E	plants
Tymovirales	Betaflexiviridae		Capillovirus	1	Apple stem grooving virus	plants
Tymovirales	Betaflexiviridae		Capillovirus	0	Cherry virus A	plants
Tymovirales	Betaflexiviridae		Carlavirus	0	Aconitum latent virus	plants
Tymovirales	Betaflexiviridae		Carlavirus	0	American hop latent virus	plants
Tymovirales	Betaflexiviridae		Carlavirus	0	Blueberry scorch virus	plants
Tymovirales	Betaflexiviridae		Carlavirus	0	Butterbur mosaic virus	plants
Tymovirales	Betaflexiviridae		Carlavirus	0	Cactus virus 2	plants
Tymovirales	Betaflexiviridae		Carlavirus	0	Caper latent virus	plants
Tymovirales	Betaflexiviridae		Carlavirus	1	Carnation latent virus	plants
Tymovirales	Betaflexiviridae		Carlavirus	0	Chrysanthemum virus B	plants
Tymovirales	Betaflexiviridae		Carlavirus	0	Cole latent virus	plants
Tymovirales	Betaflexiviridae		Carlavirus	0	Coleus vein necrosis virus	plants
Tymovirales	Betaflexiviridae		Carlavirus	0	Cowpea mild mottle virus	plants
Tymovirales	Betaflexiviridae		Carlavirus	0	Cucumber vein-clearing virus	plants
Tymovirales	Betaflexiviridae		Carlavirus	0	Dandelion latent virus	plants
Tymovirales	Betaflexiviridae		Carlavirus	0	Daphne virus S	plants
Tymovirales	Betaflexiviridae		Carlavirus	0	Elderberry symptomless virus	plants
Tymovirales	Betaflexiviridae		Carlavirus	0	Garlic common latent virus	plants
Tymovirales	Betaflexiviridae		Carlavirus	0	Helenium virus S	plants
Tymovirales	Betaflexiviridae		Carlavirus	0	Helleborus mosaic virus	plants
Tymovirales	Betaflexiviridae		Carlavirus	0	Helleborus net necrosis virus	plants
Tymovirales	Betaflexiviridae		Carlavirus	0	Hippeastrum latent virus	plants
Tymovirales	Betaflexiviridae		Carlavirus	0	Honeysuckle latent virus	plants
Tymovirales	Betaflexiviridae		Carlavirus	0	Hop latent virus	plants
Tymovirales	Betaflexiviridae		Carlavirus	0	Hop mosaic virus	plants
Tymovirales	Betaflexiviridae		Carlavirus	0	Hydrangea chlorotic mottle virus	plants
Tymovirales	Betaflexiviridae		Carlavirus	0	Hydrangea latent virus	plants
Tymovirales	Betaflexiviridae		Carlavirus	0	Kalanchoë latent virus	plants
Tymovirales	Betaflexiviridae		Carlavirus	0	Ligustrum necrotic ringspot virus	plants
Tymovirales	Betaflexiviridae		Carlavirus	0	Lilac mottle virus	plants
Tymovirales	Betaflexiviridae		Carlavirus	0	Lily symptomless virus	plants
Tymovirales	Betaflexiviridae		Carlavirus	0	Melon yellowing-associated virus	plants
Tymovirales	Betaflexiviridae		Carlavirus	0	Mirabilis jalapa mottle virus	plants
Tymovirales	Betaflexiviridae		Carlavirus	0	Mulberry latent virus	plants
Tymovirales	Betaflexiviridae		Carlavirus	0	Muskmelon vein necrosis virus	plants
Tymovirales	Betaflexiviridae		Carlavirus	0	Narcissus common latent virus	plants
Tymovirales	Betaflexiviridae		Carlavirus	0	Nerine latent virus	plants
Tymovirales	Betaflexiviridae		Carlavirus	0	Passiflora latent virus	plants
Tymovirales	Betaflexiviridae		Carlavirus	0	Pea streak virus	plants
Tymovirales	Betaflexiviridae		Carlavirus	0	Phlox virus B	plants
Tymovirales	Betaflexiviridae		Carlavirus	0	Phlox virus M	plants
Tymovirales	Betaflexiviridae		Carlavirus	0	Phlox virus S	plants
Tymovirales	Betaflexiviridae		Carlavirus	0	Poplar mosaic virus	plants
Tymovirales	Betaflexiviridae		Carlavirus	0	Potato latent virus	plants
Tymovirales	Betaflexiviridae		Carlavirus	0	Potato virus M	plants
Tymovirales	Betaflexiviridae		Carlavirus	0	Potato virus P	plants
Tymovirales	Betaflexiviridae		Carlavirus	0	Potato virus S	plants
Tymovirales	Betaflexiviridae		Carlavirus	0	Red clover vein mosaic virus	plants
Tymovirales	Betaflexiviridae		Carlavirus	0	Shallot latent virus	plants
Tymovirales	Betaflexiviridae		Carlavirus	0	Sint-Jan's onion latent virus	plants
Tymovirales	Betaflexiviridae		Carlavirus	0	Strawberry pseudo mild yellow edge virus	plants
Tymovirales	Betaflexiviridae		Carlavirus	0	Sweet potato C6 virus	plants
Tymovirales	Betaflexiviridae		Carlavirus	0	Sweet potato chlorotic fleck virus	plants
Tymovirales	Betaflexiviridae		Carlavirus	0	Verbena latent virus	plants
Tymovirales	Betaflexiviridae		Citrivirus	1	Citrus leaf blotch virus	plants
Tymovirales	Betaflexiviridae		Foveavirus	1	Apple stem pitting virus	plants
Tymovirales	Betaflexiviridae		Foveavirus	0	Apricot latent virus	plants
Tymovirales	Betaflexiviridae		Foveavirus	0	Asian prunus virus 1	plants
Tymovirales	Betaflexiviridae		Foveavirus	0	Grapevine rupestris stem pitting-associated virus	plants
Tymovirales	Betaflexiviridae		Foveavirus	0	Peach chlorotic mottle virus	plants
Tymovirales	Betaflexiviridae		Tepovirus	1	Potato virus T	plants
Tymovirales	Betaflexiviridae		Trichovirus	1	Apple chlorotic leaf spot virus	plants
Tymovirales	Betaflexiviridae		Trichovirus	0	Apricot pseudo-chlorotic leaf spot virus	plants
Tymovirales	Betaflexiviridae		Trichovirus	0	Cherry mottle leaf virus	plants
Tymovirales	Betaflexiviridae		Trichovirus	0	Grapevine berry inner necrosis virus	plants
Tymovirales	Betaflexiviridae		Trichovirus	0	Grapevine Pinot gris virus	plants
Tymovirales	Betaflexiviridae		Trichovirus	0	Peach mosaic virus	plants
Tymovirales	Betaflexiviridae		Trichovirus	0	Phlomis mottle virus	plants
Tymovirales	Betaflexiviridae		Unassigned	0	African oil palm ringspot virus	plants
Tymovirales	Betaflexiviridae		Unassigned	0	Banana mild mosaic virus	plants
Tymovirales	Betaflexiviridae		Unassigned	0	Banana virus X	plants
Tymovirales	Betaflexiviridae		Unassigned	0	Cherry green ring mottle virus	plants
Tymovirales	Betaflexiviridae		Unassigned	0	Cherry necrotic rusty mottle virus	plants
Tymovirales	Betaflexiviridae		Unassigned	0	Hardenbergia virus A	plants
Tymovirales	Betaflexiviridae		Unassigned	0	Sugarcane striate mosaic-associated virus	plants
Tymovirales	Betaflexiviridae		Vitivirus	0	Actinidia virus A	plants
Tymovirales	Betaflexiviridae		Vitivirus	0	Actinidia virus B	plants
Tymovirales	Betaflexiviridae		Vitivirus	1	Grapevine virus A	plants
Tymovirales	Betaflexiviridae		Vitivirus	0	Grapevine virus B	plants
Tymovirales	Betaflexiviridae		Vitivirus	0	Grapevine virus D	plants
Tymovirales	Betaflexiviridae		Vitivirus	0	Grapevine virus E	plants
Tymovirales	Betaflexiviridae		Vitivirus	0	Heracleum latent virus	plants
Tymovirales	Betaflexiviridae		Vitivirus	0	Mint virus 2	plants
Tymovirales	Gammaflexiviridae		Mycoflexivirus	1	Botrytis virus F	plants
Tymovirales	Tymoviridae		Unassigned	0	Bombyx mori latent virus	plants
Tymovirales	Tymoviridae		Unassigned	0	Poinsettia mosaic virus	plants
Tymovirales	Tymoviridae		Maculavirus	1	Grapevine fleck virus	plants
Tymovirales	Tymoviridae		Marafivirus	0	Bermuda grass etched-line virus	plants
Tymovirales	Tymoviridae		Marafivirus	0	Blackberry virus S	plants
Tymovirales	Tymoviridae		Marafivirus	0	Citrus sudden death-associated virus	plants
Tymovirales	Tymoviridae		Marafivirus	0	Grapevine Syrah virus 1	plants
Tymovirales	Tymoviridae		Marafivirus	1	Maize rayado fino virus	plants
Tymovirales	Tymoviridae		Marafivirus	0	Oat blue dwarf virus	plants
Tymovirales	Tymoviridae		Marafivirus	0	Olive latent virus 3	plants
Tymovirales	Tymoviridae		Tymovirus	0	Anagyris vein yellowing virus	plants
Tymovirales	Tymoviridae		Tymovirus	0	Andean potato latent virus	plants
Tymovirales	Tymoviridae		Tymovirus	0	Belladonna mottle virus	plants
Tymovirales	Tymoviridae		Tymovirus	0	Cacao yellow mosaic virus	plants
Tymovirales	Tymoviridae		Tymovirus	0	Calopogonium yellow vein virus	plants
Tymovirales	Tymoviridae		Tymovirus	0	Chayote mosaic virus	plants
Tymovirales	Tymoviridae		Tymovirus	0	Chiltepin yellow mosaic virus	plants
Tymovirales	Tymoviridae		Tymovirus	0	Clitoria yellow vein virus	plants
Tymovirales	Tymoviridae		Tymovirus	0	Desmodium yellow mottle virus	plants
Tymovirales	Tymoviridae		Tymovirus	0	Dulcamara mottle virus	plants
Tymovirales	Tymoviridae		Tymovirus	0	Eggplant mosaic virus	plants
Tymovirales	Tymoviridae		Tymovirus	0	Erysimum latent virus	plants
Tymovirales	Tymoviridae		Tymovirus	0	Kennedya yellow mosaic virus	plants
Tymovirales	Tymoviridae		Tymovirus	0	Melon rugose mosaic virus	plants
Tymovirales	Tymoviridae		Tymovirus	0	Nemesia ring necrosis virus	plants
Tymovirales	Tymoviridae		Tymovirus	0	Okra mosaic virus	plants
Tymovirales	Tymoviridae		Tymovirus	0	Ononis yellow mosaic virus	plants
Tymovirales	Tymoviridae		Tymovirus	0	Passion fruit yellow mosaic virus	plants
Tymovirales	Tymoviridae		Tymovirus	0	Peanut yellow mosaic virus	plants
Tymovirales	Tymoviridae		Tymovirus	0	Petunia vein banding virus	plants
Tymovirales	Tymoviridae		Tymovirus	0	Physalis mottle virus	plants
Tymovirales	Tymoviridae		Tymovirus	0	Plantago mottle virus	plants
Tymovirales	Tymoviridae		Tymovirus	0	Scrophularia mottle virus	plants
Tymovirales	Tymoviridae		Tymovirus	1	Turnip yellow mosaic virus	plants
Tymovirales	Tymoviridae		Tymovirus	0	Voandzeia necrotic mosaic virus	plants
Tymovirales	Tymoviridae		Tymovirus	0	Wild cucumber mosaic virus	plants
Unassigned	Phycodnaviridae		Chlorovirus	0	Acanthocystis turfacea chlorella virus 1	alga
Unassigned	Phycodnaviridae		Chlorovirus	0	Hydra viridis Chlorella virus 1	alga
Unassigned	Phycodnaviridae		Chlorovirus	1	Paramecium bursaria Chlorella virus 1	alga
Unassigned	Phycodnaviridae		Chlorovirus	0	Paramecium bursaria Chlorella virus A1	alga
Unassigned	Phycodnaviridae		Chlorovirus	0	Paramecium bursaria Chlorella virus AL1A	alga
Unassigned	Phycodnaviridae		Chlorovirus	0	Paramecium bursaria Chlorella virus AL2A	alga
Unassigned	Phycodnaviridae		Chlorovirus	0	Paramecium bursaria Chlorella virus BJ2C	alga
Unassigned	Phycodnaviridae		Chlorovirus	0	Paramecium bursaria Chlorella virus CA4A	alga
Unassigned	Phycodnaviridae		Chlorovirus	0	Paramecium bursaria Chlorella virus CA4B	alga
Unassigned	Phycodnaviridae		Chlorovirus	0	Paramecium bursaria Chlorella virus IL3A	alga
Unassigned	Phycodnaviridae		Chlorovirus	0	Paramecium bursaria Chlorella virus NC1A	alga
Unassigned	Phycodnaviridae		Chlorovirus	0	Paramecium bursaria Chlorella virus NE8A	alga
Unassigned	Phycodnaviridae		Chlorovirus	0	Paramecium bursaria Chlorella virus NY2A	alga
Unassigned	Phycodnaviridae		Chlorovirus	0	Paramecium bursaria Chlorella virus NYs1	alga
Unassigned	Phycodnaviridae		Chlorovirus	0	Paramecium bursaria Chlorella virus SC1A	alga
Unassigned	Phycodnaviridae		Chlorovirus	0	Paramecium bursaria Chlorella virus XY6E	alga
Unassigned	Phycodnaviridae		Chlorovirus	0	Paramecium bursaria Chlorella virus XZ3A	alga
Unassigned	Phycodnaviridae		Chlorovirus	0	Paramecium bursaria Chlorella virus XZ4A	alga
Unassigned	Phycodnaviridae		Chlorovirus	0	Paramecium bursaria Chlorella virus XZ4C	alga
Unassigned	Phycodnaviridae		Coccolithovirus	1	Emiliania huxleyi virus 86	alga
Unassigned	Phycodnaviridae		Phaeovirus	0	Ectocarpus fasciculatus virus a	alga
Unassigned	Phycodnaviridae		Phaeovirus	1	Ectocarpus siliculosus virus 1	alga
Unassigned	Phycodnaviridae		Phaeovirus	0	Ectocarpus siliculosus virus a	alga
Unassigned	Phycodnaviridae		Phaeovirus	0	Feldmannia irregularis virus a	alga
Unassigned	Phycodnaviridae		Phaeovirus	0	Feldmannia species virus	alga
Unassigned	Phycodnaviridae		Phaeovirus	0	Feldmannia species virus a	alga
Unassigned	Phycodnaviridae		Phaeovirus	0	Hincksia hinckiae virus a	alga
Unassigned	Phycodnaviridae		Phaeovirus	0	Myriotrichia clavaeformis virus a	alga
Unassigned	Phycodnaviridae		Phaeovirus	0	Pilayella littoralis virus 1	alga
Unassigned	Phycodnaviridae		Prasinovirus	1	Micromonas pusilla virus SP1	alga
Unassigned	Phycodnaviridae		Prasinovirus	0	Ostreococcus tauri virus OtV5	alga
Unassigned	Phycodnaviridae		Prymnesiovirus	1	Chrysochromulina brevifilum virus PW1	alga
Unassigned	Phycodnaviridae		Raphidovirus	1	Heterosigma akashiwo virus 01	alga
Unassigned	Mimiviridae		Cafeteriavirus	1	Cafeteria roenbergensis virus	amoeba
Unassigned	Mimiviridae		Mimivirus	1	Acanthamoeba polyphaga mimivirus	amoeba
Unassigned	Ampullaviridae		Ampullavirus	1	Acidianus bottle-shaped virus	archaea
Unassigned	Clavaviridae		Clavavirus	1	Aeropyrum pernix bacilliform virus 1	archaea
Unassigned	Fuselloviridae		Alphafusellovirus	1	Sulfolobus spindle-shaped virus 1	archaea
Unassigned	Fuselloviridae		Alphafusellovirus	0	Sulfolobus spindle-shaped virus 2	archaea
Unassigned	Fuselloviridae		Alphafusellovirus	0	Sulfolobus spindle-shaped virus 4	archaea
Unassigned	Fuselloviridae		Alphafusellovirus	0	Sulfolobus spindle-shaped virus 5	archaea
Unassigned	Fuselloviridae		Alphafusellovirus	0	Sulfolobus spindle-shaped virus 7	archaea
Unassigned	Fuselloviridae		Alphafusellovirus	0	Sulfolobus spindle-shaped virus 8	archaea
Unassigned	Fuselloviridae		Alphafusellovirus	0	Sulfolobus spindle-shaped virus 9	archaea
Unassigned	Fuselloviridae		Betafusellovirus	0	Acidianus spindle-shaped virus 1	archaea
Unassigned	Fuselloviridae		Betafusellovirus	1	Sulfolobus spindle-shaped virus 6	archaea
Unassigned	Globuloviridae		Globulovirus	1	Pyrobaculum spherical virus	archaea
Unassigned	Globuloviridae		Globulovirus	0	Thermoproteus tenax spherical virus 1	archaea
Unassigned	Guttaviridae		Alphaguttavirus	1	Sulfolobus newzealandicus droplet-shaped virus	archaea
Unassigned	Guttaviridae		Betaguttavirus	1	Aeropyrum pernix ovoid virus 1	archaea
Unassigned	Unassigned		Salterprovirus	1	His 1 virus	archaea
Unassigned	Bicaudaviridae		Bicaudavirus	1	Acidianus two-tailed virus	archaea
Unassigned	Nimaviridae		Whispovirus	1	White spot syndrome virus	crustaceans
Unassigned	Reoviridae	Sedoreovirinae	Cardoreovirus	1	Eriocheir sinensis reovirus	crustaceans
Unassigned	Unassigned		Bacilladnavirus	1	Chaetoceros salsugineum DNA virus 01	diatoms
Unassigned	Alvernaviridae		Dinornavirus	1	Heterocapsa circularisquama RNA virus 01	Dinoflagellates.
Unassigned	Barnaviridae		Barnavirus	1	Mushroom bacilliform virus	fungi
Unassigned	Chrysoviridae		Chrysovirus	0	Amasya cherry disease associated chrysovirus	fungi
Unassigned	Chrysoviridae		Chrysovirus	0	Aspergillus fumigatus chrysovirus	fungi
Unassigned	Chrysoviridae		Chrysovirus	0	Cryphonectria nitschkei chrysovirus 1	fungi
Unassigned	Chrysoviridae		Chrysovirus	0	Fusarium oxysporum chrysovirus 1	fungi
Unassigned	Chrysoviridae		Chrysovirus	0	Helminthosporium victoriae 145S virus	fungi
Unassigned	Chrysoviridae		Chrysovirus	0	Penicillium brevicompactum virus	fungi
Unassigned	Chrysoviridae		Chrysovirus	1	Penicillium chrysogenum virus	fungi
Unassigned	Chrysoviridae		Chrysovirus	0	Penicillium cyaneo-fulvum virus	fungi
Unassigned	Chrysoviridae		Chrysovirus	0	Verticillium dahliae chrysovirus 1	fungi
Unassigned	Hypoviridae		Hypovirus	1	Cryphonectria hypovirus 1	fungi
Unassigned	Hypoviridae		Hypovirus	0	Cryphonectria hypovirus 2	fungi
Unassigned	Hypoviridae		Hypovirus	0	Cryphonectria hypovirus 3	fungi
Unassigned	Hypoviridae		Hypovirus	0	Cryphonectria hypovirus 4	fungi
Unassigned	Megabirnaviridae		Megabirnavirus	1	Rosellinia necatrix megabirnavirus 1	fungi
Unassigned	Narnaviridae		Mitovirus	1	Cryphonectria mitovirus 1	fungi
Unassigned	Narnaviridae		Mitovirus	0	Ophiostoma mitovirus 4	fungi
Unassigned	Narnaviridae		Mitovirus	0	Ophiostoma mitovirus 5	fungi
Unassigned	Narnaviridae		Mitovirus	0	Ophiostoma mitovirus 6	fungi
Unassigned	Narnaviridae		Mitovirus	0	Ophiostoma mitovirus 3a	fungi
Unassigned	Narnaviridae		Narnavirus	1	Saccharomyces 20S RNA narnavirus	fungi
Unassigned	Narnaviridae		Narnavirus	0	Saccharomyces 23S RNA narnavirus	fungi
Unassigned	Partitiviridae		Partitivirus	0	Agaricus bisporus virus 4	fungi
Unassigned	Partitiviridae		Partitivirus	0	Aspergillus ochraceous virus	fungi
Unassigned	Partitiviridae		Partitivirus	1	Atkinsonella hypoxylon virus	fungi
Unassigned	Partitiviridae		Partitivirus	0	Ceratocystis resinifera virus 1	fungi
Unassigned	Partitiviridae		Partitivirus	0	Discula destructiva virus 1	fungi
Unassigned	Partitiviridae		Partitivirus	0	Discula destructiva virus 2	fungi
Unassigned	Partitiviridae		Partitivirus	0	Fusarium poae virus 1	fungi
Unassigned	Partitiviridae		Partitivirus	0	Fusarium solani virus 1	fungi
Unassigned	Partitiviridae		Partitivirus	0	Gaeumannomyces graminis virus 019/6-A	fungi
Unassigned	Partitiviridae		Partitivirus	0	Gaeumannomyces graminis virus T1-A	fungi
Unassigned	Partitiviridae		Partitivirus	0	Gremmeniella abietina RNA virus MS1	fungi
Unassigned	Partitiviridae		Partitivirus	0	Helicobasidium mompa virus	fungi
Unassigned	Partitiviridae		Partitivirus	0	Heterobasidion annosum virus	fungi
Unassigned	Partitiviridae		Partitivirus	0	Ophiostoma partitivirus 1	fungi
Unassigned	Partitiviridae		Partitivirus	0	Penicillium stoloniferum virus F	fungi
Unassigned	Partitiviridae		Partitivirus	0	Penicillium stoloniferum virus S	fungi
Unassigned	Partitiviridae		Partitivirus	0	Pleurotus ostreatus virus 1	fungi
Unassigned	Partitiviridae		Partitivirus	0	Rhizoctonia solani virus 717	fungi
Unassigned	Partitiviridae		Partitivirus	0	Rosellinia necatrix virus 1	fungi
Unassigned	Totiviridae		Totivirus	1	Saccharomyces cerevisiae virus L-A	fungi
Unassigned	Totiviridae		Totivirus	0	Saccharomyces cerevisiae virus L-BC (La)	fungi
Unassigned	Totiviridae		Totivirus	0	Ustilago maydis virus H1	fungi
Unassigned	Totiviridae		Victorivirus	0	Chalara elegans RNA Virus 1	fungi
Unassigned	Totiviridae		Victorivirus	0	Coniothyrium minitans RNA virus	fungi
Unassigned	Totiviridae		Victorivirus	0	Epichloe festucae virus 1	fungi
Unassigned	Totiviridae		Victorivirus	0	Gremmeniella abietina RNA virus L1	fungi
Unassigned	Totiviridae		Victorivirus	0	Helicobasidium mompa totivirus 1-17	fungi
Unassigned	Totiviridae		Victorivirus	1	Helminthosporium victoriae virus 190S	fungi
Unassigned	Totiviridae		Victorivirus	0	Magnaporthe oryzae virus 1	fungi
Unassigned	Totiviridae		Victorivirus	0	Sphaeropsis sapinea RNA virus 1	fungi
Unassigned	Totiviridae		Victorivirus	0	Sphaeropsis sapinea RNA virus 2	fungi
Unassigned	Unassigned		Rhizidiovirus	1	Rhizidiomyces virus	fungi
Unassigned	Quadriviridae		Quadrivirus	1	Rosellinia necatrix quadrivirus 1	fungi
Unassigned	Reoviridae	Spinareovirinae	Mycoreovirus	1	Mycoreovirus 1	fungi
Unassigned	Reoviridae	Spinareovirinae	Mycoreovirus	0	Mycoreovirus 2	fungi
Unassigned	Reoviridae	Spinareovirinae	Mycoreovirus	0	Mycoreovirus 3	fungi
Unassigned	Carmotetraviridae		Alphacarmotetravirus	1	Providence virus	insect
Unassigned	Alphatetraviridae		Betatetravirus	0	Antheraea eucalypti virus	insect
Unassigned	Alphatetraviridae		Betatetravirus	0	Darna trima virus	insect
Unassigned	Alphatetraviridae		Betatetravirus	0	Dasychira pudibunda virus	insect
Unassigned	Alphatetraviridae		Betatetravirus	1	Nudaurelia capensis beta virus	insect
Unassigned	Alphatetraviridae		Betatetravirus	0	Philosamia cynthia x ricini virus	insect
Unassigned	Alphatetraviridae		Betatetravirus	0	Pseudoplusia includens virus	insect
Unassigned	Alphatetraviridae		Betatetravirus	0	Trichoplusia ni virus	insect
Unassigned	Alphatetraviridae		Omegatetravirus	0	Dendrolimus punctatus virus	insect
Unassigned	Alphatetraviridae		Omegatetravirus	0	Helicoverpa armigera stunt virus	insect
Unassigned	Alphatetraviridae		Omegatetravirus	1	Nudaurelia capensis omega virus	insect
Unassigned	Ascoviridae		Ascovirus	0	Diadromus pulchellus ascovirus 4a	insect
Unassigned	Ascoviridae		Ascovirus	0	Heliothis virescens ascovirus 3a	insect
Unassigned	Ascoviridae		Ascovirus	1	Spodoptera frugiperda ascovirus 1a	insect
Unassigned	Ascoviridae		Ascovirus	0	Trichoplusia ni ascovirus 2a	insect
Unassigned	Baculoviridae		Alphabaculovirus	0	Adoxophyes honmai nucleopolyhedrovirus	insect
Unassigned	Baculoviridae		Alphabaculovirus	0	Agrotis ipsilon multiple nucleopolyhedrovirus	insect
Unassigned	Baculoviridae		Alphabaculovirus	0	Agrotis segetum nucleopolyhedrovirus	insect
Unassigned	Baculoviridae		Alphabaculovirus	0	Antheraea pernyi nucleopolyhedrovirus	insect
Unassigned	Baculoviridae		Alphabaculovirus	0	Anticarsia gemmatalis multiple nucleopolyhedrovirus	insect
Unassigned	Baculoviridae		Alphabaculovirus	1	Autographa californica multiple nucleopolyhedrovirus	insect
Unassigned	Baculoviridae		Alphabaculovirus	0	Bombyx mori nucleopolyhedrovirus	insect
Unassigned	Baculoviridae		Alphabaculovirus	0	Buzura suppressaria nucleopolyhedrovirus	insect
Unassigned	Baculoviridae		Alphabaculovirus	0	Choristoneura fumiferana DEF multiple nucleopolyhedrovirus	insect
Unassigned	Baculoviridae		Alphabaculovirus	0	Choristoneura fumiferana multiple nucleopolyhedrovirus	insect
Unassigned	Baculoviridae		Alphabaculovirus	0	Choristoneura rosaceana nucleopolyhedrovirus	insect
Unassigned	Baculoviridae		Alphabaculovirus	0	Chrysodeixis chalcites nucleopolyhedrovirus	insect
Unassigned	Baculoviridae		Alphabaculovirus	0	Clanis bilineata nucleopolyhedrovirus	insect
Unassigned	Baculoviridae		Alphabaculovirus	0	Ectropis obliqua nucleopolyhedrovirus	insect
Unassigned	Baculoviridae		Alphabaculovirus	0	Epiphyas postvittana nucleopolyhedrovirus	insect
Unassigned	Baculoviridae		Alphabaculovirus	0	Euproctis pseudoconspersa nucleopolyhedrovirus	insect
Unassigned	Baculoviridae		Alphabaculovirus	0	Helicoverpa armigera nucleopolyhedrovirus	insect
Unassigned	Baculoviridae		Alphabaculovirus	0	Helicoverpa zea single nucleopolyhedrovirus	insect
Unassigned	Baculoviridae		Alphabaculovirus	0	Hyphantria cunea nucleopolyhedrovirus	insect
Unassigned	Baculoviridae		Alphabaculovirus	0	Leucania separata nucleopolyhedrovirus	insect
Unassigned	Baculoviridae		Alphabaculovirus	0	Lymantria dispar multiple nucleopolyhedrovirus	insect
Unassigned	Baculoviridae		Alphabaculovirus	0	Mamestra brassicae multiple nucleopolyhedrovirus	insect
Unassigned	Baculoviridae		Alphabaculovirus	0	Mamestra configurata nucleopolyhedrovirus A	insect
Unassigned	Baculoviridae		Alphabaculovirus	0	Mamestra configurata nucleopolyhedrovirus B	insect
Unassigned	Baculoviridae		Alphabaculovirus	0	Maruca vitrata nucleopolyhedrovirus	insect
Unassigned	Baculoviridae		Alphabaculovirus	0	Orgyia pseudotsugata multiple nucleopolyhedrovirus	insect
Unassigned	Baculoviridae		Alphabaculovirus	0	Spodoptera exigua multiple nucleopolyhedrovirus	insect
Unassigned	Baculoviridae		Alphabaculovirus	0	Spodoptera frugiperda multiple nucleopolyhedrovirus	insect
Unassigned	Baculoviridae		Alphabaculovirus	0	Spodoptera littoralis nucleopolyhedrovirus	insect
Unassigned	Baculoviridae		Alphabaculovirus	0	Spodoptera litura nucleopolyhedrovirus	insect
Unassigned	Baculoviridae		Alphabaculovirus	0	Thysanoplusia orichalcea nucleopolyhedrovirus	insect
Unassigned	Baculoviridae		Alphabaculovirus	0	Trichoplusia ni single nucleopolyhedrovirus	insect
Unassigned	Baculoviridae		Alphabaculovirus	0	Wiseana signata nucleopolyhedrovirus	insect
Unassigned	Baculoviridae		Betabaculovirus	0	Adoxophyes orana granulovirus	insect
Unassigned	Baculoviridae		Betabaculovirus	0	Artogeia rapae granulovirus	insect
Unassigned	Baculoviridae		Betabaculovirus	0	Choristoneura fumiferana granulovirus	insect
Unassigned	Baculoviridae		Betabaculovirus	0	Cryptophlebia leucotreta granulovirus	insect
Unassigned	Baculoviridae		Betabaculovirus	1	Cydia pomonella granulovirus	insect
Unassigned	Baculoviridae		Betabaculovirus	0	Harrisina brillians granulovirus	insect
Unassigned	Baculoviridae		Betabaculovirus	0	Helicoverpa armigera granulovirus	insect
Unassigned	Baculoviridae		Betabaculovirus	0	Lacanobia oleracea granulovirus	insect
Unassigned	Baculoviridae		Betabaculovirus	0	Phthorimaea operculella granulovirus	insect
Unassigned	Baculoviridae		Betabaculovirus	0	Plodia interpunctella granulovirus	insect
Unassigned	Baculoviridae		Betabaculovirus	0	Plutella xylostella granulovirus	insect
Unassigned	Baculoviridae		Betabaculovirus	0	Pseudalatia unipuncta granulovirus	insect
Unassigned	Baculoviridae		Betabaculovirus	0	Trichoplusia ni granulovirus	insect
Unassigned	Baculoviridae		Betabaculovirus	0	Xestia c-nigrum granulovirus	insect
Unassigned	Baculoviridae		Deltabaculovirus	1	Culex nigripalpus nucleopolyhedrovirus	insect
Unassigned	Baculoviridae		Gammabaculovirus	1	Neodiprion lecontei nucleopolyhedrovirus	insect
Unassigned	Baculoviridae		Gammabaculovirus	0	Neodiprion sertifer nucleopolyhedrovirus	insect
Unassigned	Bidnaviridae		Bidensovirus	1	Bombyx mori bidensovirus	insect
Unassigned	Birnaviridae		Entomobirnavirus	1	Drosophila X virus	insect
Unassigned	Hytrosaviridae		Glossinavirus	1	Glossina hytrovirus	insect
Unassigned	Hytrosaviridae		Muscavirus	1	Musca hytrovirus	insect
Unassigned	Iridoviridae		Chloriridovirus	1	Invertebrate iridescent virus 3	insect
Unassigned	Iridoviridae		Iridovirus	0	Invertebrate iridescent virus 1	insect
Unassigned	Iridoviridae		Iridovirus	1	Invertebrate iridescent virus 6	insect
Unassigned	Metaviridae		Errantivirus	0	Ceratitis capitata Yoyo virus	insect
Unassigned	Metaviridae		Errantivirus	0	Drosophila ananassae Tom virus	insect
Unassigned	Metaviridae		Errantivirus	0	Drosophila melanogaster 17.6 virus	insect
Unassigned	Metaviridae		Errantivirus	0	Drosophila melanogaster 297 virus	insect
Unassigned	Metaviridae		Errantivirus	1	Drosophila melanogaster Gypsy virus	insect
Unassigned	Metaviridae		Errantivirus	0	Drosophila melanogaster Idefix virus	insect
Unassigned	Metaviridae		Errantivirus	0	Drosophila melanogaster Tirant virus	insect
Unassigned	Metaviridae		Errantivirus	0	Drosophila melanogaster Zam virus	insect
Unassigned	Metaviridae		Errantivirus	0	Drosophila virilis Tv1 virus	insect
Unassigned	Metaviridae		Errantivirus	0	Trichoplusia ni TED virus	insect
Unassigned	Metaviridae		Metavirus	0	Arabidopsis thaliana Athila virus	insect
Unassigned	Metaviridae		Metavirus	0	Arabidopsis thaliana Tat4 virus	insect
Unassigned	Metaviridae		Metavirus	0	Bombyx mori Mag virus	insect
Unassigned	Metaviridae		Metavirus	0	Caenorhabditis elegans Cer1 virus	insect
Unassigned	Metaviridae		Metavirus	0	Cladosporium fulvum T-1 virus	insect
Unassigned	Metaviridae		Metavirus	0	Dictyostelium discoideum Skipper virus	insect
Unassigned	Metaviridae		Metavirus	0	Drosophila buzzatii Osvaldo virus	insect
Unassigned	Metaviridae		Metavirus	0	Drosophila melanogaster 412 virus	insect
Unassigned	Metaviridae		Metavirus	0	Drosophila melanogaster Blastopia virus	insect
Unassigned	Metaviridae		Metavirus	0	Drosophila melanogaster Mdg1 virus	insect
Unassigned	Metaviridae		Metavirus	0	Drosophila melanogaster Mdg3 virus	insect
Unassigned	Metaviridae		Metavirus	0	Drosophila melanogaster Micropia virus	insect
Unassigned	Metaviridae		Metavirus	0	Drosophila virilis Ulysses virus	insect
Unassigned	Metaviridae		Metavirus	0	Fusarium oxysporum Skippy virus	insect
Unassigned	Metaviridae		Metavirus	0	Lilium henryi Del1 virus	insect
Unassigned	Metaviridae		Metavirus	1	Saccharomyces cerevisiae Ty3 virus	insect
Unassigned	Metaviridae		Metavirus	0	Schizosaccharomyces pombe Tf1 virus	insect
Unassigned	Metaviridae		Metavirus	0	Schizosaccharomyces pombe Tf2 virus	insect
Unassigned	Metaviridae		Metavirus	0	Takifugu rubripes Sushi virus	insect
Unassigned	Metaviridae		Metavirus	0	Tribolium castaneum Woot virus	insect
Unassigned	Metaviridae		Metavirus	0	Tripneustis gratilla SURL virus	insect
Unassigned	Metaviridae		Semotivirus	0	Anopheles gambiae Moose virus	insect
Unassigned	Metaviridae		Semotivirus	1	Ascaris lumbricoides Tas virus	insect
Unassigned	Metaviridae		Semotivirus	0	Bombyx mori Pao virus	insect
Unassigned	Metaviridae		Semotivirus	0	Caenorhabditis elegans Cer13 virus	insect
Unassigned	Metaviridae		Semotivirus	0	Drosophila melanogaster Bel virus	insect
Unassigned	Metaviridae		Semotivirus	0	Drosophila melanogaster Roo virus	insect
Unassigned	Metaviridae		Semotivirus	0	Drosophila simulans Ninja virus	insect
Unassigned	Metaviridae		Semotivirus	0	Fugu rubripes Suzu virus	insect
Unassigned	Nodaviridae		Alphanodavirus	0	Black beetle virus	insect
Unassigned	Nodaviridae		Alphanodavirus	0	Boolarra virus	insect
Unassigned	Nodaviridae		Alphanodavirus	0	Flock House virus	insect
Unassigned	Nodaviridae		Alphanodavirus	1	Nodamura virus	insect
Unassigned	Nodaviridae		Alphanodavirus	0	Pariacoto virus	insect
Unassigned	Parvoviridae	Densovirinae	Brevidensovirus	1	Aedes aegypti densovirus	insect
Unassigned	Parvoviridae	Densovirinae	Brevidensovirus	0	Aedes albopictus densovirus	insect
Unassigned	Parvoviridae	Densovirinae	Densovirus	0	Galleria mellonella densovirus	insect
Unassigned	Parvoviridae	Densovirinae	Densovirus	1	Junonia coenia densovirus	insect
Unassigned	Parvoviridae	Densovirinae	Iteravirus	1	Bombyx mori densovirus	insect
Unassigned	Parvoviridae	Densovirinae	Pefudensovirus	1	Periplaneta fuliginosa densovirus	insect
Unassigned	Permutotetraviridae		Alphapermutotetravirus	0	Euprosterna elaeasa virus	insect
Unassigned	Permutotetraviridae		Alphapermutotetravirus	1	Thosea asigna virus	insect
Unassigned	Polydnaviridae		Bracovirus	0	Apanteles crassicornis bracovirus	insect
Unassigned	Polydnaviridae		Bracovirus	0	Apanteles fumiferanae bracovirus	insect
Unassigned	Polydnaviridae		Bracovirus	0	Ascogaster argentifrons bracovirus	insect
Unassigned	Polydnaviridae		Bracovirus	0	Ascogaster quadridentata bracovirus	insect
Unassigned	Polydnaviridae		Bracovirus	0	Cardiochiles nigriceps bracovirus	insect
Unassigned	Polydnaviridae		Bracovirus	0	Chelonus altitudinis bracovirus	insect
Unassigned	Polydnaviridae		Bracovirus	0	Chelonus blackburni bracovirus	insect
Unassigned	Polydnaviridae		Bracovirus	0	Chelonus inanitus bracovirus	insect
Unassigned	Polydnaviridae		Bracovirus	0	Chelonus insularis bracovirus	insect
Unassigned	Polydnaviridae		Bracovirus	0	Chelonus nr. curvimaculatus bracovirus	insect
Unassigned	Polydnaviridae		Bracovirus	0	Chelonus texanus bracovirus	insect
Unassigned	Polydnaviridae		Bracovirus	0	Cotesia congregata bracovirus	insect
Unassigned	Polydnaviridae		Bracovirus	0	Cotesia flavipes bracovirus	insect
Unassigned	Polydnaviridae		Bracovirus	0	Cotesia glomerata bracovirus	insect
Unassigned	Polydnaviridae		Bracovirus	0	Cotesia hyphantriae bracovirus	insect
Unassigned	Polydnaviridae		Bracovirus	0	Cotesia kariyai bracovirus	insect
Unassigned	Polydnaviridae		Bracovirus	0	Cotesia marginiventris bracovirus	insect
Unassigned	Polydnaviridae		Bracovirus	1	Cotesia melanoscela bracovirus	insect
Unassigned	Polydnaviridae		Bracovirus	0	Cotesia rubecula bracovirus	insect
Unassigned	Polydnaviridae		Bracovirus	0	Cotesia schaeferi bracovirus	insect
Unassigned	Polydnaviridae		Bracovirus	0	Diolcogaster facetosa bracovirus	insect
Unassigned	Polydnaviridae		Bracovirus	0	Glyptapanteles flavicoxis bracovirus	insect
Unassigned	Polydnaviridae		Bracovirus	0	Glyptapanteles indiensis bracovirus	insect
Unassigned	Polydnaviridae		Bracovirus	0	Glyptapanteles liparidis bracovirus	insect
Unassigned	Polydnaviridae		Bracovirus	0	Hypomicrogaster canadensis bracovirus	insect
Unassigned	Polydnaviridae		Bracovirus	0	Hypomicrogaster ectdytolophae bracovirus	insect
Unassigned	Polydnaviridae		Bracovirus	0	Microplitis croceipes bracovirus	insect
Unassigned	Polydnaviridae		Bracovirus	0	Microplitis demolitor bracovirus	insect
Unassigned	Polydnaviridae		Bracovirus	0	Phanerotoma flavitestacea bracovirus	insect
Unassigned	Polydnaviridae		Bracovirus	0	Pholetesor ornigis bracovirus	insect
Unassigned	Polydnaviridae		Bracovirus	0	Protapanteles paleacritae bracovirus	insect
Unassigned	Polydnaviridae		Bracovirus	0	Tranosema rostrale bracovirus	insect
Unassigned	Polydnaviridae		Ichnovirus	0	Campoletis aprilis ichnovirus	insect
Unassigned	Polydnaviridae		Ichnovirus	0	Campoletis flavicincta ichnovirus	insect
Unassigned	Polydnaviridae		Ichnovirus	1	Campoletis sonorensis ichnovirus	insect
Unassigned	Polydnaviridae		Ichnovirus	0	Casinaria arjuna ichnovirus	insect
Unassigned	Polydnaviridae		Ichnovirus	0	Casinaria forcipata ichnovirus	insect
Unassigned	Polydnaviridae		Ichnovirus	0	Casinaria infesta ichnovirus	insect
Unassigned	Polydnaviridae		Ichnovirus	0	Diadegma acronyctae ichnovirus	insect
Unassigned	Polydnaviridae		Ichnovirus	0	Diadegma interruptum ichnovirus	insect
Unassigned	Polydnaviridae		Ichnovirus	0	Diadegma terebrans ichnovirus	insect
Unassigned	Polydnaviridae		Ichnovirus	0	Enytus montanus ichnovirus	insect
Unassigned	Polydnaviridae		Ichnovirus	0	Eriborus terebrans ichnovirus	insect
Unassigned	Polydnaviridae		Ichnovirus	0	Glypta fumiferanae ichnovirus	insect
Unassigned	Polydnaviridae		Ichnovirus	0	Hyposoter annulipes ichnovirus	insect
Unassigned	Polydnaviridae		Ichnovirus	0	Hyposoter exiguae ichnovirus	insect
Unassigned	Polydnaviridae		Ichnovirus	0	Hyposoter fugitivus ichnovirus	insect
Unassigned	Polydnaviridae		Ichnovirus	0	Hyposoter lymantriae ichnovirus	insect
Unassigned	Polydnaviridae		Ichnovirus	0	Hyposoter pilosulus ichnovirus	insect
Unassigned	Polydnaviridae		Ichnovirus	0	Hyposoter rivalis ichnovirus	insect
Unassigned	Polydnaviridae		Ichnovirus	0	Olesicampe benefactor ichnovirus	insect
Unassigned	Polydnaviridae		Ichnovirus	0	Olesicampe geniculatae ichnovirus	insect
Unassigned	Polydnaviridae		Ichnovirus	0	Synetaeris tenuifemur ichnovirus	insect
Unassigned	Poxviridae	Entomopoxvirinae	Alphaentomopoxvirus	0	Anomala cuprea entomopoxvirus	insect
Unassigned	Poxviridae	Entomopoxvirinae	Alphaentomopoxvirus	0	Aphodius tasmaniae entomopoxvirus	insect
Unassigned	Poxviridae	Entomopoxvirinae	Alphaentomopoxvirus	0	Demodema boranensis entomopoxvirus	insect
Unassigned	Poxviridae	Entomopoxvirinae	Alphaentomopoxvirus	0	Dermolepida albohirtum entomopoxvirus	insect
Unassigned	Poxviridae	Entomopoxvirinae	Alphaentomopoxvirus	0	Figulus subleavis entomopoxvirus	insect
Unassigned	Poxviridae	Entomopoxvirinae	Alphaentomopoxvirus	0	Geotrupes sylvaticus entomopoxvirus	insect
Unassigned	Poxviridae	Entomopoxvirinae	Alphaentomopoxvirus	1	Melolontha melolontha entomopoxvirus	insect
Unassigned	Poxviridae	Entomopoxvirinae	Betaentomopoxvirus	0	Acrobasis zelleri entomopoxvirus 'L'	insect
Unassigned	Poxviridae	Entomopoxvirinae	Betaentomopoxvirus	1	Amsacta moorei entomopoxvirus 'L'	insect
Unassigned	Poxviridae	Entomopoxvirinae	Betaentomopoxvirus	0	Arphia conspersa entomopoxvirus 'O'	insect
Unassigned	Poxviridae	Entomopoxvirinae	Betaentomopoxvirus	0	Choristoneura biennis entomopoxvirus 'L'	insect
Unassigned	Poxviridae	Entomopoxvirinae	Betaentomopoxvirus	0	Choristoneura conflicta entomopoxvirus 'L'	insect
Unassigned	Poxviridae	Entomopoxvirinae	Betaentomopoxvirus	0	Choristoneura diversuma entomopoxvirus 'L'	insect
Unassigned	Poxviridae	Entomopoxvirinae	Betaentomopoxvirus	0	Choristoneura fumiferana entomopoxvirus 'L'	insect
Unassigned	Poxviridae	Entomopoxvirinae	Betaentomopoxvirus	0	Chorizagrotis auxiliars entomopoxvirus 'L'	insect
Unassigned	Poxviridae	Entomopoxvirinae	Betaentomopoxvirus	0	Heliothis armigera entomopoxvirus 'L'	insect
Unassigned	Poxviridae	Entomopoxvirinae	Betaentomopoxvirus	0	Locusta migratoria entomopoxvirus 'O'	insect
Unassigned	Poxviridae	Entomopoxvirinae	Betaentomopoxvirus	0	Oedaleus senigalensis entomopoxvirus 'O'	insect
Unassigned	Poxviridae	Entomopoxvirinae	Betaentomopoxvirus	0	Operophtera brumata entomopoxvirus 'L'	insect
Unassigned	Poxviridae	Entomopoxvirinae	Betaentomopoxvirus	0	Schistocera gregaria entomopoxvirus 'O'	insect
Unassigned	Poxviridae	Entomopoxvirinae	Gammaentomopoxvirus	0	Aedes aegypti entomopoxvirus	insect
Unassigned	Poxviridae	Entomopoxvirinae	Gammaentomopoxvirus	0	Camptochironomus tentans entomopoxvirus	insect
Unassigned	Poxviridae	Entomopoxvirinae	Gammaentomopoxvirus	0	Chironomus attenuatus entomopoxvirus	insect
Unassigned	Poxviridae	Entomopoxvirinae	Gammaentomopoxvirus	1	Chironomus luridus entomopoxvirus	insect
Unassigned	Poxviridae	Entomopoxvirinae	Gammaentomopoxvirus	0	Chironomus plumosus entomopoxvirus	insect
Unassigned	Poxviridae	Entomopoxvirinae	Gammaentomopoxvirus	0	Goeldichironomus haloprasimus entomopoxvirus	insect
Unassigned	Poxviridae	Entomopoxvirinae	Unassigned	0	Diachasmimorpha entomopoxvirus	insect
Unassigned	Poxviridae	Entomopoxvirinae	Unassigned	0	Melanoplus sanguinipes entomopoxvirus 'O'	insect
Unassigned	Reoviridae	Sedoreovirinae	Seadornavirus	0	Kadipiro virus	insects
Unassigned	Reoviridae	Sedoreovirinae	Seadornavirus	0	Liao ning virus	insects
Unassigned	Reoviridae	Spinareovirinae	Cypovirus	1	Cypovirus 1	insects
Unassigned	Reoviridae	Spinareovirinae	Cypovirus	0	Cypovirus 2	insects
Unassigned	Reoviridae	Spinareovirinae	Cypovirus	0	Cypovirus 3	insects
Unassigned	Reoviridae	Spinareovirinae	Cypovirus	0	Cypovirus 4	insects
Unassigned	Reoviridae	Spinareovirinae	Cypovirus	0	Cypovirus 5	insects
Unassigned	Reoviridae	Spinareovirinae	Cypovirus	0	Cypovirus 6	insects
Unassigned	Reoviridae	Spinareovirinae	Cypovirus	0	Cypovirus 7	insects
Unassigned	Reoviridae	Spinareovirinae	Cypovirus	0	Cypovirus 8	insects
Unassigned	Reoviridae	Spinareovirinae	Cypovirus	0	Cypovirus 9	insects
Unassigned	Reoviridae	Spinareovirinae	Cypovirus	0	Cypovirus 10	insects
Unassigned	Reoviridae	Spinareovirinae	Cypovirus	0	Cypovirus 11	insects
Unassigned	Reoviridae	Spinareovirinae	Cypovirus	0	Cypovirus 12	insects
Unassigned	Reoviridae	Spinareovirinae	Cypovirus	0	Cypovirus 13	insects
Unassigned	Reoviridae	Spinareovirinae	Cypovirus	0	Cypovirus 14	insects
Unassigned	Reoviridae	Spinareovirinae	Cypovirus	0	Cypovirus 15	insects
Unassigned	Reoviridae	Spinareovirinae	Cypovirus	0	Cypovirus 16	insects
Unassigned	Reoviridae	Spinareovirinae	Idnoreovirus	1	Idnoreovirus 1	insects
Unassigned	Reoviridae	Spinareovirinae	Idnoreovirus	0	Idnoreovirus 2	insects
Unassigned	Reoviridae	Spinareovirinae	Idnoreovirus	0	Idnoreovirus 3	insects
Unassigned	Reoviridae	Spinareovirinae	Idnoreovirus	0	Idnoreovirus 4	insects
Unassigned	Reoviridae	Spinareovirinae	Idnoreovirus	0	Idnoreovirus 5	insects
Unassigned	Reoviridae	Sedoreovirinae	Phytoreovirus	0	Rice dwarf virus	plant
Unassigned	Reoviridae	Sedoreovirinae	Phytoreovirus	0	Rice gall dwarf virus	plant
Unassigned	Reoviridae	Sedoreovirinae	Phytoreovirus	1	Wound tumor virus	plant
Unassigned	Avsunviroidae		Avsunviroid	1	Avocado sunblotch viroid	plants
Unassigned	Avsunviroidae		Elaviroid	1	Eggplant latent viroid	plants
Unassigned	Avsunviroidae		Pelamoviroid	0	Chrysanthemum chlorotic mottle viroid	plants
Unassigned	Avsunviroidae		Pelamoviroid	1	Peach latent mosaic viroid	plants
Unassigned	Bromoviridae		Alfamovirus	1	Alfalfa mosaic virus	plants
Unassigned	Bromoviridae		Anulavirus	1	Pelargonium zonate spot virus	plants
Unassigned	Bromoviridae		Bromovirus	0	Broad bean mottle virus	plants
Unassigned	Bromoviridae		Bromovirus	1	Brome mosaic virus	plants
Unassigned	Bromoviridae		Bromovirus	0	Cassia yellow blotch virus	plants
Unassigned	Bromoviridae		Bromovirus	0	Cowpea chlorotic mottle virus	plants
Unassigned	Bromoviridae		Bromovirus	0	Melandrium yellow fleck virus	plants
Unassigned	Bromoviridae		Bromovirus	0	Spring beauty latent virus	plants
Unassigned	Bromoviridae		Cucumovirus	1	Cucumber mosaic virus	plants
Unassigned	Bromoviridae		Cucumovirus	0	Gayfeather mild mottle virus	plants
Unassigned	Bromoviridae		Cucumovirus	0	Peanut stunt virus	plants
Unassigned	Bromoviridae		Cucumovirus	0	Tomato aspermy virus	plants
Unassigned	Bromoviridae		Ilarvirus	0	American plum line pattern virus	plants
Unassigned	Bromoviridae		Ilarvirus	0	Apple mosaic virus	plants
Unassigned	Bromoviridae		Ilarvirus	0	Asparagus virus 2	plants
Unassigned	Bromoviridae		Ilarvirus	0	Blackberry chlorotic ringspot virus	plants
Unassigned	Bromoviridae		Ilarvirus	0	Blueberry shock virus	plants
Unassigned	Bromoviridae		Ilarvirus	0	Citrus leaf rugose virus	plants
Unassigned	Bromoviridae		Ilarvirus	0	Citrus variegation virus	plants
Unassigned	Bromoviridae		Ilarvirus	0	Elm mottle virus	plants
Unassigned	Bromoviridae		Ilarvirus	0	Fragaria chiloensis latent virus	plants
Unassigned	Bromoviridae		Ilarvirus	0	Humulus japonicus latent virus	plants
Unassigned	Bromoviridae		Ilarvirus	0	Lilac leaf chlorosis virus	plants
Unassigned	Bromoviridae		Ilarvirus	0	Lilac ring mottle virus	plants
Unassigned	Bromoviridae		Ilarvirus	0	Parietaria mottle virus	plants
Unassigned	Bromoviridae		Ilarvirus	0	Prune dwarf virus	plants
Unassigned	Bromoviridae		Ilarvirus	0	Prunus necrotic ringspot virus	plants
Unassigned	Bromoviridae		Ilarvirus	0	Spinach latent virus	plants
Unassigned	Bromoviridae		Ilarvirus	0	Strawberry necrotic shock virus	plants
Unassigned	Bromoviridae		Ilarvirus	1	Tobacco streak virus	plants
Unassigned	Bromoviridae		Ilarvirus	0	Tulare apple mosaic virus	plants
Unassigned	Bromoviridae		Oleavirus	1	Olive latent virus 2	plants
Unassigned	Bunyaviridae		Tospovirus	0	Groundnut bud necrosis virus	plants
Unassigned	Bunyaviridae		Tospovirus	0	Groundnut ringspot virus	plants
Unassigned	Bunyaviridae		Tospovirus	0	Groundnut yellow spot virus	plants
Unassigned	Bunyaviridae		Tospovirus	0	Impatiens necrotic spot virus	plants
Unassigned	Bunyaviridae		Tospovirus	0	Tomato chlorotic spot virus	plants
Unassigned	Bunyaviridae		Tospovirus	1	Tomato spotted wilt virus	plants
Unassigned	Bunyaviridae		Tospovirus	0	Watermelon silver mottle virus	plants
Unassigned	Bunyaviridae		Tospovirus	0	Zucchini lethal chlorosis virus	plants
Unassigned	Caulimoviridae		Badnavirus	0	Aglaonema bacilliform virus	plants
Unassigned	Caulimoviridae		Badnavirus	0	Banana streak GF virus	plants
Unassigned	Caulimoviridae		Badnavirus	0	Banana streak MY virus	plants
Unassigned	Caulimoviridae		Badnavirus	0	Banana streak OL virus	plants
Unassigned	Caulimoviridae		Badnavirus	0	Banana streak VN virus	plants
Unassigned	Caulimoviridae		Badnavirus	0	Bougainvillea chlorotic vein banding virus	plants
Unassigned	Caulimoviridae		Badnavirus	0	Cacao swollen shoot virus	plants
Unassigned	Caulimoviridae		Badnavirus	0	Canna yellow mottle virus	plants
Unassigned	Caulimoviridae		Badnavirus	0	Citrus yellow mosaic virus	plants
Unassigned	Caulimoviridae		Badnavirus	1	Commelina yellow mottle virus	plants
Unassigned	Caulimoviridae		Badnavirus	0	Dioscorea bacilliform AL virus	plants
Unassigned	Caulimoviridae		Badnavirus	0	Dioscorea bacilliform SN virus	plants
Unassigned	Caulimoviridae		Badnavirus	0	Gooseberry vein banding associated virus	plants
Unassigned	Caulimoviridae		Badnavirus	0	Grapevine vein clearing virus	plants
Unassigned	Caulimoviridae		Badnavirus	0	Kalanchoë top-spotting virus	plants
Unassigned	Caulimoviridae		Badnavirus	0	Pineapple bacilliform CO virus	plants
Unassigned	Caulimoviridae		Badnavirus	0	Pineapple bacilliform ER virus	plants
Unassigned	Caulimoviridae		Badnavirus	0	Piper yellow mottle virus	plants
Unassigned	Caulimoviridae		Badnavirus	0	Rubus yellow net virus	plants
Unassigned	Caulimoviridae		Badnavirus	0	Schefflera ringspot virus	plants
Unassigned	Caulimoviridae		Badnavirus	0	Spiraea yellow leaf spot virus	plants
Unassigned	Caulimoviridae		Badnavirus	0	Sugarcane bacilliform IM virus	plants
Unassigned	Caulimoviridae		Badnavirus	0	Sugarcane bacilliform MO virus	plants
Unassigned	Caulimoviridae		Badnavirus	0	Sweet potato pakakuy virus	plants
Unassigned	Caulimoviridae		Badnavirus	0	Taro bacilliform virus	plants
Unassigned	Caulimoviridae		Caulimovirus	0	Carnation etched ring virus	plants
Unassigned	Caulimoviridae		Caulimovirus	1	Cauliflower mosaic virus	plants
Unassigned	Caulimoviridae		Caulimovirus	0	Dahlia mosaic virus	plants
Unassigned	Caulimoviridae		Caulimovirus	0	Figwort mosaic virus	plants
Unassigned	Caulimoviridae		Caulimovirus	0	Horseradish latent virus	plants
Unassigned	Caulimoviridae		Caulimovirus	0	Lamium leaf distortion virus	plants
Unassigned	Caulimoviridae		Caulimovirus	0	Mirabilis mosaic virus	plants
Unassigned	Caulimoviridae		Caulimovirus	0	Strawberry vein banding virus	plants
Unassigned	Caulimoviridae		Caulimovirus	0	Thistle mottle virus	plants
Unassigned	Caulimoviridae		Cavemovirus	1	Cassava vein mosaic virus	plants
Unassigned	Caulimoviridae		Cavemovirus	0	Sweet potato collusive virus	plants
Unassigned	Caulimoviridae		Petuvirus	1	Petunia vein clearing virus	plants
Unassigned	Caulimoviridae		Solendovirus	0	Sweet potato vein clearing virus	plants
Unassigned	Caulimoviridae		Solendovirus	1	Tobacco vein clearing virus	plants
Unassigned	Caulimoviridae		Soymovirus	0	Blueberry red ringspot virus	plants
Unassigned	Caulimoviridae		Soymovirus	0	Cestrum yellow leaf curling virus	plants
Unassigned	Caulimoviridae		Soymovirus	0	Peanut chlorotic streak virus	plants
Unassigned	Caulimoviridae		Soymovirus	1	Soybean chlorotic mottle virus	plants
Unassigned	Caulimoviridae		Tungrovirus	1	Rice tungro bacilliform virus	plants
Unassigned	Closteroviridae		Ampelovirus	0	Grapevine leafroll-associated virus 1	plants
Unassigned	Closteroviridae		Ampelovirus	1	Grapevine leafroll-associated virus 3	plants
Unassigned	Closteroviridae		Ampelovirus	0	Grapevine leafroll-associated virus 4	plants
Unassigned	Closteroviridae		Ampelovirus	0	Little cherry virus 2	plants
Unassigned	Closteroviridae		Ampelovirus	0	Pineapple mealybug wilt-associated virus 1	plants
Unassigned	Closteroviridae		Ampelovirus	0	Pineapple mealybug wilt-associated virus 2	plants
Unassigned	Closteroviridae		Ampelovirus	0	Pineapple mealybug wilt-associated virus 3	plants
Unassigned	Closteroviridae		Ampelovirus	0	Plum bark necrosis stem pitting-associated virus	plants
Unassigned	Closteroviridae		Closterovirus	0	Beet yellow stunt virus	plants
Unassigned	Closteroviridae		Closterovirus	1	Beet yellows virus	plants
Unassigned	Closteroviridae		Closterovirus	0	Burdock yellows virus	plants
Unassigned	Closteroviridae		Closterovirus	0	Carnation necrotic fleck virus	plants
Unassigned	Closteroviridae		Closterovirus	0	Carrot yellow leaf virus	plants
Unassigned	Closteroviridae		Closterovirus	0	Citrus tristeza virus	plants
Unassigned	Closteroviridae		Closterovirus	0	Grapevine leafroll-associated virus 2	plants
Unassigned	Closteroviridae		Closterovirus	0	Mint virus 1	plants
Unassigned	Closteroviridae		Closterovirus	0	Raspberry leaf mottle virus	plants
Unassigned	Closteroviridae		Closterovirus	0	Strawberry chlorotic fleck-associated virus	plants
Unassigned	Closteroviridae		Closterovirus	0	Wheat yellow leaf virus	plants
Unassigned	Closteroviridae		Crinivirus	0	Abutilon yellows virus	plants
Unassigned	Closteroviridae		Crinivirus	0	Bean yellow disorder virus	plants
Unassigned	Closteroviridae		Crinivirus	0	Beet pseudoyellows virus	plants
Unassigned	Closteroviridae		Crinivirus	0	Blackberry yellow vein-associated virus	plants
Unassigned	Closteroviridae		Crinivirus	0	Cucurbit yellow stunting disorder virus	plants
Unassigned	Closteroviridae		Crinivirus	0	Diodia vein chlorosis virus	plants
Unassigned	Closteroviridae		Crinivirus	0	Lettuce chlorosis virus	plants
Unassigned	Closteroviridae		Crinivirus	1	Lettuce infectious yellows virus	plants
Unassigned	Closteroviridae		Crinivirus	0	Potato yellow vein virus	plants
Unassigned	Closteroviridae		Crinivirus	0	Strawberry pallidosis-associated virus	plants
Unassigned	Closteroviridae		Crinivirus	0	Sweet potato chlorotic stunt virus	plants
Unassigned	Closteroviridae		Crinivirus	0	Tomato chlorosis virus	plants
Unassigned	Closteroviridae		Crinivirus	0	Tomato infectious chlorosis virus	plants
Unassigned	Closteroviridae		Unassigned	0	Alligatorweed stunting virus	plants
Unassigned	Closteroviridae		Unassigned	0	Grapevine leafroll-associated virus 7	plants
Unassigned	Closteroviridae		Unassigned	0	Little cherry virus 1	plants
Unassigned	Closteroviridae		Unassigned	0	Megakepasma mosaic virus	plants
Unassigned	Closteroviridae		Unassigned	0	Mint vein banding-associated virus	plants
Unassigned	Closteroviridae		Unassigned	0	Olive leaf yellowing-associated virus	plants
Unassigned	Corticoviridae		Corticovirus	1	Pseudoalteromonas phage PM2	plants
Unassigned	Cystoviridae		Cystovirus	1	Pseudomonas phage phi6	plants
Unassigned	Endornaviridae		Endornavirus	0	Bell pepper endornavirus	plants
Unassigned	Endornaviridae		Endornavirus	0	Helicobasidium mompa endornavirus 1	plants
Unassigned	Endornaviridae		Endornavirus	0	Oryza rufipogon endornavirus	plants
Unassigned	Endornaviridae		Endornavirus	0	Oryza sativa endornavirus	plants
Unassigned	Endornaviridae		Endornavirus	0	Phaseolus vulgaris endornavirus	plants
Unassigned	Endornaviridae		Endornavirus	0	Phytophthora endornavirus 1	plants
Unassigned	Endornaviridae		Endornavirus	1	Vicia faba endornavirus	plants
Unassigned	Geminiviridae		Becurtovirus	1	Beet curly top Iran virus	plants
Unassigned	Geminiviridae		Becurtovirus	0	Spinach curly top Arizona virus	plants
Unassigned	Geminiviridae		Begomovirus	0	Abutilon mosaic virus	plants
Unassigned	Geminiviridae		Begomovirus	0	African cassava mosaic virus	plants
Unassigned	Geminiviridae		Begomovirus	0	Ageratum enation virus	plants
Unassigned	Geminiviridae		Begomovirus	0	Ageratum leaf curl virus	plants
Unassigned	Geminiviridae		Begomovirus	0	Ageratum yellow vein Hualian virus	plants
Unassigned	Geminiviridae		Begomovirus	0	Ageratum yellow vein Sri Lanka virus	plants
Unassigned	Geminiviridae		Begomovirus	0	Ageratum yellow vein virus	plants
Unassigned	Geminiviridae		Begomovirus	0	Alternanthera yellow vein virus	plants
Unassigned	Geminiviridae		Begomovirus	0	Bean calico mosaic virus	plants
Unassigned	Geminiviridae		Begomovirus	0	Bean dwarf mosaic virus	plants
Unassigned	Geminiviridae		Begomovirus	0	Bean golden mosaic virus	plants
Unassigned	Geminiviridae		Begomovirus	1	Bean golden yellow mosaic virus	plants
Unassigned	Geminiviridae		Begomovirus	0	Bhendi yellow vein mosaic virus	plants
Unassigned	Geminiviridae		Begomovirus	0	Bitter gourd yellow vein virus	plants
Unassigned	Geminiviridae		Begomovirus	0	Boerhavia yellow spot virus	plants
Unassigned	Geminiviridae		Begomovirus	0	Cabbage leaf curl Jamaica virus	plants
Unassigned	Geminiviridae		Begomovirus	0	Cabbage leaf curl virus	plants
Unassigned	Geminiviridae		Begomovirus	0	Chayote yellow mosaic virus	plants
Unassigned	Geminiviridae		Begomovirus	0	Chilli leaf curl virus	plants
Unassigned	Geminiviridae		Begomovirus	0	Chino del tomate virus	plants
Unassigned	Geminiviridae		Begomovirus	0	Clerodendron golden mosaic virus	plants
Unassigned	Geminiviridae		Begomovirus	0	Corchorus golden mosaic virus	plants
Unassigned	Geminiviridae		Begomovirus	0	Corchorus yellow spot virus	plants
Unassigned	Geminiviridae		Begomovirus	0	Corchorus yellow vein virus	plants
Unassigned	Geminiviridae		Begomovirus	0	Cotton leaf crumple virus	plants
Unassigned	Geminiviridae		Begomovirus	0	Cotton leaf curl Alabad virus	plants
Unassigned	Geminiviridae		Begomovirus	0	Cotton leaf curl Bangalore virus	plants
Unassigned	Geminiviridae		Begomovirus	0	Cotton leaf curl Gezira virus	plants
Unassigned	Geminiviridae		Begomovirus	0	Cotton leaf curl Kokhran virus	plants
Unassigned	Geminiviridae		Begomovirus	0	Cotton leaf curl Multan virus	plants
Unassigned	Geminiviridae		Begomovirus	0	Cowpea golden mosaic virus	plants
Unassigned	Geminiviridae		Begomovirus	0	Croton yellow vein mosaic virus	plants
Unassigned	Geminiviridae		Begomovirus	0	Cucurbit leaf crumple virus	plants
Unassigned	Geminiviridae		Begomovirus	0	Desmodium leaf distortion virus	plants
Unassigned	Geminiviridae		Begomovirus	0	Dicliptera yellow mottle Cuba virus	plants
Unassigned	Geminiviridae		Begomovirus	0	Dicliptera yellow mottle virus	plants
Unassigned	Geminiviridae		Begomovirus	0	Dolichos yellow mosaic virus	plants
Unassigned	Geminiviridae		Begomovirus	0	East African cassava mosaic Cameroon virus	plants
Unassigned	Geminiviridae		Begomovirus	0	East African cassava mosaic Kenya virus	plants
Unassigned	Geminiviridae		Begomovirus	0	East African cassava mosaic Malawi virus	plants
Unassigned	Geminiviridae		Begomovirus	0	East African cassava mosaic virus	plants
Unassigned	Geminiviridae		Begomovirus	0	East African cassava mosaic Zanzibar virus	plants
Unassigned	Geminiviridae		Begomovirus	0	Erectites yellow mosaic virus	plants
Unassigned	Geminiviridae		Begomovirus	0	Eupatorium yellow vein mosaic virus	plants
Unassigned	Geminiviridae		Begomovirus	0	Eupatorium yellow vein virus	plants
Unassigned	Geminiviridae		Begomovirus	0	Euphorbia leaf curl Guangxi virus	plants
Unassigned	Geminiviridae		Begomovirus	0	Euphorbia leaf curl virus	plants
Unassigned	Geminiviridae		Begomovirus	0	Euphorbia mosaic virus	plants
Unassigned	Geminiviridae		Begomovirus	0	Hollyhock leaf crumple virus	plants
Unassigned	Geminiviridae		Begomovirus	0	Honeysuckle yellow vein Kagoshima virus	plants
Unassigned	Geminiviridae		Begomovirus	0	Honeysuckle yellow vein mosaic virus	plants
Unassigned	Geminiviridae		Begomovirus	0	Honeysuckle yellow vein virus	plants
Unassigned	Geminiviridae		Begomovirus	0	Horsegram yellow mosaic virus	plants
Unassigned	Geminiviridae		Begomovirus	0	Indian cassava mosaic virus	plants
Unassigned	Geminiviridae		Begomovirus	0	Ipomoea yellow vein virus	plants
Unassigned	Geminiviridae		Begomovirus	0	Kudzu mosaic virus	plants
Unassigned	Geminiviridae		Begomovirus	0	Lindernia anagallis yellow vein virus	plants
Unassigned	Geminiviridae		Begomovirus	0	Ludwigia yellow vein Vietnam virus	plants
Unassigned	Geminiviridae		Begomovirus	0	Ludwigia yellow vein virus	plants
Unassigned	Geminiviridae		Begomovirus	0	Luffa yellow mosaic virus	plants
Unassigned	Geminiviridae		Begomovirus	0	Macroptilium mosaic Puerto Rico virus	plants
Unassigned	Geminiviridae		Begomovirus	0	Macroptilium yellow mosaic Florida virus	plants
Unassigned	Geminiviridae		Begomovirus	0	Macroptilium yellow mosaic virus	plants
Unassigned	Geminiviridae		Begomovirus	0	Malvastrum leaf curl Guangdong virus	plants
Unassigned	Geminiviridae		Begomovirus	0	Malvastrum leaf curl virus	plants
Unassigned	Geminiviridae		Begomovirus	0	Malvastrum yellow leaf curl virus	plants
Unassigned	Geminiviridae		Begomovirus	0	Malvastrum yellow mosaic virus	plants
Unassigned	Geminiviridae		Begomovirus	0	Malvastrum yellow vein virus	plants
Unassigned	Geminiviridae		Begomovirus	0	Malvastrum yellow vein Yunnan virus	plants
Unassigned	Geminiviridae		Begomovirus	0	Melon chlorotic leaf curl virus	plants
Unassigned	Geminiviridae		Begomovirus	0	Merremia mosaic virus	plants
Unassigned	Geminiviridae		Begomovirus	0	Mesta yellow vein mosaic virus	plants
Unassigned	Geminiviridae		Begomovirus	0	Mimosa yellow leaf curl virus	plants
Unassigned	Geminiviridae		Begomovirus	0	Mungbean yellow mosaic India virus	plants
Unassigned	Geminiviridae		Begomovirus	0	Mungbean yellow mosaic virus	plants
Unassigned	Geminiviridae		Begomovirus	0	Okra yellow crinkle virus	plants
Unassigned	Geminiviridae		Begomovirus	0	Okra yellow mosaic Mexico virus	plants
Unassigned	Geminiviridae		Begomovirus	0	Okra yellow mottle Iguala virus	plants
Unassigned	Geminiviridae		Begomovirus	0	Okra yellow vein mosaic virus	plants
Unassigned	Geminiviridae		Begomovirus	0	Papaya leaf curl China virus	plants
Unassigned	Geminiviridae		Begomovirus	0	Papaya leaf curl Guandong virus	plants
Unassigned	Geminiviridae		Begomovirus	0	Papaya leaf curl virus	plants
Unassigned	Geminiviridae		Begomovirus	0	Pedilenthus leaf curl virus	plants
Unassigned	Geminiviridae		Begomovirus	0	Pepper golden mosaic virus	plants
Unassigned	Geminiviridae		Begomovirus	0	Pepper huasteco yellow vein virus	plants
Unassigned	Geminiviridae		Begomovirus	0	Pepper leaf curl Bangladesh virus	plants
Unassigned	Geminiviridae		Begomovirus	0	Pepper leaf curl Lahore virus	plants
Unassigned	Geminiviridae		Begomovirus	0	Pepper leaf curl virus	plants
Unassigned	Geminiviridae		Begomovirus	0	Pepper yellow leaf curl Indonesia virus	plants
Unassigned	Geminiviridae		Begomovirus	0	Pepper yellow vein Mali virus	plants
Unassigned	Geminiviridae		Begomovirus	0	Potato yellow mosaic Panama virus	plants
Unassigned	Geminiviridae		Begomovirus	0	Potato yellow mosaic virus	plants
Unassigned	Geminiviridae		Begomovirus	0	Pumpkin yellow mosaic virus	plants
Unassigned	Geminiviridae		Begomovirus	0	Radish leaf curl virus	plants
Unassigned	Geminiviridae		Begomovirus	0	Rhynchosia golden mosaic Sinaloa virus	plants
Unassigned	Geminiviridae		Begomovirus	0	Rhynchosia golden mosaic virus	plants
Unassigned	Geminiviridae		Begomovirus	0	Senecio yellow mosaic virus	plants
Unassigned	Geminiviridae		Begomovirus	0	Sida golden mosaic Costa Rica virus	plants
Unassigned	Geminiviridae		Begomovirus	0	Sida golden mosaic Florida virus	plants
Unassigned	Geminiviridae		Begomovirus	0	Sida golden mosaic Honduras virus	plants
Unassigned	Geminiviridae		Begomovirus	0	Sida golden mosaic virus	plants
Unassigned	Geminiviridae		Begomovirus	0	Sida golden yellow vein virus	plants
Unassigned	Geminiviridae		Begomovirus	0	Sida leaf curl virus	plants
Unassigned	Geminiviridae		Begomovirus	0	Sida micrantha mosaic virus	plants
Unassigned	Geminiviridae		Begomovirus	0	Sida mottle virus	plants
Unassigned	Geminiviridae		Begomovirus	0	Sida yellow mosaic China virus	plants
Unassigned	Geminiviridae		Begomovirus	0	Sida yellow mosaic virus	plants
Unassigned	Geminiviridae		Begomovirus	0	Sida yellow mosaic Yucatan virus	plants
Unassigned	Geminiviridae		Begomovirus	0	Sida yellow vein Madurai virus	plants
Unassigned	Geminiviridae		Begomovirus	0	Sida yellow vein Vietnam virus	plants
Unassigned	Geminiviridae		Begomovirus	0	Sida yellow vein virus	plants
Unassigned	Geminiviridae		Begomovirus	0	Siegesbeckia yellow vein Guangxi virus	plants
Unassigned	Geminiviridae		Begomovirus	0	Siegesbeckia yellow vein virus	plants
Unassigned	Geminiviridae		Begomovirus	0	South African cassava mosaic virus	plants
Unassigned	Geminiviridae		Begomovirus	0	Soybean blistering mosaic virus	plants
Unassigned	Geminiviridae		Begomovirus	0	Soybean crinkle leaf virus	plants
Unassigned	Geminiviridae		Begomovirus	0	Spilanthes yellow vein virus	plants
Unassigned	Geminiviridae		Begomovirus	0	Squash leaf curl China virus	plants
Unassigned	Geminiviridae		Begomovirus	0	Squash leaf curl Philippines virus	plants
Unassigned	Geminiviridae		Begomovirus	0	Squash leaf curl virus	plants
Unassigned	Geminiviridae		Begomovirus	0	Squash leaf curl Yunnan virus	plants
Unassigned	Geminiviridae		Begomovirus	0	Squash mild leaf curl virus	plants
Unassigned	Geminiviridae		Begomovirus	0	Sri Lankan cassava mosaic virus	plants
Unassigned	Geminiviridae		Begomovirus	0	Stachytarpheta leaf curl virus	plants
Unassigned	Geminiviridae		Begomovirus	0	Sweet potato leaf curl Canary virus	plants
Unassigned	Geminiviridae		Begomovirus	0	Sweet potato leaf curl China virus	plants
Unassigned	Geminiviridae		Begomovirus	0	Sweet potato leaf curl Georgia virus	plants
Unassigned	Geminiviridae		Begomovirus	0	Sweet potato leaf curl Lanzarote virus	plants
Unassigned	Geminiviridae		Begomovirus	0	Sweet potato leaf curl Spain virus	plants
Unassigned	Geminiviridae		Begomovirus	0	Sweet potato leaf curl virus	plants
Unassigned	Geminiviridae		Begomovirus	0	Tobacco curly shoot virus	plants
Unassigned	Geminiviridae		Begomovirus	0	Tobacco leaf curl Cuba virus	plants
Unassigned	Geminiviridae		Begomovirus	0	Tobacco leaf curl Japan virus	plants
Unassigned	Geminiviridae		Begomovirus	0	Tobacco leaf curl Yunnan virus	plants
Unassigned	Geminiviridae		Begomovirus	0	Tobacco leaf curl Zimbabwe virus	plants
Unassigned	Geminiviridae		Begomovirus	0	Tomato chino La Paz virus	plants
Unassigned	Geminiviridae		Begomovirus	0	Tomato chlorotic mottle virus	plants
Unassigned	Geminiviridae		Begomovirus	0	Tomato curly stunt virus	plants
Unassigned	Geminiviridae		Begomovirus	0	Tomato golden mosaic virus	plants
Unassigned	Geminiviridae		Begomovirus	0	Tomato golden mottle virus	plants
Unassigned	Geminiviridae		Begomovirus	0	Tomato leaf curl Arusha virus	plants
Unassigned	Geminiviridae		Begomovirus	0	Tomato leaf curl Bangalore virus	plants
Unassigned	Geminiviridae		Begomovirus	0	Tomato leaf curl Bangladesh virus	plants
Unassigned	Geminiviridae		Begomovirus	0	Tomato leaf curl China virus	plants
Unassigned	Geminiviridae		Begomovirus	0	Tomato leaf curl Comoros virus	plants
Unassigned	Geminiviridae		Begomovirus	0	Tomato leaf curl Guangdong virus	plants
Unassigned	Geminiviridae		Begomovirus	0	Tomato leaf curl Guangxi virus	plants
Unassigned	Geminiviridae		Begomovirus	0	Tomato leaf curl Gujarat virus	plants
Unassigned	Geminiviridae		Begomovirus	0	Tomato leaf curl Hsinchu virus	plants
Unassigned	Geminiviridae		Begomovirus	0	Tomato leaf curl Java virus	plants
Unassigned	Geminiviridae		Begomovirus	0	Tomato leaf curl Joydebpur virus	plants
Unassigned	Geminiviridae		Begomovirus	0	Tomato leaf curl Karnataka virus	plants
Unassigned	Geminiviridae		Begomovirus	0	Tomato leaf curl Kerala virus	plants
Unassigned	Geminiviridae		Begomovirus	0	Tomato leaf curl Laos virus	plants
Unassigned	Geminiviridae		Begomovirus	0	Tomato leaf curl Madagascar virus	plants
Unassigned	Geminiviridae		Begomovirus	0	Tomato leaf curl Malaysia virus	plants
Unassigned	Geminiviridae		Begomovirus	0	Tomato leaf curl Mali virus	plants
Unassigned	Geminiviridae		Begomovirus	0	Tomato leaf curl Mayotte virus	plants
Unassigned	Geminiviridae		Begomovirus	0	Tomato leaf curl New Delhi virus	plants
Unassigned	Geminiviridae		Begomovirus	0	Tomato leaf curl Philippines virus	plants
Unassigned	Geminiviridae		Begomovirus	0	Tomato leaf curl Pune virus	plants
Unassigned	Geminiviridae		Begomovirus	0	Tomato leaf curl Seychelles virus	plants
Unassigned	Geminiviridae		Begomovirus	0	Tomato leaf curl Sinaloa virus	plants
Unassigned	Geminiviridae		Begomovirus	0	Tomato leaf curl Sri Lanka virus	plants
Unassigned	Geminiviridae		Begomovirus	0	Tomato leaf curl Sudan virus	plants
Unassigned	Geminiviridae		Begomovirus	0	Tomato leaf curl Taiwan virus	plants
Unassigned	Geminiviridae		Begomovirus	0	Tomato leaf curl Uganda virus	plants
Unassigned	Geminiviridae		Begomovirus	0	Tomato leaf curl Vietnam virus	plants
Unassigned	Geminiviridae		Begomovirus	0	Tomato leaf curl virus	plants
Unassigned	Geminiviridae		Begomovirus	0	Tomato mild yellow leaf curl Aragua virus	plants
Unassigned	Geminiviridae		Begomovirus	0	Tomato mosaic Havana virus	plants
Unassigned	Geminiviridae		Begomovirus	0	Tomato mottle Taino virus	plants
Unassigned	Geminiviridae		Begomovirus	0	Tomato mottle virus	plants
Unassigned	Geminiviridae		Begomovirus	0	Tomato rugose mosaic virus	plants
Unassigned	Geminiviridae		Begomovirus	0	Tomato severe leaf curl virus	plants
Unassigned	Geminiviridae		Begomovirus	0	Tomato severe rugose virus	plants
Unassigned	Geminiviridae		Begomovirus	0	Tomato yellow leaf curl Axarquia virus	plants
Unassigned	Geminiviridae		Begomovirus	0	Tomato yellow leaf curl China virus	plants
Unassigned	Geminiviridae		Begomovirus	0	Tomato yellow leaf curl Guangdong virus	plants
Unassigned	Geminiviridae		Begomovirus	0	Tomato yellow leaf curl Indonesia virus	plants
Unassigned	Geminiviridae		Begomovirus	0	Tomato yellow leaf curl Kanchanaburi virus	plants
Unassigned	Geminiviridae		Begomovirus	0	Tomato yellow leaf curl Malaga virus	plants
Unassigned	Geminiviridae		Begomovirus	0	Tomato yellow leaf curl Mali virus	plants
Unassigned	Geminiviridae		Begomovirus	0	Tomato yellow leaf curl Sardinia virus	plants
Unassigned	Geminiviridae		Begomovirus	0	Tomato yellow leaf curl Thailand virus	plants
Unassigned	Geminiviridae		Begomovirus	0	Tomato yellow leaf curl Vietnam virus	plants
Unassigned	Geminiviridae		Begomovirus	0	Tomato yellow leaf curl virus	plants
Unassigned	Geminiviridae		Begomovirus	0	Tomato yellow margin leaf curl virus	plants
Unassigned	Geminiviridae		Begomovirus	0	Tomato yellow spot virus	plants
Unassigned	Geminiviridae		Begomovirus	0	Tomato yellow vein streak virus	plants
Unassigned	Geminiviridae		Begomovirus	0	Vernonia yellow vein virus	plants
Unassigned	Geminiviridae		Begomovirus	0	Watermelon chlorotic stunt virus	plants
Unassigned	Geminiviridae		Curtovirus	1	Beet curly top virus	plants
Unassigned	Geminiviridae		Curtovirus	0	Horseradish curly top virus	plants
Unassigned	Geminiviridae		Curtovirus	0	Spinach severe curly top virus	plants
Unassigned	Geminiviridae		Eragrovirus	1	Eragrostis curvula streak virus	plants
Unassigned	Geminiviridae		Mastrevirus	0	Bromus catharticus striate mosaic virus	plants
Unassigned	Geminiviridae		Mastrevirus	0	Chickpea chlorosis Australia virus	plants
Unassigned	Geminiviridae		Mastrevirus	0	Chickpea chlorosis virus	plants
Unassigned	Geminiviridae		Mastrevirus	0	Chickpea chlorotic dwarf virus	plants
Unassigned	Geminiviridae		Mastrevirus	0	Chickpea redleaf virus	plants
Unassigned	Geminiviridae		Mastrevirus	0	Chickpea yellows virus	plants
Unassigned	Geminiviridae		Mastrevirus	0	Chloris striate mosaic virus	plants
Unassigned	Geminiviridae		Mastrevirus	0	Digitaria ciliaris striate mosaic virus	plants
Unassigned	Geminiviridae		Mastrevirus	0	Digitaria didactyla striate mosaic virus	plants
Unassigned	Geminiviridae		Mastrevirus	0	Digitaria streak virus	plants
Unassigned	Geminiviridae		Mastrevirus	0	Eragrostis minor streak virus	plants
Unassigned	Geminiviridae		Mastrevirus	0	Eragrostis streak virus	plants
Unassigned	Geminiviridae		Mastrevirus	0	Maize streak Reunion virus	plants
Unassigned	Geminiviridae		Mastrevirus	1	Maize streak virus	plants
Unassigned	Geminiviridae		Mastrevirus	0	Miscanthus streak virus	plants
Unassigned	Geminiviridae		Mastrevirus	0	Oat dwarf virus	plants
Unassigned	Geminiviridae		Mastrevirus	0	Panicum streak virus	plants
Unassigned	Geminiviridae		Mastrevirus	0	Paspalum dilatatum striate mosaic virus	plants
Unassigned	Geminiviridae		Mastrevirus	0	Paspalum striate mosaic virus	plants
Unassigned	Geminiviridae		Mastrevirus	0	Saccharum streak virus	plants
Unassigned	Geminiviridae		Mastrevirus	0	Sporolobus striate mosaic virus 1	plants
Unassigned	Geminiviridae		Mastrevirus	0	Sporolobus striate mosaic virus 2	plants
Unassigned	Geminiviridae		Mastrevirus	0	Sugarcane streak Egypt virus	plants
Unassigned	Geminiviridae		Mastrevirus	0	Sugarcane streak Reunion virus	plants
Unassigned	Geminiviridae		Mastrevirus	0	Sugarcane streak virus	plants
Unassigned	Geminiviridae		Mastrevirus	0	Tobacco yellow dwarf virus	plants
Unassigned	Geminiviridae		Mastrevirus	0	Urochloa streak virus	plants
Unassigned	Geminiviridae		Mastrevirus	0	Wheat dwarf India virus	plants
Unassigned	Geminiviridae		Mastrevirus	0	Wheat dwarf virus	plants
Unassigned	Geminiviridae		Topocuvirus	1	Tomato pseudo-curly top virus	plants
Unassigned	Geminiviridae		Turncurtovirus	1	Turnip curly top virus	plants
Unassigned	Luteoviridae		Enamovirus	1	Pea enation mosaic virus-1	plants
Unassigned	Luteoviridae		Luteovirus	0	Barley yellow dwarf virus-MAV	plants
Unassigned	Luteoviridae		Luteovirus	0	Barley yellow dwarf virus-PAS	plants
Unassigned	Luteoviridae		Luteovirus	1	Barley yellow dwarf virus-PAV	plants
Unassigned	Luteoviridae		Luteovirus	0	Bean leafroll virus	plants
Unassigned	Luteoviridae		Luteovirus	0	Rose spring dwarf-associated virus	plants
Unassigned	Luteoviridae		Luteovirus	0	Soybean dwarf virus	plants
Unassigned	Luteoviridae		Polerovirus	0	Beet chlorosis virus	plants
Unassigned	Luteoviridae		Polerovirus	0	Beet mild yellowing virus	plants
Unassigned	Luteoviridae		Polerovirus	0	Beet western yellows virus	plants
Unassigned	Luteoviridae		Polerovirus	0	Carrot red leaf virus	plants
Unassigned	Luteoviridae		Polerovirus	0	Cereal yellow dwarf virus-RPS	plants
Unassigned	Luteoviridae		Polerovirus	0	Cereal yellow dwarf virus-RPV	plants
Unassigned	Luteoviridae		Polerovirus	0	Chickpea chlorotic stunt virus	plants
Unassigned	Luteoviridae		Polerovirus	0	Cucurbit aphid-borne yellows virus	plants
Unassigned	Luteoviridae		Polerovirus	0	Melon aphid-borne yellows virus	plants
Unassigned	Luteoviridae		Polerovirus	1	Potato leafroll virus	plants
Unassigned	Luteoviridae		Polerovirus	0	Sugarcane yellow leaf virus	plants
Unassigned	Luteoviridae		Polerovirus	0	Tobacco vein distorting virus	plants
Unassigned	Luteoviridae		Polerovirus	0	Turnip yellows virus	plants
Unassigned	Luteoviridae		Unassigned	0	Barley yellow dwarf virus-GPV	plants
Unassigned	Luteoviridae		Unassigned	0	Barley yellow dwarf virus-RMV	plants
Unassigned	Luteoviridae		Unassigned	0	Barley yellow dwarf virus-SGV	plants
Unassigned	Luteoviridae		Unassigned	0	Chickpea stunt disease associated virus	plants
Unassigned	Luteoviridae		Unassigned	0	Groundnut rosette assistor virus	plants
Unassigned	Luteoviridae		Unassigned	0	Indonesian soybean dwarf virus	plants
Unassigned	Luteoviridae		Unassigned	0	Sweet potato leaf speckling virus	plants
Unassigned	Luteoviridae		Unassigned	0	Tobacco necrotic dwarf virus	plants
Unassigned	Nanoviridae		Babuvirus	0	Abaca bunchy top virus	plants
Unassigned	Nanoviridae		Babuvirus	1	Banana bunchy top virus	plants
Unassigned	Nanoviridae		Babuvirus	0	Cardamom bushy dwarf virus	plants
Unassigned	Nanoviridae		Nanovirus	0	Faba bean necrotic stunt virus	plants
Unassigned	Nanoviridae		Nanovirus	0	Faba bean necrotic yellows virus	plants
Unassigned	Nanoviridae		Nanovirus	0	Faba bean yellow leaf virus	plants
Unassigned	Nanoviridae		Nanovirus	0	Milk vetch dwarf virus	plants
Unassigned	Nanoviridae		Nanovirus	0	Pea necrotic yellow dwarf virus	plants
Unassigned	Nanoviridae		Nanovirus	1	Subterranean clover stunt virus	plants
Unassigned	Nanoviridae		Unassigned	0	Coconut foliar decay virus	plants
Unassigned	Ophioviridae		Ophiovirus	1	Citrus psorosis virus	plants
Unassigned	Ophioviridae		Ophiovirus	0	Freesia sneak virus	plants
Unassigned	Ophioviridae		Ophiovirus	0	Lettuce ring necrosis virus	plants
Unassigned	Ophioviridae		Ophiovirus	0	Mirafiori lettuce big-vein virus	plants
Unassigned	Ophioviridae		Ophiovirus	0	Ranunculus white mottle virus	plants
Unassigned	Ophioviridae		Ophiovirus	0	Tulip mild mottle mosaic virus	plants
Unassigned	Partitiviridae		Alphacryptovirus	0	Alfalfa cryptic virus 1	plants
Unassigned	Partitiviridae		Alphacryptovirus	0	Beet cryptic virus 1	plants
Unassigned	Partitiviridae		Alphacryptovirus	0	Beet cryptic virus 2	plants
Unassigned	Partitiviridae		Alphacryptovirus	0	Beet cryptic virus 3	plants
Unassigned	Partitiviridae		Alphacryptovirus	0	Carnation cryptic virus 1	plants
Unassigned	Partitiviridae		Alphacryptovirus	0	Carrot temperate virus 1	plants
Unassigned	Partitiviridae		Alphacryptovirus	0	Carrot temperate virus 3	plants
Unassigned	Partitiviridae		Alphacryptovirus	0	Carrot temperate virus 4	plants
Unassigned	Partitiviridae		Alphacryptovirus	0	Hop trefoil cryptic virus 1	plants
Unassigned	Partitiviridae		Alphacryptovirus	0	Hop trefoil cryptic virus 3	plants
Unassigned	Partitiviridae		Alphacryptovirus	0	Radish yellow edge virus	plants
Unassigned	Partitiviridae		Alphacryptovirus	0	Ryegrass cryptic virus	plants
Unassigned	Partitiviridae		Alphacryptovirus	0	Spinach temperate virus	plants
Unassigned	Partitiviridae		Alphacryptovirus	0	Vicia cryptic virus	plants
Unassigned	Partitiviridae		Alphacryptovirus	1	White clover cryptic virus 1	plants
Unassigned	Partitiviridae		Alphacryptovirus	0	White clover cryptic virus 3	plants
Unassigned	Partitiviridae		Betacryptovirus	0	Carrot temperate virus 2	plants
Unassigned	Partitiviridae		Betacryptovirus	0	Hop trefoil cryptic virus 2	plants
Unassigned	Partitiviridae		Betacryptovirus	0	Red clover cryptic virus 2	plants
Unassigned	Partitiviridae		Betacryptovirus	1	White clover cryptic virus 2	plants
Unassigned	Potyviridae		Brambyvirus	1	Blackberry virus Y	plants
Unassigned	Potyviridae		Bymovirus	0	Barley mild mosaic virus	plants
Unassigned	Potyviridae		Bymovirus	1	Barley yellow mosaic virus	plants
Unassigned	Potyviridae		Bymovirus	0	Oat mosaic virus	plants
Unassigned	Potyviridae		Bymovirus	0	Rice necrosis mosaic virus	plants
Unassigned	Potyviridae		Bymovirus	0	Wheat spindle streak mosaic virus	plants
Unassigned	Potyviridae		Bymovirus	0	Wheat yellow mosaic virus	plants
Unassigned	Potyviridae		Ipomovirus	0	Cassava brown streak virus	plants
Unassigned	Potyviridae		Ipomovirus	0	Cucumber vein yellowing virus	plants
Unassigned	Potyviridae		Ipomovirus	0	Squash vein yellowing virus	plants
Unassigned	Potyviridae		Ipomovirus	1	Sweet potato mild mottle virus	plants
Unassigned	Potyviridae		Ipomovirus	0	Ugandan cassava brown streak virus	plants
Unassigned	Potyviridae		Macluravirus	0	Alpinia mosaic virus	plants
Unassigned	Potyviridae		Macluravirus	0	Cardamom mosaic virus	plants
Unassigned	Potyviridae		Macluravirus	0	Chinese yam necrotic mosaic virus	plants
Unassigned	Potyviridae		Macluravirus	1	Maclura mosaic virus	plants
Unassigned	Potyviridae		Macluravirus	0	Narcissus latent virus	plants
Unassigned	Potyviridae		Macluravirus	0	Ranunculus latent virus	plants
Unassigned	Potyviridae		Poacevirus	0	Sugarcane streak mosaic virus	plants
Unassigned	Potyviridae		Poacevirus	1	Triticum mosaic virus	plants
Unassigned	Potyviridae		Potyvirus	0	Algerian watermelon mosaic virus	plants
Unassigned	Potyviridae		Potyvirus	0	Alstroemeria mosaic virus	plants
Unassigned	Potyviridae		Potyvirus	0	Alternanthera mild mosaic virus	plants
Unassigned	Potyviridae		Potyvirus	0	Amaranthus leaf mottle virus	plants
Unassigned	Potyviridae		Potyvirus	0	Amazon lily mosaic virus	plants
Unassigned	Potyviridae		Potyvirus	0	Angelica virus Y	plants
Unassigned	Potyviridae		Potyvirus	0	Apium virus Y	plants
Unassigned	Potyviridae		Potyvirus	0	Araujia mosaic virus	plants
Unassigned	Potyviridae		Potyvirus	0	Arracacha mottle virus	plants
Unassigned	Potyviridae		Potyvirus	0	Artichoke latent virus	plants
Unassigned	Potyviridae		Potyvirus	0	Asparagus virus 1	plants
Unassigned	Potyviridae		Potyvirus	0	Banana bract mosaic virus	plants
Unassigned	Potyviridae		Potyvirus	0	Basella rugose mosaic virus	plants
Unassigned	Potyviridae		Potyvirus	0	Bean common mosaic necrosis virus	plants
Unassigned	Potyviridae		Potyvirus	0	Bean common mosaic virus	plants
Unassigned	Potyviridae		Potyvirus	0	Bean yellow mosaic virus	plants
Unassigned	Potyviridae		Potyvirus	0	Beet mosaic virus	plants
Unassigned	Potyviridae		Potyvirus	0	Bidens mottle virus	plants
Unassigned	Potyviridae		Potyvirus	0	Brugmansia suaveolens mottle virus	plants
Unassigned	Potyviridae		Potyvirus	0	Butterfly flower mosaic virus	plants
Unassigned	Potyviridae		Potyvirus	0	Calanthe mild mosaic virus	plants
Unassigned	Potyviridae		Potyvirus	0	Canna yellow streak virus	plants
Unassigned	Potyviridae		Potyvirus	0	Carnation vein mottle virus	plants
Unassigned	Potyviridae		Potyvirus	0	Carrot thin leaf virus	plants
Unassigned	Potyviridae		Potyvirus	0	Carrot virus Y	plants
Unassigned	Potyviridae		Potyvirus	0	Celery mosaic virus	plants
Unassigned	Potyviridae		Potyvirus	0	Ceratobium mosaic virus	plants
Unassigned	Potyviridae		Potyvirus	0	Chilli ringspot virus	plants
Unassigned	Potyviridae		Potyvirus	0	Chilli veinal mottle virus	plants
Unassigned	Potyviridae		Potyvirus	0	Chinese artichoke mosaic virus	plants
Unassigned	Potyviridae		Potyvirus	0	Clitoria virus Y	plants
Unassigned	Potyviridae		Potyvirus	0	Clover yellow vein virus	plants
Unassigned	Potyviridae		Potyvirus	0	Cocksfoot streak virus	plants
Unassigned	Potyviridae		Potyvirus	0	Colombian datura virus	plants
Unassigned	Potyviridae		Potyvirus	0	Commelina mosaic virus	plants
Unassigned	Potyviridae		Potyvirus	0	Cowpea aphid-borne mosaic virus	plants
Unassigned	Potyviridae		Potyvirus	0	Cowpea green vein banding virus	plants
Unassigned	Potyviridae		Potyvirus	0	Cypripedium virus Y	plants
Unassigned	Potyviridae		Potyvirus	0	Daphne mosaic virus	plants
Unassigned	Potyviridae		Potyvirus	0	Dasheen mosaic virus	plants
Unassigned	Potyviridae		Potyvirus	0	Datura shoestring virus	plants
Unassigned	Potyviridae		Potyvirus	0	Diuris virus Y	plants
Unassigned	Potyviridae		Potyvirus	0	East Asian Passiflora virus	plants
Unassigned	Potyviridae		Potyvirus	0	Endive necrotic mosaic virus	plants
Unassigned	Potyviridae		Potyvirus	0	Euphorbia ringspot virus	plants
Unassigned	Potyviridae		Potyvirus	0	Freesia mosaic virus	plants
Unassigned	Potyviridae		Potyvirus	0	Fritillary virus Y	plants
Unassigned	Potyviridae		Potyvirus	0	Gloriosa stripe mosaic virus	plants
Unassigned	Potyviridae		Potyvirus	0	Groundnut eyespot virus	plants
Unassigned	Potyviridae		Potyvirus	0	Guinea grass mosaic virus	plants
Unassigned	Potyviridae		Potyvirus	0	Hardenbergia mosaic virus	plants
Unassigned	Potyviridae		Potyvirus	0	Helenium virus Y	plants
Unassigned	Potyviridae		Potyvirus	0	Henbane mosaic virus	plants
Unassigned	Potyviridae		Potyvirus	0	Hibbertia virus Y	plants
Unassigned	Potyviridae		Potyvirus	0	Hippeastrum mosaic virus	plants
Unassigned	Potyviridae		Potyvirus	0	Hyacinth mosaic virus	plants
Unassigned	Potyviridae		Potyvirus	0	Iris fulva mosaic virus	plants
Unassigned	Potyviridae		Potyvirus	0	Iris mild mosaic virus	plants
Unassigned	Potyviridae		Potyvirus	0	Iris severe mosaic virus	plants
Unassigned	Potyviridae		Potyvirus	0	Japanese yam mosaic virus	plants
Unassigned	Potyviridae		Potyvirus	0	Johnsongrass mosaic virus	plants
Unassigned	Potyviridae		Potyvirus	0	Kalanchoë mosaic virus	plants
Unassigned	Potyviridae		Potyvirus	0	Konjac mosaic virus	plants
Unassigned	Potyviridae		Potyvirus	0	Leek yellow stripe virus	plants
Unassigned	Potyviridae		Potyvirus	0	Lettuce mosaic virus	plants
Unassigned	Potyviridae		Potyvirus	0	Lily mottle virus	plants
Unassigned	Potyviridae		Potyvirus	0	Lycoris mild mottle virus	plants
Unassigned	Potyviridae		Potyvirus	0	Maize dwarf mosaic virus	plants
Unassigned	Potyviridae		Potyvirus	0	Malva vein clearing virus	plants
Unassigned	Potyviridae		Potyvirus	0	Meadow saffron breaking virus	plants
Unassigned	Potyviridae		Potyvirus	0	Moroccan watermelon mosaic virus	plants
Unassigned	Potyviridae		Potyvirus	0	Narcissus degeneration virus	plants
Unassigned	Potyviridae		Potyvirus	0	Narcissus late season yellows virus	plants
Unassigned	Potyviridae		Potyvirus	0	Narcissus yellow stripe virus	plants
Unassigned	Potyviridae		Potyvirus	0	Nerine yellow stripe virus	plants
Unassigned	Potyviridae		Potyvirus	0	Nothoscordum mosaic virus	plants
Unassigned	Potyviridae		Potyvirus	0	Onion yellow dwarf virus	plants
Unassigned	Potyviridae		Potyvirus	0	Ornithogalum mosaic virus	plants
Unassigned	Potyviridae		Potyvirus	0	Ornithogalum virus 2	plants
Unassigned	Potyviridae		Potyvirus	0	Ornithogalum virus 3	plants
Unassigned	Potyviridae		Potyvirus	0	Papaya leaf distortion mosaic virus	plants
Unassigned	Potyviridae		Potyvirus	0	Papaya ringspot virus	plants
Unassigned	Potyviridae		Potyvirus	0	Parsnip mosaic virus	plants
Unassigned	Potyviridae		Potyvirus	0	Passiflora chlorosis virus	plants
Unassigned	Potyviridae		Potyvirus	0	Passion fruit woodiness virus	plants
Unassigned	Potyviridae		Potyvirus	0	Pea seed-borne mosaic virus	plants
Unassigned	Potyviridae		Potyvirus	0	Peanut mottle virus	plants
Unassigned	Potyviridae		Potyvirus	0	Pennisetum mosaic virus	plants
Unassigned	Potyviridae		Potyvirus	0	Pepper mottle virus	plants
Unassigned	Potyviridae		Potyvirus	0	Pepper severe mosaic virus	plants
Unassigned	Potyviridae		Potyvirus	0	Pepper veinal mottle virus	plants
Unassigned	Potyviridae		Potyvirus	0	Pepper yellow mosaic virus	plants
Unassigned	Potyviridae		Potyvirus	0	Peru tomato mosaic virus	plants
Unassigned	Potyviridae		Potyvirus	0	Pfaffia mosaic virus	plants
Unassigned	Potyviridae		Potyvirus	0	Pleione virus Y	plants
Unassigned	Potyviridae		Potyvirus	0	Plum pox virus	plants
Unassigned	Potyviridae		Potyvirus	0	Pokeweed mosaic virus	plants
Unassigned	Potyviridae		Potyvirus	0	Potato virus A	plants
Unassigned	Potyviridae		Potyvirus	0	Potato virus V	plants
Unassigned	Potyviridae		Potyvirus	1	Potato virus Y	plants
Unassigned	Potyviridae		Potyvirus	0	Ranunculus leaf distortion virus	plants
Unassigned	Potyviridae		Potyvirus	0	Ranunculus mild mosaic virus	plants
Unassigned	Potyviridae		Potyvirus	0	Ranunculus mosaic virus	plants
Unassigned	Potyviridae		Potyvirus	0	Rhopalanthe virus Y	plants
Unassigned	Potyviridae		Potyvirus	0	Sarcochilus virus Y	plants
Unassigned	Potyviridae		Potyvirus	0	Scallion mosaic virus	plants
Unassigned	Potyviridae		Potyvirus	0	Shallot yellow stripe virus	plants
Unassigned	Potyviridae		Potyvirus	0	Sorghum mosaic virus	plants
Unassigned	Potyviridae		Potyvirus	0	Soybean mosaic virus	plants
Unassigned	Potyviridae		Potyvirus	0	Spiranthes mosaic virus 3	plants
Unassigned	Potyviridae		Potyvirus	0	Sugarcane mosaic virus	plants
Unassigned	Potyviridae		Potyvirus	0	Sunflower chlorotic mottle virus	plants
Unassigned	Potyviridae		Potyvirus	0	Sunflower mosaic virus	plants
Unassigned	Potyviridae		Potyvirus	0	Sweet potato feathery mottle virus	plants
Unassigned	Potyviridae		Potyvirus	0	Sweet potato latent virus	plants
Unassigned	Potyviridae		Potyvirus	0	Sweet potato mild speckling virus	plants
Unassigned	Potyviridae		Potyvirus	0	Sweet potato virus 2	plants
Unassigned	Potyviridae		Potyvirus	0	Sweet potato virus C	plants
Unassigned	Potyviridae		Potyvirus	0	Sweet potato virus G	plants
Unassigned	Potyviridae		Potyvirus	0	Telfairia mosaic virus	plants
Unassigned	Potyviridae		Potyvirus	0	Telosma mosaic virus	plants
Unassigned	Potyviridae		Potyvirus	0	Thunberg fritillary mosaic virus	plants
Unassigned	Potyviridae		Potyvirus	0	Tobacco etch virus	plants
Unassigned	Potyviridae		Potyvirus	0	Tobacco vein banding mosaic virus	plants
Unassigned	Potyviridae		Potyvirus	0	Tobacco vein mottling virus	plants
Unassigned	Potyviridae		Potyvirus	0	Tradescantia mild mosaic virus	plants
Unassigned	Potyviridae		Potyvirus	0	Tropaeolum mosaic virus	plants
Unassigned	Potyviridae		Potyvirus	0	Tuberose mild mosaic virus	plants
Unassigned	Potyviridae		Potyvirus	0	Tuberose mild mottle virus	plants
Unassigned	Potyviridae		Potyvirus	0	Tulip breaking virus	plants
Unassigned	Potyviridae		Potyvirus	0	Tulip mosaic virus	plants
Unassigned	Potyviridae		Potyvirus	0	Turnip mosaic virus	plants
Unassigned	Potyviridae		Potyvirus	0	Twisted-stalk chlorotic streak virus	plants
Unassigned	Potyviridae		Potyvirus	0	Vallota mosaic virus	plants
Unassigned	Potyviridae		Potyvirus	0	Watermelon leaf mottle virus	plants
Unassigned	Potyviridae		Potyvirus	0	Watermelon mosaic virus	plants
Unassigned	Potyviridae		Potyvirus	0	Wild potato mosaic virus	plants
Unassigned	Potyviridae		Potyvirus	0	Wild tomato mosaic virus	plants
Unassigned	Potyviridae		Potyvirus	0	Wisteria vein mosaic virus	plants
Unassigned	Potyviridae		Potyvirus	0	Yam mild mosaic virus	plants
Unassigned	Potyviridae		Potyvirus	0	Yam mosaic virus	plants
Unassigned	Potyviridae		Potyvirus	0	Yambean mosaic virus	plants
Unassigned	Potyviridae		Potyvirus	0	Zantedeschia mild mosaic virus	plants
Unassigned	Potyviridae		Potyvirus	0	Zea mosaic virus	plants
Unassigned	Potyviridae		Potyvirus	0	Zucchini yellow fleck virus	plants
Unassigned	Potyviridae		Potyvirus	0	Zucchini yellow mosaic virus	plants
Unassigned	Potyviridae		Rymovirus	0	Agropyron mosaic virus	plants
Unassigned	Potyviridae		Rymovirus	0	Hordeum mosaic virus	plants
Unassigned	Potyviridae		Rymovirus	1	Ryegrass mosaic virus	plants
Unassigned	Potyviridae		Tritimovirus	0	Brome streak mosaic virus	plants
Unassigned	Potyviridae		Tritimovirus	0	Oat necrotic mottle virus	plants
Unassigned	Potyviridae		Tritimovirus	0	Wheat eqlid mosaic virus	plants
Unassigned	Potyviridae		Tritimovirus	1	Wheat streak mosaic virus	plants
Unassigned	Potyviridae		Tritimovirus	0	Yellow oat-grass mosaic virus	plants
Unassigned	Potyviridae		Unassigned	0	Spartina mottle virus	plants
Unassigned	Potyviridae		Unassigned	0	Tomato mild mottle virus	plants
Unassigned	Tombusviridae		Alphanecrovirus	0	Olive latent virus 1	plants
Unassigned	Tombusviridae		Alphanecrovirus	0	Olive mild mosaic virus	plants
Unassigned	Tombusviridae		Alphanecrovirus	1	Tobacco necrosis virus A	plants
Unassigned	Tombusviridae		Aureusvirus	0	Cucumber leaf spot virus	plants
Unassigned	Tombusviridae		Aureusvirus	0	Johnsongrass chlorotic stripe mosaic virus	plants
Unassigned	Tombusviridae		Aureusvirus	0	Maize white line mosaic virus	plants
Unassigned	Tombusviridae		Aureusvirus	1	Pothos latent virus	plants
Unassigned	Tombusviridae		Avenavirus	1	Oat chlorotic stunt virus	plants
Unassigned	Tombusviridae		Betanecrovirus	0	Beet black scorch virus	plants
Unassigned	Tombusviridae		Betanecrovirus	0	Leek white stripe virus	plants
Unassigned	Tombusviridae		Betanecrovirus	1	Tobacco necrosis virus D	plants
Unassigned	Tombusviridae		Carmovirus	0	Ahlum waterborne virus	plants
Unassigned	Tombusviridae		Carmovirus	0	Angelonia flower break virus	plants
Unassigned	Tombusviridae		Carmovirus	0	Bean mild mosaic virus	plants
Unassigned	Tombusviridae		Carmovirus	0	Calibrachoa mottle virus	plants
Unassigned	Tombusviridae		Carmovirus	0	Cardamine chlorotic fleck virus	plants
Unassigned	Tombusviridae		Carmovirus	1	Carnation mottle virus	plants
Unassigned	Tombusviridae		Carmovirus	0	Cowpea mottle virus	plants
Unassigned	Tombusviridae		Carmovirus	0	Cucumber soil-borne virus	plants
Unassigned	Tombusviridae		Carmovirus	0	Hibiscus chlorotic ringspot virus	plants
Unassigned	Tombusviridae		Carmovirus	0	Honeysuckle ringspot virus	plants
Unassigned	Tombusviridae		Carmovirus	0	Japanese iris necrotic ring virus	plants
Unassigned	Tombusviridae		Carmovirus	0	Melon necrotic spot virus	plants
Unassigned	Tombusviridae		Carmovirus	0	Nootka lupine vein clearing virus	plants
Unassigned	Tombusviridae		Carmovirus	0	Pea stem necrosis virus	plants
Unassigned	Tombusviridae		Carmovirus	0	Pelargonium flower break virus	plants
Unassigned	Tombusviridae		Carmovirus	0	Saguaro cactus virus	plants
Unassigned	Tombusviridae		Carmovirus	0	Soybean yellow mottle mosaic virus	plants
Unassigned	Tombusviridae		Carmovirus	0	Turnip crinkle virus	plants
Unassigned	Tombusviridae		Carmovirus	0	Weddel waterborne virus	plants
Unassigned	Tombusviridae		Dianthovirus	1	Carnation ringspot virus	plants
Unassigned	Tombusviridae		Dianthovirus	0	Red clover necrotic mosaic virus	plants
Unassigned	Tombusviridae		Dianthovirus	0	Sweet clover necrotic mosaic virus	plants
Unassigned	Tombusviridae		Gallantivirus	1	Galinsoga mosaic virus	plants
Unassigned	Tombusviridae		Macanavirus	1	Furcraea necrotic streak virus	plants
Unassigned	Tombusviridae		Machlomovirus	1	Maize chlorotic mottle virus	plants
Unassigned	Tombusviridae		Panicovirus	0	Cocksfoot mild mosaic virus	plants
Unassigned	Tombusviridae		Panicovirus	1	Panicum mosaic virus	plants
Unassigned	Tombusviridae		Tombusvirus	0	Artichoke mottled crinkle virus	plants
Unassigned	Tombusviridae		Tombusvirus	0	Carnation Italian ringspot virus	plants
Unassigned	Tombusviridae		Tombusvirus	0	Cucumber Bulgarian virus	plants
Unassigned	Tombusviridae		Tombusvirus	0	Cucumber necrosis virus	plants
Unassigned	Tombusviridae		Tombusvirus	0	Cymbidium ringspot virus	plants
Unassigned	Tombusviridae		Tombusvirus	0	Eggplant mottled crinkle virus	plants
Unassigned	Tombusviridae		Tombusvirus	0	Grapevine Algerian latent virus	plants
Unassigned	Tombusviridae		Tombusvirus	0	Havel River virus	plants
Unassigned	Tombusviridae		Tombusvirus	0	Lato River virus	plants
Unassigned	Tombusviridae		Tombusvirus	0	Limonium flower distortion virus	plants
Unassigned	Tombusviridae		Tombusvirus	0	Moroccan pepper virus	plants
Unassigned	Tombusviridae		Tombusvirus	0	Neckar River virus	plants
Unassigned	Tombusviridae		Tombusvirus	0	Pelargonium leaf curl virus	plants
Unassigned	Tombusviridae		Tombusvirus	0	Pelargonium necrotic spot virus	plants
Unassigned	Tombusviridae		Tombusvirus	0	Petunia asteroid mosaic virus	plants
Unassigned	Tombusviridae		Tombusvirus	0	Sitke waterborne virus	plants
Unassigned	Tombusviridae		Tombusvirus	1	Tomato bushy stunt virus	plants
Unassigned	Tombusviridae		Unassigned	0	Chenopodium necrosis virus	plants
Unassigned	Tombusviridae		Unassigned	0	Pelargonium line pattern virus	plants
Unassigned	Tombusviridae		Zeavirus	1	Maize necrotic streak virus	plants
Unassigned	Unassigned		Benyvirus	1	Beet necrotic yellow vein virus	plants
Unassigned	Unassigned		Benyvirus	0	Beet soil-borne mosaic virus	plants
Unassigned	Unassigned		Benyvirus	0	Rice stripe necrosis virus	plants
Unassigned	Unassigned		Cilevirus	1	Citrus leprosis virus C	plants
Unassigned	Unassigned		Deltavirus	1	Hepatitis delta virus	plants
Unassigned	Unassigned		Dinodnavirus	1	Heterocapsa circularisquama DNA virus 01	plants
Unassigned	Unassigned		Emaravirus	1	European mountain ash ringspot-associated virus	plants
Unassigned	Unassigned		Emaravirus	0	Fig mosaic virus	plants
Unassigned	Unassigned		Emaravirus	0	Rose rosette virus	plants
Unassigned	Unassigned		Idaeovirus	1	Raspberry bushy dwarf virus	plants
Unassigned	Unassigned		Ourmiavirus	0	Cassava virus C	plants
Unassigned	Unassigned		Ourmiavirus	0	Epirus cherry virus	plants
Unassigned	Unassigned		Ourmiavirus	1	Ourmia melon virus	plants
Unassigned	Unassigned		Polemovirus	1	Poinsettia latent virus	plants
Unassigned	Unassigned		Sobemovirus	0	Blueberry shoestring virus	plants
Unassigned	Unassigned		Sobemovirus	0	Cocksfoot mottle virus	plants
Unassigned	Unassigned		Sobemovirus	0	Imperata yellow mottle virus	plants
Unassigned	Unassigned		Sobemovirus	0	Lucerne transient streak virus	plants
Unassigned	Unassigned		Sobemovirus	0	Rice yellow mottle virus	plants
Unassigned	Unassigned		Sobemovirus	0	Ryegrass mottle virus	plants
Unassigned	Unassigned		Sobemovirus	0	Sesbania mosaic virus	plants
Unassigned	Unassigned		Sobemovirus	0	Solanum nodiflorum mottle virus	plants
Unassigned	Unassigned		Sobemovirus	1	Southern bean mosaic virus	plants
Unassigned	Unassigned		Sobemovirus	0	Southern cowpea mosaic virus	plants
Unassigned	Unassigned		Sobemovirus	0	Sowbane mosaic virus	plants
Unassigned	Unassigned		Sobemovirus	0	Subterranean clover mottle virus	plants
Unassigned	Unassigned		Sobemovirus	0	Turnip rosette virus	plants
Unassigned	Unassigned		Sobemovirus	0	Velvet tobacco mottle virus	plants
Unassigned	Unassigned		Tenuivirus	0	Echinochloa hoja blanca virus	plants
Unassigned	Unassigned		Tenuivirus	0	Iranian wheat stripe virus	plants
Unassigned	Unassigned		Tenuivirus	0	Maize stripe virus	plants
Unassigned	Unassigned		Tenuivirus	0	Rice grassy stunt virus	plants
Unassigned	Unassigned		Tenuivirus	0	Rice hoja blanca virus	plants
Unassigned	Unassigned		Tenuivirus	1	Rice stripe virus	plants
Unassigned	Unassigned		Tenuivirus	0	Urochloa hoja blanca virus	plants
Unassigned	Unassigned		Umbravirus	0	Carrot mottle mimic virus	plants
Unassigned	Unassigned		Umbravirus	1	Carrot mottle virus	plants
Unassigned	Unassigned		Umbravirus	0	Groundnut rosette virus	plants
Unassigned	Unassigned		Umbravirus	0	Lettuce speckles mottle virus	plants
Unassigned	Unassigned		Umbravirus	0	Pea enation mosaic virus-2	plants
Unassigned	Unassigned		Umbravirus	0	Tobacco bushy top virus	plants
Unassigned	Unassigned		Umbravirus	0	Tobacco mottle virus	plants
Unassigned	Unassigned		Varicosavirus	1	Lettuce big-vein associated virus	plants
Unassigned	Virgaviridae		Furovirus	0	Chinese wheat mosaic virus	plants
Unassigned	Virgaviridae		Furovirus	0	Japanese soil-borne wheat mosaic virus	plants
Unassigned	Virgaviridae		Furovirus	0	Oat golden stripe virus	plants
Unassigned	Virgaviridae		Furovirus	0	Soil-borne cereal mosaic virus	plants
Unassigned	Virgaviridae		Furovirus	1	Soil-borne wheat mosaic virus	plants
Unassigned	Virgaviridae		Furovirus	0	Sorghum chlorotic spot virus	plants
Unassigned	Virgaviridae		Hordeivirus	0	Anthoxanthum latent blanching virus	plants
Unassigned	Virgaviridae		Hordeivirus	1	Barley stripe mosaic virus	plants
Unassigned	Virgaviridae		Hordeivirus	0	Lychnis ringspot virus	plants
Unassigned	Virgaviridae		Hordeivirus	0	Poa semilatent virus	plants
Unassigned	Virgaviridae		Pecluvirus	0	Indian peanut clump virus	plants
Unassigned	Virgaviridae		Pecluvirus	1	Peanut clump virus	plants
Unassigned	Virgaviridae		Pomovirus	0	Beet soil-borne virus	plants
Unassigned	Virgaviridae		Pomovirus	0	Beet virus Q	plants
Unassigned	Virgaviridae		Pomovirus	0	Broad bean necrosis virus	plants
Unassigned	Virgaviridae		Pomovirus	1	Potato mop-top virus	plants
Unassigned	Virgaviridae		Tobamovirus	0	Bell pepper mottle virus	plants
Unassigned	Virgaviridae		Tobamovirus	0	Brugmansia mild mottle virus	plants
Unassigned	Virgaviridae		Tobamovirus	0	Cactus mild mottle virus	plants
Unassigned	Virgaviridae		Tobamovirus	0	Clitoria yellow mottle virus	plants
Unassigned	Virgaviridae		Tobamovirus	0	Cucumber fruit mottle mosaic virus	plants
Unassigned	Virgaviridae		Tobamovirus	0	Cucumber green mottle mosaic virus	plants
Unassigned	Virgaviridae		Tobamovirus	0	Cucumber mottle virus	plants
Unassigned	Virgaviridae		Tobamovirus	0	Frangipani mosaic virus	plants
Unassigned	Virgaviridae		Tobamovirus	0	Hibiscus latent Fort Pierce virus	plants
Unassigned	Virgaviridae		Tobamovirus	0	Hibiscus latent Singapore virus	plants
Unassigned	Virgaviridae		Tobamovirus	0	Kyuri green mottle mosaic virus	plants
Unassigned	Virgaviridae		Tobamovirus	0	Maracuja mosaic virus	plants
Unassigned	Virgaviridae		Tobamovirus	0	Obuda pepper virus	plants
Unassigned	Virgaviridae		Tobamovirus	0	Odontoglossum ringspot virus	plants
Unassigned	Virgaviridae		Tobamovirus	0	Paprika mild mottle virus	plants
Unassigned	Virgaviridae		Tobamovirus	0	Passion fruit mosaic virus	plants
Unassigned	Virgaviridae		Tobamovirus	0	Pepper mild mottle virus	plants
Unassigned	Virgaviridae		Tobamovirus	0	Rattail cactus necrosis-associated virus	plants
Unassigned	Virgaviridae		Tobamovirus	0	Rehmannia mosaic virus	plants
Unassigned	Virgaviridae		Tobamovirus	0	Ribgrass mosaic virus	plants
Unassigned	Virgaviridae		Tobamovirus	0	Sammons's Opuntia virus	plants
Unassigned	Virgaviridae		Tobamovirus	0	Streptocarpus flower break virus	plants
Unassigned	Virgaviridae		Tobamovirus	0	Sunn-hemp mosaic virus	plants
Unassigned	Virgaviridae		Tobamovirus	0	Tobacco latent virus	plants
Unassigned	Virgaviridae		Tobamovirus	0	Tobacco mild green mosaic virus	plants
Unassigned	Virgaviridae		Tobamovirus	1	Tobacco mosaic virus	plants
Unassigned	Virgaviridae		Tobamovirus	0	Tomato mosaic virus	plants
Unassigned	Virgaviridae		Tobamovirus	0	Tropical soda apple mosaic virus	plants
Unassigned	Virgaviridae		Tobamovirus	0	Turnip vein-clearing virus	plants
Unassigned	Virgaviridae		Tobamovirus	0	Ullucus mild mottle virus	plants
Unassigned	Virgaviridae		Tobamovirus	0	Wasabi mottle virus	plants
Unassigned	Virgaviridae		Tobamovirus	0	Youcai mosaic virus	plants
Unassigned	Virgaviridae		Tobamovirus	0	Zucchini green mottle mosaic virus	plants
Unassigned	Virgaviridae		Tobravirus	0	Pea early-browning virus	plants
Unassigned	Virgaviridae		Tobravirus	0	Pepper ringspot virus	plants
Unassigned	Virgaviridae		Tobravirus	1	Tobacco rattle virus	plants
Unassigned	Reoviridae	Spinareovirinae	Fijivirus	1	Fiji disease virus	plants
Unassigned	Reoviridae	Spinareovirinae	Fijivirus	0	Garlic dwarf virus	plants
Unassigned	Reoviridae	Spinareovirinae	Fijivirus	0	Maize rough dwarf virus	plants
Unassigned	Reoviridae	Spinareovirinae	Fijivirus	0	Mal de Rio Cuarto virus	plants
Unassigned	Reoviridae	Spinareovirinae	Fijivirus	0	Nilaparvata lugens reovirus	plants
Unassigned	Reoviridae	Spinareovirinae	Fijivirus	0	Oat sterile dwarf virus	plants
Unassigned	Reoviridae	Spinareovirinae	Fijivirus	0	Pangola stunt virus	plants
Unassigned	Reoviridae	Spinareovirinae	Fijivirus	0	Rice black streaked dwarf virus	plants
Unassigned	Plasmaviridae		Plasmavirus	1	Acholeplasma phage L2	procaryote
Unassigned	Inoviridae		Inovirus	0	Enterobacteria phage AE2	prokaryote
Unassigned	Inoviridae		Inovirus	0	Enterobacteria phage C-2	prokaryote
Unassigned	Inoviridae		Inovirus	0	Enterobacteria phage dA	prokaryote
Unassigned	Inoviridae		Inovirus	0	Enterobacteria phage Ec9	prokaryote
Unassigned	Inoviridae		Inovirus	0	Enterobacteria phage f1	prokaryote
Unassigned	Inoviridae		Inovirus	0	Enterobacteria phage fd	prokaryote
Unassigned	Inoviridae		Inovirus	0	Enterobacteria phage HR	prokaryote
Unassigned	Inoviridae		Inovirus	0	Enterobacteria phage I2-2	prokaryote
Unassigned	Inoviridae		Inovirus	0	Enterobacteria phage If1	prokaryote
Unassigned	Inoviridae		Inovirus	0	Enterobacteria phage IKe	prokaryote
Unassigned	Inoviridae		Inovirus	1	Enterobacteria phage M13	prokaryote
Unassigned	Inoviridae		Inovirus	0	Enterobacteria phage PR64FS	prokaryote
Unassigned	Inoviridae		Inovirus	0	Enterobacteria phage SF	prokaryote
Unassigned	Inoviridae		Inovirus	0	Enterobacteria phage tf-1	prokaryote
Unassigned	Inoviridae		Inovirus	0	Enterobacteria phage X	prokaryote
Unassigned	Inoviridae		Inovirus	0	Enterobacteria phage X-2	prokaryote
Unassigned	Inoviridae		Inovirus	0	Enterobacteria phage ZJ/2	prokaryote
Unassigned	Inoviridae		Inovirus	0	Pseudomonas phage Pf1	prokaryote
Unassigned	Inoviridae		Inovirus	0	Pseudomonas phage Pf2	prokaryote
Unassigned	Inoviridae		Inovirus	0	Pseudomonas phage Pf3	prokaryote
Unassigned	Inoviridae		Inovirus	0	Vibrio phage 493	prokaryote
Unassigned	Inoviridae		Inovirus	0	Vibrio phage CTX	prokaryote
Unassigned	Inoviridae		Inovirus	0	Vibrio phage fs1	prokaryote
Unassigned	Inoviridae		Inovirus	0	Vibrio phage fs2	prokaryote
Unassigned	Inoviridae		Inovirus	0	Vibrio phage v6	prokaryote
Unassigned	Inoviridae		Inovirus	0	Vibrio phage Vf12	prokaryote
Unassigned	Inoviridae		Inovirus	0	Vibrio phage Vf33	prokaryote
Unassigned	Inoviridae		Inovirus	0	Vibrio phage VSK	prokaryote
Unassigned	Inoviridae		Inovirus	0	Xanthomonas phage Cf16	prokaryote
Unassigned	Inoviridae		Inovirus	0	Xanthomonas phage Cf1c	prokaryote
Unassigned	Inoviridae		Inovirus	0	Xanthomonas phage Cf1t	prokaryote
Unassigned	Inoviridae		Inovirus	0	Xanthomonas phage Cf1tv	prokaryote
Unassigned	Inoviridae		Inovirus	0	Xanthomonas phage Lf	prokaryote
Unassigned	Inoviridae		Inovirus	0	Xanthomonas phage Xf	prokaryote
Unassigned	Inoviridae		Inovirus	0	Xanthomonas phage Xfo	prokaryote
Unassigned	Inoviridae		Inovirus	0	Xanthomonas phage Xfv	prokaryote
Unassigned	Inoviridae		Plectrovirus	1	Acholeplasma phage MV-L51	prokaryote
Unassigned	Inoviridae		Plectrovirus	0	Spiroplasma phage 1-aa	prokaryote
Unassigned	Inoviridae		Plectrovirus	0	Spiroplasma phage 1-C74	prokaryote
Unassigned	Inoviridae		Plectrovirus	0	Spiroplasma phage 1-KC3	prokaryote
Unassigned	Inoviridae		Plectrovirus	0	Spiroplasma phage 1-R8A2B	prokaryote
Unassigned	Inoviridae		Plectrovirus	0	Spiroplasma phage 1-S102	prokaryote
Unassigned	Inoviridae		Plectrovirus	0	Spiroplasma phage 1-T78	prokaryote
Unassigned	Leviviridae		Allolevivirus	0	Enterobacteria phage FI	prokaryote
Unassigned	Leviviridae		Allolevivirus	1	Enterobacteria phage Qbeta	prokaryote
Unassigned	Leviviridae		Levivirus	0	Enterobacteria phage BZ13	prokaryote
Unassigned	Leviviridae		Levivirus	1	Enterobacteria phage MS2	prokaryote
Unassigned	Microviridae	Gokushovirinae	Bdellomicrovirus	1	Bdellovibrio phage MAC 1	prokaryote
Unassigned	Microviridae	Gokushovirinae	Bdellomicrovirus	0	Bdellovibrio phage phiMH2K	prokaryote
Unassigned	Microviridae	Gokushovirinae	Chlamydiamicrovirus	1	Chlamydia phage 1	prokaryote
Unassigned	Microviridae	Gokushovirinae	Chlamydiamicrovirus	0	Chlamydia phage 2	prokaryote
Unassigned	Microviridae	Gokushovirinae	Chlamydiamicrovirus	0	Chlamydia pneumoniae phage CPAR39	prokaryote
Unassigned	Microviridae	Gokushovirinae	Chlamydiamicrovirus	0	Guinea pig Chlamydia phage	prokaryote
Unassigned	Microviridae	Gokushovirinae	Spiromicrovirus	1	Spiroplasma phage 4	prokaryote
Unassigned	Microviridae		Microvirus	0	Enterobacteria phage alpha3	prokaryote
Unassigned	Microviridae		Microvirus	0	Enterobacteria phage G4	prokaryote
Unassigned	Microviridae		Microvirus	0	Enterobacteria phage phiK	prokaryote
Unassigned	Microviridae		Microvirus	1	Enterobacteria phage phiX174	prokaryote
Unassigned	Microviridae		Microvirus	0	Enterobacteria phage St-1	prokaryote
Unassigned	Tectiviridae		Tectivirus	0	Bacillus phage AP50	prokaryotes
Unassigned	Tectiviridae		Tectivirus	0	Bacillus phage Bam35	prokaryotes
Unassigned	Tectiviridae		Tectivirus	1	Enterobacteria phage PRD1	prokaryotes
Unassigned	Tectiviridae		Tectivirus	0	Thermus phage P37-14	prokaryotes
Unassigned	Tectiviridae		Unassigned	0	Bacillus phage phiNS11	prokaryotes
Unassigned	Partitiviridae		Cryspovirus	1	Cryptosporidium parvum virus 1	Protists.
Unassigned	Reoviridae	Sedoreovirinae	Mimoreovirus	1	Micromonas pusilla reovirus	Protists.
Unassigned	Totiviridae		Giardiavirus	1	Giardia lamblia virus	Protozoa.
Unassigned	Totiviridae		Leishmaniavirus	1	Leishmania RNA virus 1 - 1	Protozoa.
Unassigned	Totiviridae		Leishmaniavirus	0	Leishmania RNA virus 1 - 2	Protozoa.
Unassigned	Totiviridae		Leishmaniavirus	0	Leishmania RNA virus 1 - 3	Protozoa.
Unassigned	Totiviridae		Leishmaniavirus	0	Leishmania RNA virus 1 - 4	Protozoa.
Unassigned	Totiviridae		Leishmaniavirus	0	Leishmania RNA virus 1 - 5	Protozoa.
Unassigned	Totiviridae		Leishmaniavirus	0	Leishmania RNA virus 1 - 6	Protozoa.
Unassigned	Totiviridae		Leishmaniavirus	0	Leishmania RNA virus 1 - 7	Protozoa.
Unassigned	Totiviridae		Leishmaniavirus	0	Leishmania RNA virus 1 - 8	Protozoa.
Unassigned	Totiviridae		Leishmaniavirus	0	Leishmania RNA virus 1 - 9	Protozoa.
Unassigned	Totiviridae		Leishmaniavirus	0	Leishmania RNA virus 1 - 10	Protozoa.
Unassigned	Totiviridae		Leishmaniavirus	0	Leishmania RNA virus 1 - 11	Protozoa.
Unassigned	Totiviridae		Leishmaniavirus	0	Leishmania RNA virus 1 - 12	Protozoa.
Unassigned	Totiviridae		Leishmaniavirus	0	Leishmania RNA virus 2 - 1	Protozoa.
Unassigned	Totiviridae		Trichomonasvirus	1	Trichomonas vaginalis virus 1	Protozoa.
Unassigned	Totiviridae		Trichomonasvirus	0	Trichomonas vaginalis virus 2	Protozoa.
Unassigned	Totiviridae		Trichomonasvirus	0	Trichomonas vaginalis virus 3	Protozoa.
Unassigned	Pseudoviridae		Hemivirus	0	Aedes aegypti Mosqcopia virus	Pseudoviridae
Unassigned	Pseudoviridae		Hemivirus	0	Candida albicans Tca2 virus	Pseudoviridae
Unassigned	Pseudoviridae		Hemivirus	0	Candida albicans Tca5 virus	Pseudoviridae
Unassigned	Pseudoviridae		Hemivirus	0	Drosophila melanogaster 1731 virus	Pseudoviridae
Unassigned	Pseudoviridae		Hemivirus	1	Drosophila melanogaster copia virus	Pseudoviridae
Unassigned	Pseudoviridae		Hemivirus	0	Saccharomyces cerevisiae Ty5 virus	Pseudoviridae
Unassigned	Pseudoviridae		Hemivirus	0	Volvox carteri Lueckenbuesser virus	Pseudoviridae
Unassigned	Pseudoviridae		Hemivirus	0	Volvox carteri Osser virus	Pseudoviridae
Unassigned	Pseudoviridae		Pseudovirus	0	Arabidopsis thaliana Art1 virus	Pseudoviridae
Unassigned	Pseudoviridae		Pseudovirus	0	Arabidopsis thaliana AtRE1 virus	Pseudoviridae
Unassigned	Pseudoviridae		Pseudovirus	0	Arabidopsis thaliana Evelknievel virus	Pseudoviridae
Unassigned	Pseudoviridae		Pseudovirus	0	Arabidopsis thaliana Ta1 virus	Pseudoviridae
Unassigned	Pseudoviridae		Pseudovirus	0	Brassica oleracea Melmoth virus	Pseudoviridae
Unassigned	Pseudoviridae		Pseudovirus	0	Cajanus cajan Panzee virus	Pseudoviridae
Unassigned	Pseudoviridae		Pseudovirus	0	Glycine max Tgmr virus	Pseudoviridae
Unassigned	Pseudoviridae		Pseudovirus	0	Hordeum vulgare BARE-1 virus	Pseudoviridae
Unassigned	Pseudoviridae		Pseudovirus	0	Nicotiana tabacum Tnt1 virus	Pseudoviridae
Unassigned	Pseudoviridae		Pseudovirus	0	Nicotiana tabacum Tto1 virus	Pseudoviridae
Unassigned	Pseudoviridae		Pseudovirus	0	Oryza australiensis RIRE1 virus	Pseudoviridae
Unassigned	Pseudoviridae		Pseudovirus	0	Oryza longistaminata Retrofit virus	Pseudoviridae
Unassigned	Pseudoviridae		Pseudovirus	0	Physarum polycephalum Tp1 virus	Pseudoviridae
Unassigned	Pseudoviridae		Pseudovirus	1	Saccharomyces cerevisiae Ty1 virus	Pseudoviridae
Unassigned	Pseudoviridae		Pseudovirus	0	Saccharomyces cerevisiae Ty2 virus	Pseudoviridae
Unassigned	Pseudoviridae		Pseudovirus	0	Saccharomyces cerevisiae Ty4 virus	Pseudoviridae
Unassigned	Pseudoviridae		Pseudovirus	0	Solanum tuberosum Tst1 virus	Pseudoviridae
Unassigned	Pseudoviridae		Pseudovirus	0	Triticum aestivum WIS-2 virus	Pseudoviridae
Unassigned	Pseudoviridae		Pseudovirus	0	Zea mays Hopscotch virus	Pseudoviridae
Unassigned	Pseudoviridae		Pseudovirus	0	Zea mays Sto-4 virus	Pseudoviridae
Unassigned	Pseudoviridae		Sirevirus	0	Arabidopsis thaliana Endovir virus	Pseudoviridae
Unassigned	Pseudoviridae		Sirevirus	1	Glycine max SIRE1 virus	Pseudoviridae
Unassigned	Pseudoviridae		Sirevirus	0	Lycopersicon esculentum ToRTL1 virus	Pseudoviridae
Unassigned	Pseudoviridae		Sirevirus	0	Zea mays Opie-2 virus	Pseudoviridae
Unassigned	Pseudoviridae		Sirevirus	0	Zea mays Prem-2 virus	Pseudoviridae
Unassigned	Pseudoviridae		Unassigned	0	Phaseolus vulgaris Tpv2-6 virus	Pseudoviridae
Unassigned	Reoviridae	Spinareovirinae	Dinovernavirus	1	Aedes pseudoscutellaris reovirus	unknown
Unassigned	Nodaviridae		Betanodavirus	0	Barfin flounder nervous necrosis virus	vertebrate
Unassigned	Nodaviridae		Betanodavirus	0	Redspotted grouper nervous necrosis virus	vertebrate
Unassigned	Nodaviridae		Betanodavirus	1	Striped jack nervous necrosis virus	vertebrate
Unassigned	Nodaviridae		Betanodavirus	0	Tiger puffer nervous necrosis virus	vertebrate
Unassigned	Reoviridae	Sedoreovirinae	Orbivirus	0	African horse sickness virus	vertebrates
Unassigned	Reoviridae	Sedoreovirinae	Orbivirus	1	Bluetongue virus	vertebrates
Unassigned	Reoviridae	Sedoreovirinae	Orbivirus	0	Changuinola virus	vertebrates
Unassigned	Reoviridae	Sedoreovirinae	Orbivirus	0	Chenuda virus	vertebrates
Unassigned	Reoviridae	Sedoreovirinae	Orbivirus	0	Chobar Gorge virus	vertebrates
Unassigned	Reoviridae	Sedoreovirinae	Orbivirus	0	Corriparta virus	vertebrates
Unassigned	Reoviridae	Sedoreovirinae	Orbivirus	0	Epizootic hemorrhagic disease virus	vertebrates
Unassigned	Reoviridae	Sedoreovirinae	Orbivirus	0	Equine encephalosis virus	vertebrates
Unassigned	Reoviridae	Sedoreovirinae	Orbivirus	0	Eubenangee virus	vertebrates
Unassigned	Reoviridae	Sedoreovirinae	Orbivirus	0	Great Island virus	vertebrates
Unassigned	Reoviridae	Sedoreovirinae	Orbivirus	0	Ieri virus	vertebrates
Unassigned	Reoviridae	Sedoreovirinae	Orbivirus	0	Lebombo virus	vertebrates
Unassigned	Reoviridae	Sedoreovirinae	Orbivirus	0	Orungo virus	vertebrates
Unassigned	Reoviridae	Sedoreovirinae	Orbivirus	0	Palyam virus	vertebrates
Unassigned	Reoviridae	Sedoreovirinae	Orbivirus	0	Peruvian horse sickness virus	vertebrates
Unassigned	Reoviridae	Sedoreovirinae	Orbivirus	0	St Croix River virus	vertebrates
Unassigned	Reoviridae	Sedoreovirinae	Orbivirus	0	Umatilla virus	vertebrates
Unassigned	Reoviridae	Sedoreovirinae	Orbivirus	0	Wad Medani virus	vertebrates
Unassigned	Reoviridae	Sedoreovirinae	Orbivirus	0	Wallal virus	vertebrates
Unassigned	Reoviridae	Sedoreovirinae	Orbivirus	0	Warrego virus	vertebrates
Unassigned	Reoviridae	Sedoreovirinae	Orbivirus	0	Wongorr virus	vertebrates
Unassigned	Reoviridae	Sedoreovirinae	Orbivirus	0	Yunnan orbivirus	vertebrates
Unassigned	Adenoviridae		Atadenovirus	0	Bovine adenovirus D	vertebrates
Unassigned	Adenoviridae		Atadenovirus	0	Duck adenovirus A	vertebrates
Unassigned	Adenoviridae		Atadenovirus	1	Ovine adenovirus D	vertebrates
Unassigned	Adenoviridae		Atadenovirus	0	Possum adenovirus A	vertebrates
Unassigned	Adenoviridae		Atadenovirus	0	Snake adenovirus A	vertebrates
Unassigned	Adenoviridae		Aviadenovirus	0	Falcon adenovirus A	vertebrates
Unassigned	Adenoviridae		Aviadenovirus	1	Fowl adenovirus A	vertebrates
Unassigned	Adenoviridae		Aviadenovirus	0	Fowl adenovirus B	vertebrates
Unassigned	Adenoviridae		Aviadenovirus	0	Fowl adenovirus C	vertebrates
Unassigned	Adenoviridae		Aviadenovirus	0	Fowl adenovirus D	vertebrates
Unassigned	Adenoviridae		Aviadenovirus	0	Fowl adenovirus E	vertebrates
Unassigned	Adenoviridae		Aviadenovirus	0	Goose adenovirus A	vertebrates
Unassigned	Adenoviridae		Aviadenovirus	0	Turkey adenovirus B	vertebrates
Unassigned	Adenoviridae		Ichtadenovirus	1	Sturgeon adenovirus A	vertebrates
Unassigned	Adenoviridae		Mastadenovirus	0	Bat adenovirus A	vertebrates
Unassigned	Adenoviridae		Mastadenovirus	0	Bat adenovirus B	vertebrates
Unassigned	Adenoviridae		Mastadenovirus	0	Bovine adenovirus A	vertebrates
Unassigned	Adenoviridae		Mastadenovirus	0	Bovine adenovirus B	vertebrates
Unassigned	Adenoviridae		Mastadenovirus	0	Bovine adenovirus C	vertebrates
Unassigned	Adenoviridae		Mastadenovirus	0	Canine adenovirus A	vertebrates
Unassigned	Adenoviridae		Mastadenovirus	0	Equine adenovirus A	vertebrates
Unassigned	Adenoviridae		Mastadenovirus	0	Equine adenovirus B	vertebrates
[truncated: 619 more rows]

## Sheet: Picornavirales
Picornavirales	Marnaviridae		Marnavirus	1	Heterosigma akashiwo RNA virus	algae
Picornavirales	Dicistroviridae		Aparavirus	1	Acute bee paralysis virus	insect
Picornavirales	Dicistroviridae		Aparavirus	0	Israeli acute paralysis virus	insect
Picornavirales	Dicistroviridae		Aparavirus	0	Kashmir bee virus	insect
Picornavirales	Dicistroviridae		Aparavirus	0	Mud crab virus	insect
Picornavirales	Dicistroviridae		Aparavirus	0	Solenopsis invicta virus-1	insect
Picornavirales	Dicistroviridae		Aparavirus	0	Taura syndrome virus	insect
Picornavirales	Dicistroviridae		Cripavirus	0	Aphid lethal paralysis virus	insect
Picornavirales	Dicistroviridae		Cripavirus	0	Black queen cell virus	insect
Picornavirales	Dicistroviridae		Cripavirus	1	Cricket paralysis virus	insect
Picornavirales	Dicistroviridae		Cripavirus	0	Drosophila C virus	insect
Picornavirales	Dicistroviridae		Cripavirus	0	Himetobi P virus	insect
Picornavirales	Dicistroviridae		Cripavirus	0	Homalodisca coagulata virus-1	insect
Picornavirales	Dicistroviridae		Cripavirus	0	Plautia stali intestine virus	insect
Picornavirales	Dicistroviridae		Cripavirus	0	Rhopalosiphum padi virus	insect
Picornavirales	Dicistroviridae		Cripavirus	0	Triatoma virus	insect
Picornavirales	Iflaviridae		Iflavirus	0	Deformed wing virus	insect
Picornavirales	Iflaviridae		Iflavirus	0	Ectropis obliqua virus	insect		insect	22	16.2963
Picornavirales	Iflaviridae		Iflavirus	1	Infectious flacherie virus	insect		plant	71	52.5926
Picornavirales	Iflaviridae		Iflavirus	0	Perina nuda virus	insect		vertebrate	37	27.4074
Picornavirales	Iflaviridae		Iflavirus	0	Sacbrood virus	insect			135
Picornavirales	Iflaviridae		Iflavirus	0	Slow bee paralysis virus	insect
Picornavirales	Iflaviridae		Iflavirus	0	Varroa destructor virus-1	insect
Picornavirales	Unassigned		Bacillarnavirus	0	Chaetoceros socialis f. radians RNA virus 01	Marine diatoms
Picornavirales	Unassigned		Bacillarnavirus	0	Chaetoceros tenuissimus RNA virus 01	Marine diatoms
Picornavirales	Unassigned		Bacillarnavirus	1	Rhizosolenia setigera RNA virus 01	Marine diatoms
Picornavirales	Unassigned		Labyrnavirus	1	Aurantiochytrium single-stranded RNA virus 01	Marine diatoms
Picornavirales	Secoviridae	Comovirinae	Comovirus	0	Andean potato mottle virus	plants
Picornavirales	Secoviridae	Comovirinae	Comovirus	0	Bean pod mottle virus	plants
Picornavirales	Secoviridae	Comovirinae	Comovirus	0	Bean rugose mosaic virus	plants
Picornavirales	Secoviridae	Comovirinae	Comovirus	0	Broad bean stain virus	plants
Picornavirales	Secoviridae	Comovirinae	Comovirus	0	Broad bean true mosaic virus	plants
Picornavirales	Secoviridae	Comovirinae	Comovirus	1	Cowpea mosaic virus	plants
Picornavirales	Secoviridae	Comovirinae	Comovirus	0	Cowpea severe mosaic virus	plants
Picornavirales	Secoviridae	Comovirinae	Comovirus	0	Glycine mosaic virus	plants
Picornavirales	Secoviridae	Comovirinae	Comovirus	0	Pea green mottle virus	plants
Picornavirales	Secoviridae	Comovirinae	Comovirus	0	Pea mild mosaic virus	plants
Picornavirales	Secoviridae	Comovirinae	Comovirus	0	Quail pea mosaic virus	plants
Picornavirales	Secoviridae	Comovirinae	Comovirus	0	Radish mosaic virus	plants
Picornavirales	Secoviridae	Comovirinae	Comovirus	0	Red clover mottle virus	plants
Picornavirales	Secoviridae	Comovirinae	Comovirus	0	Squash mosaic virus	plants
Picornavirales	Secoviridae	Comovirinae	Comovirus	0	Ullucus virus C	plants
Picornavirales	Secoviridae	Comovirinae	Fabavirus	1	Broad bean wilt virus 1	plants
Picornavirales	Secoviridae	Comovirinae	Fabavirus	0	Broad bean wilt virus 2	plants
Picornavirales	Secoviridae	Comovirinae	Fabavirus	0	Cucurbit mild mosaic virus	plants
Picornavirales	Secoviridae	Comovirinae	Fabavirus	0	Gentian mosaic virus	plants
Picornavirales	Secoviridae	Comovirinae	Fabavirus	0	Lamium mild mosaic virus	plants
Picornavirales	Secoviridae	Comovirinae	Nepovirus	0	Apricot latent ringspot virus	plants
Picornavirales	Secoviridae	Comovirinae	Nepovirus	0	Arabis mosaic virus	plants
Picornavirales	Secoviridae	Comovirinae	Nepovirus	0	Arracacha virus A	plants
Picornavirales	Secoviridae	Comovirinae	Nepovirus	0	Artichoke Aegean ringspot virus	plants
Picornavirales	Secoviridae	Comovirinae	Nepovirus	0	Artichoke Italian latent virus	plants
Picornavirales	Secoviridae	Comovirinae	Nepovirus	0	Artichoke yellow ringspot virus	plants
Picornavirales	Secoviridae	Comovirinae	Nepovirus	0	Beet ringspot virus	plants
Picornavirales	Secoviridae	Comovirinae	Nepovirus	0	Blackcurrant reversion virus	plants
Picornavirales	Secoviridae	Comovirinae	Nepovirus	0	Blueberry latent spherical virus	plants
Picornavirales	Secoviridae	Comovirinae	Nepovirus	0	Blueberry leaf mottle virus	plants
Picornavirales	Secoviridae	Comovirinae	Nepovirus	0	Cassava American latent virus	plants
Picornavirales	Secoviridae	Comovirinae	Nepovirus	0	Cassava green mottle virus	plants
Picornavirales	Secoviridae	Comovirinae	Nepovirus	0	Cherry leaf roll virus	plants
Picornavirales	Secoviridae	Comovirinae	Nepovirus	0	Chicory yellow mottle virus	plants
Picornavirales	Secoviridae	Comovirinae	Nepovirus	0	Cocoa necrosis virus	plants
Picornavirales	Secoviridae	Comovirinae	Nepovirus	0	Crimson clover latent virus	plants
Picornavirales	Secoviridae	Comovirinae	Nepovirus	0	Cycas necrotic stunt virus	plants
Picornavirales	Secoviridae	Comovirinae	Nepovirus	0	Grapevine Anatolian ringspot virus	plants
Picornavirales	Secoviridae	Comovirinae	Nepovirus	0	Grapevine Bulgarian latent virus	plants
Picornavirales	Secoviridae	Comovirinae	Nepovirus	0	Grapevine chrome mosaic virus	plants
Picornavirales	Secoviridae	Comovirinae	Nepovirus	0	Grapevine deformation virus	plants
Picornavirales	Secoviridae	Comovirinae	Nepovirus	0	Grapevine fanleaf virus	plants
Picornavirales	Secoviridae	Comovirinae	Nepovirus	0	Grapevine Tunisian ringspot virus	plants
Picornavirales	Secoviridae	Comovirinae	Nepovirus	0	Hibiscus latent ringspot virus	plants
Picornavirales	Secoviridae	Comovirinae	Nepovirus	0	Lucerne Australian latent virus	plants
Picornavirales	Secoviridae	Comovirinae	Nepovirus	0	Melon mild mottle virus	plants
Picornavirales	Secoviridae	Comovirinae	Nepovirus	0	Mulberry ringspot virus	plants
Picornavirales	Secoviridae	Comovirinae	Nepovirus	0	Myrobalan latent ringspot virus	plants
Picornavirales	Secoviridae	Comovirinae	Nepovirus	0	Olive latent ringspot virus	plants
Picornavirales	Secoviridae	Comovirinae	Nepovirus	0	Peach rosette mosaic virus	plants
Picornavirales	Secoviridae	Comovirinae	Nepovirus	0	Potato black ringspot virus	plants
Picornavirales	Secoviridae	Comovirinae	Nepovirus	0	Potato virus U	plants
Picornavirales	Secoviridae	Comovirinae	Nepovirus	0	Raspberry ringspot virus	plants
Picornavirales	Secoviridae	Comovirinae	Nepovirus	1	Tobacco ringspot virus	plants
Picornavirales	Secoviridae	Comovirinae	Nepovirus	0	Tomato black ring virus	plants
Picornavirales	Secoviridae	Comovirinae	Nepovirus	0	Tomato ringspot virus	plants
Picornavirales	Secoviridae		Cheravirus	0	Apple latent spherical virus	plants
Picornavirales	Secoviridae		Cheravirus	1	Cherry rasp leaf virus	plants
Picornavirales	Secoviridae		Cheravirus	0	Stocky prune virus	plants
Picornavirales	Secoviridae		Sadwavirus	1	Satsuma dwarf virus	plants
Picornavirales	Secoviridae		Sequivirus	0	Carrot necrotic dieback virus	plants
Picornavirales	Secoviridae		Sequivirus	0	Dandelion yellow mosaic virus	plants
Picornavirales	Secoviridae		Sequivirus	1	Parsnip yellow fleck virus	plants
Picornavirales	Secoviridae		Torradovirus	0	Tomato marchitez virus	plants
Picornavirales	Secoviridae		Torradovirus	1	Tomato torrado virus	plants
Picornavirales	Secoviridae		Unassigned	0	Black raspberry necrosis virus	plants
Picornavirales	Secoviridae		Unassigned	0	Strawberry latent ringspot virus	plants
Picornavirales	Secoviridae		Unassigned	0	Strawberry mottle virus	plants
Picornavirales	Secoviridae		Waikavirus	0	Anthriscus yellows virus	plants
Picornavirales	Secoviridae		Waikavirus	0	Maize chlorotic dwarf virus	plants
Picornavirales	Secoviridae		Waikavirus	1	Rice tungro spherical virus	plants
Picornavirales	Picornaviridae		Aphthovirus	0	Bovine rhinitis A virus	vertebrate
Picornavirales	Picornaviridae		Aphthovirus	0	Bovine rhinitis B virus	vertebrate
Picornavirales	Picornaviridae		Aphthovirus	0	Equine rhinitis A virus	vertebrate
Picornavirales	Picornaviridae		Aphthovirus	1	Foot-and-mouth disease virus	vertebrate
Picornavirales	Picornaviridae		Aquamavirus	1	Aquamavirus A	vertebrate
Picornavirales	Picornaviridae		Avihepatovirus	1	Duck hepatitis A virus	vertebrate
Picornavirales	Picornaviridae		Cardiovirus	1	Encephalomyocarditis virus	vertebrate
Picornavirales	Picornaviridae		Cardiovirus	0	Theilovirus	vertebrate
Picornavirales	Picornaviridae		Cosavirus	1	Cosavirus A	vertebrate
Picornavirales	Picornaviridae		Dicipivirus	1	Cadicivirus A	vertebrate
Picornavirales	Picornaviridae		Enterovirus	0	Enterovirus A	vertebrate
Picornavirales	Picornaviridae		Enterovirus	0	Enterovirus B	vertebrate
Picornavirales	Picornaviridae		Enterovirus	1	Enterovirus C	vertebrate
Picornavirales	Picornaviridae		Enterovirus	0	Enterovirus D	vertebrate
Picornavirales	Picornaviridae		Enterovirus	0	Enterovirus E	vertebrate
Picornavirales	Picornaviridae		Enterovirus	0	Enterovirus F	vertebrate
Picornavirales	Picornaviridae		Enterovirus	0	Enterovirus G	vertebrate
Picornavirales	Picornaviridae		Enterovirus	0	Enterovirus H	vertebrate
Picornavirales	Picornaviridae		Enterovirus	0	Enterovirus J	vertebrate
Picornavirales	Picornaviridae		Enterovirus	0	Rhinovirus A	vertebrate
Picornavirales	Picornaviridae		Enterovirus	0	Rhinovirus B	vertebrate
Picornavirales	Picornaviridae		Enterovirus	0	Rhinovirus C	vertebrate
Picornavirales	Picornaviridae		Erbovirus	1	Equine rhinitis B virus	vertebrate
Picornavirales	Picornaviridae		Hepatovirus	1	Hepatitis A virus	vertebrate
Picornavirales	Picornaviridae		Kobuvirus	1	Aichivirus A	vertebrate
Picornavirales	Picornaviridae		Kobuvirus	0	Aichivirus B	vertebrate
Picornavirales	Picornaviridae		Kobuvirus	0	Aichivirus C	vertebrate
Picornavirales	Picornaviridae		Megrivirus	1	Melegrivirus A	vertebrate
Picornavirales	Picornaviridae		Parechovirus	1	Human parechovirus	vertebrate
Picornavirales	Picornaviridae		Parechovirus	0	Ljungan virus	vertebrate
Picornavirales	Picornaviridae		Salivirus	1	Salivirus A	vertebrate
Picornavirales	Picornaviridae		Sapelovirus	0	Avian sapelovirus	vertebrate
Picornavirales	Picornaviridae		Sapelovirus	1	Porcine sapelovirus	vertebrate
Picornavirales	Picornaviridae		Sapelovirus	0	Simian sapelovirus	vertebrate
Picornavirales	Picornaviridae		Senecavirus	1	Seneca Valley virus	vertebrate
Picornavirales	Picornaviridae		Teschovirus	1	Porcine teschovirus	vertebrate
Picornavirales	Picornaviridae		Tremovirus	1	Avian encephalomyelitis virus	vertebrate
