# Supplementary material for: An Evolutionary Analysis of the Secoviridae Family of Viruses
Source: PLoS One. 2014 Sep 2;9(9):e106305. doi: 10.1371/journal.pone.0106305 (PMC4152289; doi:10.1371/journal.pone.0106305)
Supplement: File S1 — CP alignment dNdS. (MSF) [file pone.0106305.s011.msf]

PileUp


   MSF:  342  Type: N    Check:  8574   .. 

 Name: TRSV_AF461163 oo  Len:  342  Check:  2023  Weight:  0.0
 Name: TRSV_AF461164 oo  Len:  342  Check:  1600  Weight:  100.0
 Name: TRSV_AY363727 oo  Len:  342  Check:  2808  Weight:  100.0
 Name: TRSV_HQ446458 oo  Len:  342  Check:  1816  Weight:  100.0
 Name: TRSV_HQ446459 oo  Len:  342  Check:  5216  Weight:  100.0
 Name: TRSV_HQ446460 oo  Len:  342  Check:  4489  Weight:  100.0
 Name: TRSV_HQ446461 oo  Len:  342  Check:  4207  Weight:  100.0
 Name: TRSV_HQ446462 oo  Len:  342  Check:  3199  Weight:  100.0
 Name: TRSV_HQ446463 oo  Len:  342  Check:  2791  Weight:  100.0
 Name: TRSV_HQ446464 oo  Len:  342  Check:  2791  Weight:  100.0
 Name: TRSV_HQ446465 oo  Len:  342  Check:  2791  Weight:  100.0
 Name: TRSV_CAPSID oo  Len:  342  Check:  4843  Weight:  100.0

//


TRSV_AF461163      CTTGTCGCAG CTACTGGCTG GCATTATGGT GAGGTGGATC TCTGCATCTC 
TRSV_AF461164      CTTGTTGCAG CCACTGGCTG GCATTACGGT GAGGTGGATC TCTGCATCTC 
TRSV_AY363727      CTTGTCGCAG CTACTGGCTG GCATTATGGT GAGGTGGATC TCTGCATCTC 
TRSV_HQ446458      CTTGTTGCAG CCACTGGCTG GCATTATGGT GAGGTGGATC TCTGCATCTC 
TRSV_HQ446459      CTTGTCGCAG CTACTGGCTG GCATTATGGT GAGGTGGATC TCTGCATCTC 
TRSV_HQ446460      CTTGTTGCAG CCACTGGCTG GCACTATGGT GAGGTGGATC TCTGCATTTC 
TRSV_HQ446461      CTTGTTGCAG CTACTGGCTG GCATTATGGT GAAGTGGATC TCTGCATCTC 
TRSV_HQ446462      CTTGTTGCAG CCACTGGCTG GCATTATGGT GAGGTGGATC TCTGCATCTC 
TRSV_HQ446463      CTTGTTGCAG CCACTGGCTG GCATTATGGT GAGGTGGATC TCTGCATCTC 
TRSV_HQ446464      CTTGTTGCAG CCACTGGCTG GCATTATGGT GAGGTGGATC TCTGCATCTC 
TRSV_HQ446465      CTTGTTGCAG CCACTGGCTG GCATTATGGT GAGGTGGATC TCTGCATCTC 
TRSV_CAPSID        CTTGTTGCAG CCACTGGCTG GCACTATGGT GAGGTGGATC TCTGTATCTC 


TRSV_AF461163      CTGGTCAAGG TCTAAACAGG CCCAGGCTCA GGAGGGTAGT GTTTCCATTA 
TRSV_AF461164      CTGGTCAAGG TCTAAACAGG CCCAGGCCCA GGAGGGTAGT GTTTCCATTA 
TRSV_AY363727      CTGGCCAAGG TCCAAACAGG CCCAGGCTCA GGAGGGTAGT GTTTCCATTA 
TRSV_HQ446458      CTGGTCAAGG TCTAAACAGG CCCAGGCCCA GGAGGGTAGT GTTTCCATTA 
TRSV_HQ446459      ATGGTCAAGG TCTAAACAGG CCCAGGCTCA GGAGGGTAGT GTTTCCATTA 
TRSV_HQ446460      TTGGTCAAGG TCTAAACAGG CCCAGGCTCA GGAGGGCAGT GTTTCCATCA 
TRSV_HQ446461      CTGGTCAAGG TCTAAACAGG CCCAGGCTCA GGAGGGTAGT GTTTCTATTA 
TRSV_HQ446462      CTGGTCAAGG TCTAAACAGG CCCAGGCTCA AGAAGGTAGT GTTTCCATTA 
TRSV_HQ446463      CTGGTCAAGG TCTAAACAGG CCCAGGCTCA AGAAGGTAGT GTTTCCATTA 
TRSV_HQ446464      CTGGTCAAGG TCTAAACAGG CCCAGGCTCA AGAAGGTAGT GTTTCCATTA 
TRSV_HQ446465      CTGGTCAAGG TCTAAACAGG CCCAGGCTCA AGAAGGTAGT GTTTCCATTA 
TRSV_CAPSID        CTGGTCAAGG TCTAAACAGG CCCAGGCCCA GGAGGGTAGT GTTTCCATTA 


TRSV_AF461163      CCACTAATTA CAGGGATTGG GGTGCTTACT GGCAAGGCCA GGCCCGAATT 
TRSV_AF461164      CCACTAACTA TAGAGACTGG GGTGCTTACT GGCAAGGTCA GGCCCGGATT 
TRSV_AY363727      CCACTAATTA TAGAGATTGG GGTGCTTACT GGCAAGGCCA GGCCCGGATT 
TRSV_HQ446458      CCACTAACTA TAGAGATTGG GGTGCTTACT GGCAAGGCCA GGCCCGGATC 
TRSV_HQ446459      CCACTAATTA TAGAGATTGG GGTGCTTACT GGCAAGGCCA GGCCCGGATT 
TRSV_HQ446460      CCACTAATTA TAGAGATTGG GGTGCTTACT GGCAAGGCCA GGCCCGGATT 
TRSV_HQ446461      CCACTAATTA TAGAGATTGG GGTGCTTACT GGCAAGGCCA GGCCCGGATT 
TRSV_HQ446462      CCACTAATTA TAGAGATTGG GGTGCTTACT GGCAAGGTCA GGCCCGGATT 
TRSV_HQ446463      CCACTAATTA TAGAGATTGG GGTGCTTACT GGCAAGGTCA GGCCCGGATT 
TRSV_HQ446464      CCACTAATTA TAGAGATTGG GGTGCTTACT GGCAAGGTCA GGCCCGGATT 
TRSV_HQ446465      CCACTAATTA TAGAGATTGG GGTGCTTACT GGCAAGGTCA GGCCCGGATT 
TRSV_CAPSID        CCACTAACTA TAGAGACTGG GGTGCTTACT GGCAAGGTCA GGCCCGGATT 


TRSV_AF461163      TATGATTTGC GACGTACTGA AGCGGAAATT CCCATCTTTT TGGGTTCTTA 
TRSV_AF461164      TATGATTTGC GGCGTACTGA AGCGGAAATT CCCATTTTTT TGGGTTCCTA 
TRSV_AY363727      TATGATTTGC GGCGTACTGA AGCGGAAATT CCCATCTTCT TGGGTTCTTA 
TRSV_HQ446458      TATGATTTGC GGCGCACTGA AGCAGAAATT CCCATCTTTT TGGGTTCTTA 
TRSV_HQ446459      TATGATTTGC GGCGTACTGA AGCAGAAATT CCCATCTTCC TGGGTTCTTA 
TRSV_HQ446460      TATGATTTGC GGCGTACCGA AGCGGAAATC CCCATTTTCT TGGGTTCTTA 
TRSV_HQ446461      TATGATTTGC GGCGTACTGA AGCGGAAATT CCCATATTCT TGGGTTCCTA 
TRSV_HQ446462      TATGACTTGC GACGTACTGA AGCGGAAATT CCCATCTTCT TGGGTTCTTA 
TRSV_HQ446463      TATGACTTGC GACGTACTGA AGCGGAAATT CCCATCTTCT TGGGTTCTTA 
TRSV_HQ446464      TATGACTTGC GACGTACTGA AGCGGAAATT CCCATCTTCT TGGGTTCTTA 
TRSV_HQ446465      TATGACTTGC GACGTACTGA AGCGGAAATT CCCATCTTCT TGGGTTCTTA 
TRSV_CAPSID        TATGATTTGC GGCGTACTGA AGCGGAAATT CCCATCTTTT TGGGTTCTTA 


TRSV_AF461163      CGCTGGTGCG ACGCCATCTG GTGCCTTGGG TAAGCAAAAC TATGTCCGAA 
TRSV_AF461164      CGCTGGTGCA ACGCCATCTG GTGCCTTGGG TAAGCAAAAC TATGTCCGGA 
TRSV_AY363727      CGCTGGTGCG ACGCCATCTG GTGCCTTGGG TAAGCAAAAC TATGTCCGGA 
TRSV_HQ446458      CGCTGGTGCG ACGCCATCTG GTGCCTTGGG TAAGCAAAAC TATGTCCGGA 
TRSV_HQ446459      CGCTGGTGCG ACGCCATCTG GTGCCTTGGG TAAGCAAAAC TATGTCCGGA 
TRSV_HQ446460      CGCTGGTGCG ACGCCATCTG GTGCCTTGGG TAAGCAAAAC TATGTCCGAA 
TRSV_HQ446461      CGCTGGTGCG ACGCCATCTG GTGCCTTGGG TAAGCAAAAC TATGTCCGGA 
TRSV_HQ446462      CGCTGGTGCA ACGCCATCTG GTGCCTTGGG TAAGCAAAAC TATGTCCGGA 
TRSV_HQ446463      CGCTGGTGCA ACGCCATCTG GTGCCTTGGG TAAGCAAAAC TATGTCCGGA 
TRSV_HQ446464      CGCTGGTGCA ACGCCATCTG GTGCCTTGGG TAAGCAAAAC TATGTCCGGA 
TRSV_HQ446465      CGCTGGTGCA ACGCCATCTG GTGCCTTGGG TAAGCAAAAC TATGTCCGGA 
TRSV_CAPSID        TGCTGGTGCG ACGCCATCTG GTGCCTTGGG TAAGCAAAAC TATGTCCGGA 


TRSV_AF461163      TCTCAATTGT CAATGCCAAG GACATAGTTG CATTGCGAGT GTGCTTGCGG 
TRSV_AF461164      TCTCAATTGT TAATGCTAAG GACATAGTTG CATTGCGAGT GTGCTTGCGG 
TRSV_AY363727      TTTCAATTGT CAATGCTAAG GACATAGTTG CACTGCGAGT GTGTTTGCGA 
TRSV_HQ446458      TTTCAATTGT TAATGCTAAG GACATAGTTG CATTGCGAGT GTGCTTGCGG 
TRSV_HQ446459      TCTCAATTGT TAATGCTAAG GATATAGTTG CATTGCGAGT GTGCTTGCGG 
TRSV_HQ446460      TTTCAATTGT CAATGCTAAG GACATAGTTG CATTGCGAGT GTGTTTGCGA 
TRSV_HQ446461      TCTCAATTGT TAATGCTAAG GACATAGTTG CATTGCGAGT GTGCTTGCGG 
TRSV_HQ446462      TTTCAATTGT TAATGCTAAG GACATAGTTG CATTGCGAGT GTGCTTGCGG 
TRSV_HQ446463      TCTCAATTGT TAATGCTAAG GACATAGTTG CATTGCGAGT GTGCTTGCGG 
TRSV_HQ446464      TCTCAATTGT TAATGCTAAG GACATAGTTG CATTGCGAGT GTGCTTGCGG 
TRSV_HQ446465      TCTCAATTGT TAATGCTAAG GACATAGTTG CATTGCGAGT GTGCTTGCGG 
TRSV_CAPSID        TTTCAATTGT TAATGCCAAG GACATAGTTG CATTGCGAGT GTGCTTGCGG 


TRSV_AF461163      CCCAAATCTA TAAAATTCTG GGGTCGCTCC GCCACTTTGT TT
TRSV_AF461164      CCCAAATCTA TAAAATTCTG GGGTCGCTCC GCCACTTTGT TC
TRSV_AY363727      CCCAAATCTA TAAAGTTTTG GGGTCGCTCC GCCACTTTGT TT
TRSV_HQ446458      CCCAAATCTA TAAAATTCTG GGGTCGCTCT GCCACTTTGT TC
TRSV_HQ446459      CCCAAATCTA TAAAATTCTG GGGTCGCTCT GCCACTTTGT TT
TRSV_HQ446460      CCCAAATCTA TAAAGTTTTG GGGTCGCTCC GCCACTTTTT TT
TRSV_HQ446461      CCCAAATCTA TAAAATTCTG GGGTCGCTCC GCCACTTTGT TT
TRSV_HQ446462      CCTAAATCCA TAAAATTCTG GGGTCGCTCC GCCACTTTGT TT
TRSV_HQ446463      CCTAAATCCA TAAAATTCTG GGGTCGCTCC GCCACTTTGT TT
TRSV_HQ446464      CCTAAATCCA TAAAATTCTG GGGTCGCTCC GCCACTTTGT TT
TRSV_HQ446465      CCTAAATCCA TAAAATTCTG GGGTCGCTCC GCCACTTTGT TT
TRSV_CAPSID        CCCAAATCTA TAAAATTCTG GGGTCGCTCT GCCACTTTGT TT
