# Supplementary material for: An Evolutionary Analysis of the Secoviridae Family of Viruses
Source: PLoS One. 2014 Sep 2;9(9):e106305. doi: 10.1371/journal.pone.0106305 (PMC4152289; doi:10.1371/journal.pone.0106305)
Supplement: File S2 — (MSF) [file pone.0106305.s012.msf]

PileUp


   MSF: 1689  Type: N    Check:  5857   .. 

 Name: AF135411 oo  Len: 1689  Check:  6844  Weight:  0.0
 Name: EF370403 oo  Len: 1689  Check:  8493  Weight:  100.0
 Name: TOSRNA2 oo  Len: 1689  Check:  3730  Weight:  100.0
 Name: AF135412 oo  Len: 1689  Check:  5886  Weight:  100.0
 Name: EF370399 oo  Len: 1689  Check:  5013  Weight:  100.0
 Name: EF370400 oo  Len: 1689  Check:  4971  Weight:  100.0
 Name: EF370401 oo  Len: 1689  Check:  5181  Weight:  100.0
 Name: EF370402 oo  Len: 1689  Check:  4636  Weight:  100.0
 Name: AF135413 oo  Len: 1689  Check:  5958  Weight:  100.0
 Name: AF135414 oo  Len: 1689  Check:  5256  Weight:  100.0
 Name: TRT46022 oo  Len: 1689  Check:  9889  Weight:  100.0

//


AF135411        GGAGGGCCAT GGCAGGAAGG TACAGACGCC GCCTATGTGG GCCGTGTTAC 
EF370403        GGTGGTGCTT GGCAGGAGGG AACTGAAGCT GCTTTTTTAG GCAAGGTTAC 
TOSRNA2         GGCGGGTCCT GGCAAGAAGG TACTGAAGCC GCTTATTTAG GCAAAGTTAC 
AF135412        GGCGGGTCAT GGCAAGAAGG TACTGAAGCC GCTTTTTTAG GCAAAGTTAC 
EF370399        GGCGGGTCCT GGCAAGAAGG TACTGAAGCC GCTTTTTTAG GCAAAGTTAC 
EF370400        GGCGGGTCCT GGCAAGAAGG TACTGAAGCC GCTTTTTTAG GCAAAGTTAC 
EF370401        GGCGGGTCCT GGCAAGAAGG TACTGAAGCC GCTTTTTTAG GCAAAGTTAC 
EF370402        GGCGGGTCCT GGCAAGAAGG TACTGAAGCC GCTTTTTTAG GCAAAGTTAC 
AF135413        GGCGGATCCT GGCAAGAAGG TACTGAAGCC GCTTTTTTAG GCAAAGTTAC 
AF135414        GGCGGATCCT GGCAAGAAGG TACTGAAGCC GCTTTTTTAG GCAAAGTTAC 
TRT46022        GGCGGGTCCT GGCAAGAAGG TACTGAAGCC GCTTTTCTAG GCAAAGTTAC 


AF135411        ATGTGCCAAG GATGCTAAAG GAGGAACGCT CTTGCACACT CTTAATGTCA 
EF370403        TTGTGCCAAG GATGCTAAAG GAGGAACTCT CTTGCACACG CTGGATATTA 
TOSRNA2         CTGTGCGAAG GACGCCAAGG GTGGAACTTT ATTGCACACT TTGGATATTA 
AF135412        CTGTGCGAAG GACGCCAAGG GTGGAACTTT ATTGCACACT TTGGATATTA 
EF370399        CTGTGCGAAG GACGCCAAGG GTGGAACTTT ATTGCACACT TTGGATATTA 
EF370400        CTGTGCGAAG GACGCCAAGG GTGGAACTTT ATTGCACACT TTGGATATTA 
EF370401        CTGTGCGAAG GACGCCAAGG GTGGAACTTT ATTGCACACT TTGGATATTA 
EF370402        CTGTGCGAAG GACGCCAAGG GTGGAACTTT ATTGCACACT TTGGATATTA 
AF135413        CTGTGCGAAG GACGCCAAGG GTGGAACTTT ATTGCACACT TTGGATATTA 
AF135414        CTGTGCGAAG GACGCCAAGG GTGGAACTTT ATTGCACACT TTGGATATTA 
TRT46022        CTGTGCGAAG GACGCCAAGG GTGGAACTTT ATTGCACACT TTGGATATTA 


AF135411        TTGAAGCATG TAAGAGTATG AGTCTCCTAA GGTACAAGGA ATGGCAACGC 
EF370403        TAAGCGCTTG TAAGACTCAG AGTTTGCTTA GATATAAGGA ATGGCAGCGC 
TOSRNA2         TAAAAGAGTG CAAATCCCAA AATTTATTAA GGTATAAAGA ATGGCAACGT 
AF135412        TAAAAGAGTG CAAATCCCAA AATTTATTAA GGTATAAAGA ATGGCAGCGA 
EF370399        TAAAAGAGTG CAAATCCCAA AATTTATTAA GGTATAAAGA ATGGCAACGT 
EF370400        TAAAAGAGTG CAAATCCCAA AATTTATTAA GGTATAAAGA ATGGCAACGT 
EF370401        TAAAAGAGTG CAAATCCCAA AATTTATTAA GGTATAAAGA ATGGCAACGT 
EF370402        TAAAAGAGTG CAAATCCCAA AATTTATTAA GGTATAAAGA ATGGCAACGT 
AF135413        TAAAAGAGTG CAAATCCCAA AATTTATTAA GGTATAAAGA GTGGCAACGT 
AF135414        TAAAAGAGTG CAAATCCCAA AATTTATTAA GGTATAAAGA GTGGCAACGT 
TRT46022        TAAAAGAGTG CAAATCCCAA AATTTATTAA GGTATAAAGA ATGGCAACGT 


AF135411        CAAGGTTTTG TGCATGGAGA GCTGCGTTTG CGTTGCTTTA TTCCAACAAA 
EF370403        CAGGGTTTTC TCCATGGGAA ACTTCGGTTG CGCTGTTTTA TCCCTACTAA 
TOSRNA2         CAAGGCTTTC TTCATGGAAA GCTTAGATTG CGCTGCTTTA TACCCACTAA 
AF135412        CAAGGCTTTC TTCATGGAAA GCTTAGATTG CGCTGCTTCA TACCCACTAA 
EF370399        CAAGGCTTTC TTCATGGAAA GCTTAGATTG CGCTGCTTCA TACCCACTAA 
EF370400        CAAGGCTTTC TTCATGGAAA GCTTAGATTG CGCTGCTTCA TACCCACTAA 
EF370401        CAAGGCTTTC TTCATGGAAA GCTTAGATTG CGCTGCTTCA TACCCACTAA 
EF370402        CAAGGCTTTC TTCATGGAAA GCTTAGATTG CGCTGCTTCA TACCCACTAA 
AF135413        CAAGGCTTTC TTCATGGAAA GCTTAGATTG CGCTGTTTCA TACCCACTAA 
AF135414        CAAGGCTTTC TTCATGGAAA GCTTAGATTG CGCTGTTTCA TACCCACTAA 
TRT46022        CAAGGCTTTC TTCATGGAAA GCTTAGATTG CGCTGCTTCA TACCCACTAA 


AF135411        TATTTTTTGT GGTCATTCAA TGATGTGCAC TTTGGATGCA TTTAATCGGT 
EF370403        CATTTTTTGT GGACATTCGA TGATGTGCTC TCTGGATGCA TTTGGTCGTT 
TOSRNA2         CATTTTTTGT GGGCATTCCA TGATGTGTTC CTTGGACGCG TTTGGTCGTT 
AF135412        CATTTTTTGT GGGCATTCCA TGATGTGTTC TTTGGATGCG TTTGGTCGTT 
EF370399        CATTTTTTGT GGGCATTCCA TGATGTGTTC CTTGGATGCG TTTGGTCGTT 
EF370400        CATTTTTTGT GGGCATTCCA TGATGTGTTC CTTGGATGCG TTTGATCGTT 
EF370401        CATTTTTTGT GGGCATTCCA TGATGTGTTC CTTGGATGCG TTTGATCGTT 
EF370402        CATTTTTTGT GGGCATTCCA TGATGTGTTC CTTGGATGCG TTTGGTCGTT 
AF135413        CATTTTTTGT GGGCATTCTA TGATGTGTTC TTTGGATGCG TTTGGTCGTT 
AF135414        CATTTTTTGT GGGCATTCTA TGATGTGTTC TTTGGATGCG TTTGGTCGTT 
TRT46022        CATTTTTTGT GGGCATTCCA TGATGTGTTC TTTGGACGCG TTTGGTCGTT 


AF135411        ATGACCCCAA TATTATGGGG GCTGTTTTCC CAGTGACGTT GGCTAATTTA 
EF370403        ATGATCCGAA TGTGCTTGGC GCTAGTTTTC CGGTGAAGTT GGCAAGTTTA 
TOSRNA2         ATGATTCGAA CGTGCTAGGT GCTAGTTTTC CAGTGAAGTT GGCAAGTTTA 
AF135412        ATGATTCGAA CGTGCTAGGT GCTAGTTTTC CAGTGAAGTT GGCAAGTTTA 
EF370399        ATGATTCGAA CGTGCTAGGT GCTAGTTTTC CAGTGAAGTT GGCAAGTTTA 
EF370400        ATGATTCGAA CGTGCTAGGT GCTAGTTTTC CAGTGAAGTT GGCAAGTTTA 
EF370401        ATGATTCGAA CGTGCTAGGT GCTAGTTTTC CAGTGAAGTT GGCAAGTTTA 
EF370402        ATGATTCGAA CGTGCTAGGT GCTAGTTTTC CAGTGAAGTT GGCAAGTTTA 
AF135413        ATGATTCGAG CGTGCTAGGT GCTAGTTTTC CAGTGAAGTT GGCAAGTTTA 
AF135414        ATGATTCGAG CGTGCTAGGT GCTAGTTTTC CAGTGAAGTT GGCAAGTTTA 
TRT46022        ATGATTCGAA CGTGCTAGGT GCTAGTTTTC CAGTGAAGTT GGCAAGTTTA 


AF135411        TTGCCAACTG AGGTTATCAG TCTCTCTGAT GGGCCAGAAG TTACGTGGAC 
EF370403        CTTCCAACTG AGGTTATTAG TCTCGCTGAT GGACCCGTGG TCACTTGGAC 
TOSRNA2         TTGCCAACGG AGGTGATTAG TCTGGCTGAT GGGCCCGTGG TCACGTGGAC 
AF135412        TTGCCAACGG AGGTGATTAG TTTAGCTGAT GGACCCATGG TCACGTGGAC 
EF370399        TTGCCAACGG AGGTGATTAG TCTAGCTGAT GGACCCGTGG TCACGTGGAC 
EF370400        TTGCCAACGG AGGTGATTAG TCTAGCTGAT GGACCCGTGG TCACGTGGAC 
EF370401        TTGCCAACGG AGGTGATTAG TCTAGCTGAT GGACCCGTGG TCACGTGGAC 
EF370402        TTGCCAACGG AGGTGATTAG TCTAGCTGAT GGACCCGTGG TCACGTGGAC 
AF135413        TTGCCAACGG AGGTGATTAG CCTAGCTGAT GGACCCGTGG TCACGTGGAC 
AF135414        TTGCCAACGG AGGTGATTAG CCTAGCTGAT GGACCCGAGG TCACGTGGAC 
TRT46022        TTGCCAACGG AGGTGATTAG TCTAGCTGAT GGACCCGTGG TCACGTGGAC 


AF135411        GTTTGATATA GGGCGCCTAT GTGGTCATGG CCTTTATTAT ATGGAAGGGG 
EF370403        GTTTGATATT GGACGTTTAT GTGGGCATGG GCTCTATTAT CCTGAGGGCG 
TOSRNA2         GTTTGATATT GGGCGTCTGT GTGGTCATGG TCTCTATTAT TCCGAGGGCG 
AF135412        GTTTGATATT GGACGTCTGT GTGGTCATGG TCTCTATTAT TCTGAGGGCG 
EF370399        GTTTGATATT GGACGTCTGT GTGGTCATGG TCTCTATTAT TCTGAGGGCG 
EF370400        GTTTGATATT GGACGTCTGT GTGGTCATGG TCTCTATTAT TCTGAGGGCG 
EF370401        GTTTGATATT GGACGTCTGT GTGGTCATGG TCTCTATTAT TCTGAGGGCG 
EF370402        GTTTGATATT GGACGTCTGT GTGGTCATGG TCTCTATTAT TCTGAGGGCG 
AF135413        GTTTGATATT GGACGTCTGT GTGGTCATGG TCTCTATTAT TCTGAGGGCG 
AF135414        GTTTGATATT GGACGTCTGT GTGGTCATGG TCTCTATTAT TCTGAGGGCG 
TRT46022        GTTTGATATT GGACGTCTGT GTGGCCATGG TCTCTATTAT TCCGAGGGCG 


AF135411        CTTATTCTAG TCCCAAAATA TATTTTTTAA TTCTTTCTGA CAATGATGTT 
EF370403        CTTATTCAAA GCCCAAAATC TATTTTTTAA TTCTTTCGGA CAATGATGTC 
TOSRNA2         CTTATGCGAG GCCCAAAATT TATTTTTTAG TTCTTTCCGA TAATGATGTT 
AF135412        CTTATGCGAA GCCCAAAATT TATTTTTTAA TTCTTTCCGA TAATGATGTT 
EF370399        CTTATGCGAG GCCCAAAATT TACTTTTTAA TTCTTTCCGA TAATGATGTT 
EF370400        CTTATGCGAG GCCCAAAATT TACTTTTTAA TTCTTTCCGA TAATGATGTT 
EF370401        CTTATGCGAG GCCCAAAATT TACTTTTTAA TTCTTTCCGA TAATGATGTT 
EF370402        CTTATGCGAG GCCCAAAATT TACTTTTTAA TTCTTTCCGA TAATGATGTT 
AF135413        CTTATGCGAG GCCCAAAATT TACTTTTTAA TTCTTTCCGA TAATGATGTT 
AF135414        CTTATGCGAG GCCCAAAATT TACTTTTTAA TTCTTTCCGA TAATGATGTT 
TRT46022        CTTATGCGAG GCCCAAAATT TATTTTTTAA TTCTTTCTGA TAATGATGTT 


AF135411        CCTGCGGAAG CTGATTGGCA GTTTACCTAC CATCTTCATT TCGAGGACCA 
EF370403        CCAGCAGAAG CTGATTGGCA ATTTACTTAT CAGCTTCTGT TTGAGGATTA 
TOSRNA2         CCTGCAGAAG CAGATTGGCA ATTTACCTAT CAGCTTTTGT TCGAGGATCA 
AF135412        CCTGCAGAAG CAGATTGGCA ATTTACCTAT CAGCTTTTGT TTGAGGATCA 
EF370399        CCTGCAGAAG CAGATTGGCA ATTTACCTAT CAGCTTTTGT TTGAGGATCA 
EF370400        CCTGCAGAAG CAGATTGGCA ATTTACCTAT CAGCTTTTGT TTGAGGATCA 
EF370401        CCTGCAGAAG CAGATTGGCA ATTTACCTAT CAGCTTTTGT TTGAGGATCA 
EF370402        CCTGCAGAAG CAGATTGGCA ATTTACCTAT CAGCTTTTGT TTGAGGATCA 
AF135413        CCTGCAGAAG CAGATTGGCA ATTTACCTAT CAGCTTTTGT TTGAGGATCA 
AF135414        CCTGCAGAAG CAGATTGGCA ATTTACCTAT CAGCTTTTGT TTGAGGATCA 
TRT46022        CCTGCAGAAG CAGATTGGCA ATTTACCTAT CAGCTTTTGT TTGAGGATCA 


AF135411        TTCATTTTCG AATTCTTTCG GCGCCGTTCC TTTTATTACG CTGCCGCATA 
EF370403        TTCATTTTCC AATTCTTTTG GGGCGGTTCC TTTTATTACC TTACCCCATA 
TOSRNA2         TACATTTTCG AATTCCTTTG GGGCGGTTCC TTTTATTACC TTACCCCATA 
AF135412        TACATTTTCG AATTCCTTTG GGGCGGTTCC TTTTATTACC TTACCCCATA 
EF370399        TACATTTTCG AATTCCTTTG GGGCGGTTCC TTTTATTACC TTACCCCATG 
EF370400        TACATTTTCG AATTCCTTTG GGGCGGTTCC TTTTATTACC TTACCCCATG 
EF370401        TACATTTTCG AATTCCTTTG GGGCGGTTCC TTTTATTACC TTACCCCATG 
EF370402        TACATTTTCG AATTCCTTTG GGGCGGTTCC TTTTATTACC TTACCCCATG 
AF135413        TACATTTTCG AATTCCTTTG GGGCGGTTCC TTTTATTACC TTACCCCATA 
AF135414        TACATTTTCG AATTCCTTTG GGGCGGTTCC TTTTATTACC TTACCCCATA 
TRT46022        TACGTTTTCG AATTCCTTTG GGGCGGTTCC TTTTATTACC TTACCCCATA 


AF135411        CCTTTAATAG ATTAGATGTA GGATACTGGC GTGGGCCAAC TGAGATTGAG 
EF370403        AGTTTGATAG ATTAGATATA GGTTATTGGC GCGGGCCAAC CGAAATTGAC 
TOSRNA2         TTTTTAATAG ATTAGATATA GGTTATTGGC GCGGGCCAAC AGAGATAGAT 
AF135412        TTTTTAATAA ATTAGATATA GGTTATTGGC GCGGGCCAAC AGAGATAGAT 
EF370399        TATTTAATAG ATTAGATATA GGCTATTGGC GCGGGCCAAC AGAGATAGAT 
EF370400        TATTTAATAG ATTAGATATA GGCTATTGGC GCGGGCCAAC AGAGATAGAT 
EF370401        TATTTAATAG ATTAGATATA GGCTATTGGC GCGGGCCAAC AGAGATAGAT 
EF370402        TTTTTAATAG ATTAGATATA GGTTATTGGC GCGGGCCAAC AGAGATAGAT 
AF135413        TTTTTAATAG ATTAGATATA GGTTATTGGC GCGGGCCAAC AGAGATAGAT 
AF135414        TTTTTAATAG ATTAGATATA GGTTATTGGC GCGGGCCAAC AGAGATAGAT 
TRT46022        TTTTTAATAG ATTAGATATA GGTTATTGGC GCGGGCCAAC AGAGATAGAT 


AF135411        TTAAGTGCCA ATCCGTTGCC CAATGCCTAT AAGCTATTGT TTGGCCTCTC 
EF370403        TTAACTTCAA CCCCCGCTCC CAATGCCTAT AGATTACTTT TTGGCTTGTC 
TOSRNA2         TTAACATCAA CTCCCGCACC AAACGCCTAT CGTTTACTTT TCGGCTTGTC 
AF135412        TTAACATCAA CTCCCGCACC AAACGCCTAT CGTTTGCTTT TCGGCTTGTC 
EF370399        TTAACATCAA CTCCCGCACC AAACGCCTAT CGTTTACTTT TTGGCTTGTC 
EF370400        TTAACATCAA CTCCCGCACC AAACGCCTAT CGTTTACTTT TTGGCTTGTC 
EF370401        TTAACATCAA CTCCCGCACC AAACGCCTAT CGTTTACTTT TTGGCTTGTC 
EF370402        TTAACATCAA CTCCCGCACC AAACGCCTAT CGTTTACTTT TTGGCTTGTC 
AF135413        TTAACATCAA CTCCCGCACC GAACGCTTAT CGTTTACTTT TCGGCTTGTC 
AF135414        TTAACATCAA CTCCCGCACC GAACGCTTAT CGTTTACTTT TCGGCTTGTC 
TRT46022        TTAACATCAA CTCCCGCACC AAACGCCTAT CGTTTACTTT TCGGCTTGTC 


AF135411        TAGTGTAATA TATGAAGGGG TCACTACTCT TAACGCTAAC CAGGCACTCT 
EF370403        CACTGCCATT AGTGGTGGCA TGTCAACTCT AAGTTCGAAT CAAGCCTTGC 
TOSRNA2         CACTGTCATT AGTGGTAACA TGTCGACTTT GAATGCCAAT CAAGCCTTAT 
AF135412        CACTGTTATT AGTGGTAACA TGTCGACTTT AAATGCCAAT CAAGCCCTAT 
EF370399        CACTGTTATT AGTGGTAACA TGTCAACTTT GAATGCCAAT CAAGCCCTAT 
EF370400        CACTGTTATT AGTGGTAACA TGTCAACTTT GAATGCCAAT CAAGCCCTAT 
EF370401        CACTGTTATT AGTGGTAACA TGTCAACTTT GAATGCCAAT CAAGCCCTAT 
EF370402        CACTGTTATT AGTGGTAACA TGTCAACTTT GAATGCCAAT CAAGCCCTAT 
AF135413        CACTGTTATT AGTGGTAACA TGTCGACTTT GAATGCCAAT CAAGCCCTAT 
AF135414        CACTGTTATT AGTGGTAACA TGTCGACTTT GAATGCCAAT CAAGCCCTAT 
TRT46022        CACTGCTATT AGTGGTAACA TGTCGACTTT GAATGCCAAT CAAGCCCTAT 


AF135411        TAAGATTCTT TCAAGGATCC AATGGAGTGC TTCACGGGCG TATAAAGAAA 
EF370403        TGAGATTTTT CCAAGGTTCG AACGGTACGC TGCATGGGCG GATAAAGAAG 
TOSRNA2         TGCGTTTTTT CCAGGGCTCG AATGGCACTT TACATGGGCG CATTAAAAAG 
AF135412        TGCGTTTTTT TCAGGGCTCG AATGGCACTT TACATGGGCG CATTAAAAAG 
EF370399        TGCGTTTTTT CCAGGGCTCG AATGGCACTT TACATGGGCG CATTAAAAAG 
EF370400        TGCGTTTTTT CCAGGGCTCG AATGGCACTT TACATGGGCG CATTAAAAAG 
EF370401        TGCGTTTTTT CCAGGGCTCG AATGGCACTT TACATGGGCG CATTAAAAAG 
EF370402        TGCGTTTTTT CCAGGGCTCG AATGGCACTT TACATGGGCG CATTAAAAAG 
AF135413        TGCGTTTTTT TCAGGGCTCG AATGGCACTT TACATGGGCG CATTAAAAAG 
AF135414        TGCGTTTTTT TCAGGGCTCG AATGGCACTT TACATGGGCG CATTAAAAAG 
TRT46022        TGCGTTTTTT TCAGGGCTCG AATGGCACTT TACATGGGCG CATTAAAAAG 


AF135411        ATTGGTACAG CTTTGACGAC AGCTTCACTT CTTCTTTCTC TGCGTCATAA 
EF370403        ATAGGTACAG CTCTTACTAC CTGTTCTCTT CTTCTGTCCT TGCGACATAG 
TOSRNA2         ATAGGGACAG CACTTACAAC CTGTTCCCTT TTATTATCGT TGCGCCACAA 
AF135412        ATAGGGACAG CACTTTCAAC CTGTTCCCTT TTACTATCGT TGCGCCACAA 
EF370399        ATAGGGACAG CACTTACAAC CTGTTCCCTT TTACTATCGT TGCGCTACAA 
EF370400        ATAGGGACAG CACTTACAAC CTGTTCCCTT TTACTATCGT TGCGCTACAA 
EF370401        ATAGGGACAG CACTTACAAC CTGTTCCCTT TTACTATCGT TGCGCTACAA 
EF370402        ATAGGGACAG CACTTACAAC CTGTTCCCTT TTACTATCGT TGCGCCACAA 
AF135413        ATAGGGACAG CACTTACAAC CTGTTCCCTT TTACTATCGT TGCGCCACAA 
AF135414        ATAGGGACAG CACTTACAAC CTGTTCCCTT TTACTATCGT TGCGCCACAA 
TRT46022        ATAGGGACAG CACTTACAAC TTGTTCCCTT TTATTATCGT TGCGCCACAA 


AF135411        GCATACAGAC ATTAGCCTTG AAGAGGCTCT TCAAAGGCCC CATTTTATTT 
EF370403        AGATGCAGAT CTCACGCTAG AGACTGCCTA TCAAAGGCCC CACTTTATTT 
TOSRNA2         AGATGCGAGT CTCACATTGG AGACCGCATA TCAAAGGCCC CATTACATTT 
AF135412        AGATGCGAGT CTCACGTTGG AGACCGCATA TCAAAGGCCC CATTACATTT 
EF370399        AGATGCGAGT CTCACATTGG AGACCGCATA TCAAAGGCCC CATTACATTT 
EF370400        AGATGCGAGT CTCACATTGG AGACCGCATA TCAAAGGCCC CATTACATTT 
EF370401        AGATGCGAGT CTCACATTGG AGACCGCATA TCAAAGGCCC CATTACATTT 
EF370402        AGATGCGAGT CTCACATTGG AGACCGCATA TCAAAGGCCC CATTACATTT 
AF135413        AGATGCGGAT CTCACATTGG AGACCGCATA TCAAAGGCCC CATTACATTT 
AF135414        AGATGCGGAT CTCACATTGG AGACCGCATA TCAAAGGCCC CATTACATTT 
TRT46022        AGATGCGAGT CTCACATTGG AGACCGCATA TCAAAGGCCC CATTACATTT 


AF135411        TAAAAGATGG ACAAGGGGCA TTTTCTCTTC CTATTTCCAC TCCTTTCGCA 
EF370403        TGTCTGGTGG ACAAGGGGCC TTTTCACTAC CTATTTCCAC TCCTCATGCC 
TOSRNA2         TGGCTGACGG ACAAGGGGCT TTTTCATTAC CAATTTCTAC CCCCCATGCA 
AF135412        TGGCTGACGG ACAAGGGGCT TTTTCACTAC CAATTTCTAC CCCCCATGCA 
EF370399        TGGCTGACGG GCAAGGGGCT TTTTCACTAC CAATTTCTAC CCCCCATGCA 
EF370400        TGGCTGACGG GCAAGGGGCT TTTTCACTAC CAATTTCTAC CCCCCATGCA 
EF370401        TGGCTGACGG GCAAGGGGCT TTTTCACTAC CAATTTCTAC CCCCCATGCA 
EF370402        TGGCTGACGG ACAAGGGGCT TTTTCACTAC CAATTTCTAC CCCCCATGCA 
AF135413        TGGCTAACGG ACAAGGGGCT TTTTCATTAC CAATTTCTAC CCCCCATGCA 
AF135414        TGGCTAACGG ACAAGGGGCT TTTTCATTAC CAATTTCTAC CCCCCATGCA 
TRT46022        TGGCTGATGG ACAAGGGGCT TTTTCACTAC CAATTTCTAC CCCCCATGAA 


AF135411        GCAGCTTCTT TTTTAGAAGA TATGCTTAGA TTGGAGATAT TTGCTATCGC 
EF370403        GCGACTTCTT TTCTTGAAGA TATGCTGCGG CTGGAAATCT TTGCTATAGC 
TOSRNA2         GCAACCTCCT TTTTAGAGGA CATGTTGCGC CTGGAGATTT TTGCTATTGC 
AF135412        GCAACCTCCT TTTTAGAGGA CATGTTGCGC CTGGAGATTT TTGCTATTGC 
EF370399        GCAACCTCCT TTTTAGAGGA CATGTTGCGT CTGGAGATTT TTGCTATTGC 
EF370400        GCAACCTCCT TTTTAGAGGA CGTGTTGCGT CTGGAGATTT TTGCTATTGC 
EF370401        GCAACCTCCT TTTTAGAGGA CGTGTTGCGT CTGGAGATTT TTGCTATTGC 
EF370402        GCAACCTCCT TTTTAGAGGA CATGTTGCGC CTGGAGATTT TTGCTATTGC 
AF135413        GCAACCTCCT TTTTAGAGGA CATGTTGCGC CTGGAGATTT TTGCTATTGC 
AF135414        GCAACCTCCT TTTTAGAGGA CATGTTGCGC CTGGAGATTT TTGCTATTGC 
TRT46022        GCAACCTCCT TTGTGGAGGA CATGTTGCGC CTGGAGATTT TTGCTATTGC 


AF135411        GGGTCCTTTT AGTCCTCGCG ATAATAAGGC AAAATTCCAC TTCATGTGTT 
EF370403        GGGTCCATTT AGCCCGCAAA ATAATAAAGC TAAGTACCAG TTTATGTGTT 
TOSRNA2         TGGGCCTTTT AGTCCCAAAG ATAATAAAGC AAAATACCAA TTCATGTGTT 
AF135412        TGGGCCTTTT AGTCCCAAAG ATAATAAAGC AAAATACCAA TTCATGTGTT 
EF370399        TGGGCCTTTT AGTCCCAAAG ATAATAAAGC AAAATACCAA TTCATGTGTT 
EF370400        TGGGCCTTTT AGTCCCAAAG ATAATAAAGC AAAATACCAA TTCATGTGTT 
EF370401        TGGGCCTTTT AGTCCCAAAG ATAATAAAGC AAAATACCAA TTCATGTGTT 
EF370402        TGGGCCTTTT AGTCCCAAAG ATAATAAAGC AAAATACCAA TTCATGTGTT 
AF135413        TGGGCCTTTT AGTCCCAAAG ATAATAATGC AAAATACCAA TTCATGTGTT 
AF135414        TGGGCCTTTT AGTCCCAAAG ATAATAATGC AAAAATACCA TTCATGTGTT 
TRT46022        TGGGCCTTTT AGTCCCAAAG ATAATAAAGC AACATACCAA TTCATGTGTT 


AF135411        ATTTCGATCA CATTGAATTG GATGAACAAG TGCCACGCAC TATTGCTGGT 
EF370403        ATTTTGACCA CATAGAACTG GTTGAGGGAG TGCCTAGGAC TATAGCGGGA 
TOSRNA2         ATTTCGATCA CATAGAATTG GTTGAGGGGG TACCTAGAAC TATAGCAGGC 
AF135412        ATTTCGATCA CATAGAACTG GTTGAGGGGG TACCTAGAAC TCTAGCAGGC 
EF370399        ATTTCGATCA CATAGAACTG GTTGAGGGGG TACCTAGAAC TATAGCGGGC 
EF370400        ATTTCGATCA CATAGAACTG GTTGAGGGGG TACCTAGAAC TATAGCGGGC 
EF370401        ATTTCGATCA CATAGAACTG GTTGAGGGGG TACCTAGAAC TATAGCGGGC 
EF370402        ATTTCGATCA CATAGAACTG GTTGAGGGGG TACCTAGAAC TATAGCGGGC 
AF135413        ATTTCGATCA CATAGAACTG GTTGAGGGGG TACCTAGAAC TATAGCAGGC 
AF135414        ATTTCGATCA CATAGAACTG GTTGAGGGGG TACCTAGAAC TATAGCAGGC 
TRT46022        ATTTCGATCA CATAGAATCG GTTGAGGGGG TACCTAGAAC TATAGCAGGC 


AF135411        GAACAACTCT TCAATTGGTG CGTGTTTCAA AATTTTAAAA TCGATGACTG 
EF370403        GAACAGCAGT TCAACTGGTG TAGTTTTAGG AATTTTAAAG TTGATGACTG 
TOSRNA2         GAACAGCAGT TCAACTGGTG CAGTTTTAGA AATTTCAAAA TCGATGACTG 
AF135412        GAACAGCAGT TCAACTGGTG TAGTTTTAGC AATTTCAAAA TCGATGACTG 
EF370399        GAACAGCAGT TCAACTGGTG TAGTTTTAAA AATTTCAAAA TCGATGACTG 
EF370400        GAACAGCAGT TCAACTGGTG TAGTTTTAAA AATTTCAAAA TCGATGACTG 
EF370401        GAACAGCAGT TCAACTGGTG TAGTTTTAAA AATTTCAAAA TCGATGACTG 
EF370402        GAACAGCAGT TCAACTGGTG TAGTTTTAGA AATTTCAAAA TCGATGACTG 
AF135413        GAACAGCAGT TCAATTGGTG TAGTTTTAGA AATTTCAAAA TCGATGACTG 
AF135414        GAACAGCAGT TCAATTGGTG TAGTTTTAGA AATTTCAAAA TCGATGACTG 
TRT46022        GAGCAGCAGT TCAACTGGTG TAGTTTAACA AATTCCACAA TCGATGACTG 


AF135411        GAGGTATGAG TGGCCAGCTC GACTTCCAGA TATACTAGAT GATAAGTCGG 
EF370403        GAAGTTTGAG TGGCCAGCTC GCCTTCCAGA TATTATTGAT GATAAGTCTG 
TOSRNA2         GAAGTTTGAG TGGCCGGCTC GCCTTCCAGA TATACTTGAT GATAAGTCAG 
AF135412        GAAGTTTGAG TGGCCGGCTC GCCTTCCAGA TATACTTGAT GATAAGTCAG 
EF370399        GAGGTTTGAG TGGCCGGCTC GCCTTCCAGA TATACTTGAT GATAAGTCAG 
EF370400        GAGGTTTGAG TGGCCGGCTC GCCTTCCAGA TATACTTGAT GATAAGTCAG 
EF370401        GAGGTTTGAG TGGCCGGCTC GCCTTCCAGA TATACTTGAT GATAAGTCAG 
EF370402        GAGGTTTGAG TGGCCGGCTC GCCTTCCAGA TATACTTGAT GATAAGTCAG 
AF135413        GAGGTTTGAG TGGCCGGCTC GCCTTCCAGA TATACTTGAT GATAAGTCAG 
AF135414        GAGGTTTGAG TGGCCGGCTC GCCTTCCAGA TATACTTGAT GATAAGTCAG 
TRT46022        GAGGTTTGAG TGGCCGGCTC GCCTACCAGA TATACTTGAT GATAAGTCAG 


AF135411        ACGTATTGTT GCGTCAACAT CCTTTATCCC TACTTATTTC ATCTACTGGC 
EF370403        AGGTGCTATT AAAGCAACAT CCTTTGTCTC TACTTATTTC ATCTACTGGC 
TOSRNA2         AAGTGCTCTT AAGGCAACAT CCTTTATCTC TGCTTATCTC ATCTACCGGT 
AF135412        AAGTGCTTTT AAGGCAACAT CCTTTATCTC TGCTTATCTC ATCTACCGGT 
EF370399        AAGTGCTTTT GAGGCAACAT CCTTTATCTC TGCTTATCTC ATCTACCGGT 
EF370400        AAGTGCTTTT GAGGCAACAT CCTTTATCTC TGCTTATCTC ATCTACCGGT 
EF370401        AAGTGCTTTT GAGGCAACAT CCTTTATCTC TGCTTATCTC ATCTACCGGT 
EF370402        AAGTGCTTTT GAGGCAACAT CCTTTATCTC TGCTTATCTC ATCTACCGGT 
AF135413        AAGTGCTTTT AAGGCAACAT CCTTTATCTC TGCTTATCTC ATCTACCGGT 
AF135414        AAGTGCTTTT TAGGCAACAT CCTTTATCTC TGCTTATCTC ATCTACCGGT 
TRT46022        AAGTGCTTTT AAGGCAACAT CCTTTATCTC TGCTTATCTC ATCTACCGGT 


AF135411        TTTTTTACCG GCAGGGCCAG TTTTGTATTT CAATGGGGCC TAAATGCAAA 
EF370403        TTTTTTACGG GAAGAGCTAT CTTTGTTTTC CAATGGGGCT TGAACGCTAC 
TOSRNA2         TTTTTTACGG GTAGAGCCAT TTTTGTTTTC CAGTGGGGTT TGAATACTAC 
AF135412        TTTTTTACGG GTAGAGCCAT TTTTGTTTTC CAGTGGGGTT TGAATACTAC 
EF370399        TTTTTTACGG GTAGAGCCAT TTTTGTTTTC CAGTGGGGTT TGAATACTGC 
EF370400        TTTTTTACGG GTAGAGCCAT TTTTGTTTTC CAGTGGGGTT TGAATACTGC 
EF370401        TTTTTTACGG GTAGAGCCAT TTTTGTTTTC CAGTGGGGTT TGAATACTGC 
EF370402        TTTTTTACGG GTAGAGCCAT TTTTGTTTTC CAGTGGGGTT TGAATACTAC 
AF135413        TTTTTTACGG GTAGAGCCAT TTTCGTTTTC CAGTGGGGTT TGAATACTAC 
AF135414        TTTTTGACGG GTAGAGCCAT TTTCGTTTTC CAGTGGGGTT TGAATACTAC 
TRT46022        TTTTTTACGG GTAGAGCCAT TTTTGTTTTC CAGTGGGGTG TGAATACTAC 


AF135411        TGCCGGTAAT ATGAAGGGCT CTTTTTCTGC TCGTCTTGCC TTTGGCAAAG 
EF370403        CGCTGGAAAT ATGAAGGGTT CTTTTTCTGC TCGTCTTGCC TTTGGCAAAG 
TOSRNA2         TGCTGGGAAT ATGAAAGGTT CATTTTCTGC GCGCCTGGCC TTTGGCAAGG 
AF135412        TGCTGGGAAT ATGAAAGGCT CATTTTCTGC GCGCCTGGCC TTTGGCAAGG 
EF370399        TGCTGGGAAT ATGAAAGGCT CATTTTCTGC GCGCCTGGCC TTTGGCAAGG 
EF370400        TGCTGGGAAT ATGAAAGGCT CATTTTCTGC GCGCCTGGCC TTTGGCAAGG 
EF370401        TGCTGGGAAT ATGAAAGGCT CATTTTCTGC GCGCCTGGCC TTTGGCAAGG 
EF370402        TGCTGGGAAT ATGAAAGGCT CATTTTCTGC GCGCCTGGCC TTTGGCAAGG 
AF135413        TGCTGGGAAT ATGAAAGGCT CATTTTCTGC GCGCCTGGCC TTTGGCAAGG 
AF135414        TGCTGGGAAT ATGAAAGGCT CATTTTCTGC GCGCCTGGCC TTTGGCAAGG 
TRT46022        TGCTGGGAAT ATGAAAGGCT CATTTTCTGC GCGCCTGGCC TTTGGCAAGG 


AF135411        GCGTGGAAGA AATAGAGCAA ACCTCCACAG TGCATCCACT GGTTGGGGCC 
EF370403        GAGTGGAGGA AATTGAGCAA ACAGCAACAG TGCAGCCACT GCTTGGTGTT 
TOSRNA2         GCGTTGAGGA AATTGAGCAA ACGTCAACAG TGCAACCACT TGTTGGCGCT 
AF135412        GCGTTGAGGA AATTGAGCAA ACGTCAACAG TGCAACCACT TGTTGGCGCT 
EF370399        GCGTTGAGGA AATTGAGCAA ACGTCAACAG TGCAACCACT TGTTGGCGCT 
EF370400        GCGTTGAGGA AATTGAGCAA ACGTCAACAG TGCAACCACT TGTTGGCGCT 
EF370401        GCGTTGAGGA AATTGAGCAA ACGTCAACAG TGCAACCACT TGTTGGCGCT 
EF370402        GCGTTGAGGA AATTGAGCAA ACGTCAACAG TGCAACCACT TGTTGGCGCT 
AF135413        GCGTTGAGGA AATTGAGCAA ACGTCAACAG TGCAACCACT TGTTGGCGCT 
AF135414        GCGTTGAGGA AATTGAGCAA ACGTCAACAG TGCAACCACT TGTTGGCGCT 
TRT46022        GCGTGGAGGA AATTGACCAG ACGTCAACAG TGCAACCACT TGTTGGCGCT 


AF135411        TGTGAGGCGC GCATTCCTGT GGAGTTTAAA ACATTCACAG GATATACGAC 
EF370403        TGTGAAGCCC GTATACCTGT GGAGTTTAAA ACTTACACAG GTTTTACTAC 
TOSRNA2         TGTGAAGCCC GCATACCCGT GGAGTTTAAG ACTTACACGG GTTATACTAC 
AF135412        TGTGAAGCCC GCATACCCGT GGAGTTTAAG ACTTACACGG GTTATACTAC 
EF370399        TGTGAAGCTC GTATACCCGT GGAGTTTAAG ACTTACACGG GTTATACTAC 
EF370400        TGTGAAGCTC GTATACCCGT GGAGTTTAAG ACTTACACGG GTTATACTAC 
EF370401        TGTGAAGCTC GTATACCCGT GGAGTTTAAG ACTTACACGG GTTATACTAC 
EF370402        TGTGAAGCTC GCATACCCGT GGAGTTTAAG ACTTACACGG GTTATACTAC 
AF135413        TGTGAAGCCC GCATACCCGT GGAGTTTAAG ACTTACACGG GTTATACTAC 
AF135414        TGTGAAGCCC GCATACCCGT GGAGTTTAAG ACTTACACGG GTTATACTAC 
TRT46022        TGTGAAGCCC GCATACCCGT GGAGTTTAAG ACTTACACGG GTTATACTAC 


AF135411        CTCTGGGCCA CCAGGTAGTA TGGAACCATA CATTTATGTT CGCTTAACTC 
EF370403        TTCGGGTCCT CCAGGGTCTA TGGAGCCTTA CATTTACGTG AGACTAACGC 
TOSRNA2         TTCGGGTCCT CCTGGATCTA TGGAACCATA CATTTACGTG AGGCTTACGC 
AF135412        TTCGGGTCCT CCTGGATCCA TGGAACCATA CATTTACGTG AGGCTTACGC 
EF370399        TTCGGGTCCT CCTGGATCCA TGGAACCATA CATTTACGTG AGGCTTACGC 
EF370400        TTCGGGTCCT CCTGGATCCA TGGAACCATA CATTTACGTG AGGCTTACGC 
EF370401        TTCGGGTCCT CCTGGATCCA TGGAACCATA CATTTACGTG AGGCTTACGC 
EF370402        TTCGGGTCCT CCTGGATCCA TGGAACCATA CATTTACGTG AGGCTTACGC 
AF135413        TTCGGGTCCT CCTGGATCCA TGGAACCATA CATTTACGTG AGGCTTACGC 
AF135414        TTCGGGTCCT CCTGGATCCA TGGAACCATA CATTTACGTG AGGCTTACGC 
TRT46022        TTCGGGTCCT CCTGGATCCA TGGAACCATA CATTTACGTG AGGCTTACGC 


AF135411        AAGCTAAACT TGTGGATAGG CTTTCGATAA ATGTTATTCT GCAGGGAGGT 
EF370403        AAGCAAAACT TGTTGATAGG CTCTCTGTGA ATGTTATTTT ACAGGAGGGA 
TOSRNA2         AAGCTAAGCT TGTGGATAGG CTTTCTGTGA ATGTTATTTT ACAGGAGGGA 
AF135412        AAGCTAAGCT TGTGGATAGG CTTTCTGTGA ATGTTATTTT ACAGGAGGGA 
EF370399        AAGCTAAGCT TGTGGATAGG CTTTCTGTGA ATGTTATTTT ACAGGAGGGA 
EF370400        AAGCTAAGCT TGTGGATAGG CTTTCTGTGA ATGTTATTTT ACAGGAGGGA 
EF370401        AAGCTAAGCT TGTGGATAGG CTTTCTGTGA ATGTTATTTT ACAGGAGGGA 
EF370402        AAGCTAAGCT TGTGGATAGG CTTTCTGTGA ATGTTATTTT ACAGGAGGGA 
AF135413        AAGCTAAGCT TGTGGATAGG CTTTCTGTGA ATGTTATTTT ACAGGAGGGA 
AF135414        AAGCTAAGCT TGTGGATAGG CTTTCTGTGA ATGTTATTTT ACAGGAGGGA 
TRT46022        AACCTACGCT TGTGGATAGG CTTTCTGTGA ATGTTATTTT ACAGGAGGGA 


AF135411        TTCTCTTTCT ATGGACCTAG TGTTAAACAC ATGAAGAAGA TAGTTTCTAC 
EF370403        TTTTCTTTCT ATGGACCTAG TGTCAAACAT TTCAAGAAAG AAATCGGCAC 
TOSRNA2         TTTTCTTTCT ATGGACCTAG TGTCAAACAT TTTAAGAAAG AAGTCGGCAC 
AF135412        TTTTCTTTCT ATGGACCTAG TGTTAAACAT TTCAAGAAAG AAGTCGGCAG 
EF370399        TTTTCTTTCT ATGGACCTAG CGTCAAACAT TTCAAGAAAG AAGTCGGCAC 
EF370400        TTTTCTTTCT ATGGACCTAG CGTCAAACAT TTCAAGAAAG AAGTCGGCAC 
EF370401        TTTTCTTTCT ATGGACCTAG CGTCAAACAT TTCAAGAAAG AAGTCGGCAC 
EF370402        TTTTCTTTCT ATGGACCTAG CGTCAAACAT TTCAAGAAAG AAGTCGGCAC 
AF135413        TTTTCTTTCT ATGGACCTAG CATCAAACAT TTCAAGAAAG AAGTCGGCAC 
AF135414        TTTTCTTTCT ATGGACCTAG CATCAAACAT TTCAAGAAAG AAGTCGGCAC 
TRT46022        TTTTCTTTCT ATGGACCTAG CGTCAAACAT TTTAAGAAAG AAGTCGGCAC 


AF135411        TACTTCTGCT ACCATTGGGG GTCCAAATCC TACCGGTAGG CCACCCGAGA 
EF370403        GACTAGTGCT ACCCTAGGGA CGCAGAATCC CACAGGCCGT CCACCAGAGA 
TOSRNA2         GCCTAGTGCC ACCCTAGGGA CAAATAATCC CGTTGGGCGC CCACCTGAGA 
AF135412        ACCTAGTGCC ACCCTAGGGG TAAATAATCC CGTTGGGCGC CCACCTGAGA 
EF370399        GCCTAGTGCC ACCCTAGGGA CAAATAACCC CGTTGGGCGC CCACCTGAGA 
EF370400        GCCTAGTGCC ACCCTAGGGA CAAATAACCC CGTTGGGCGC CCACCTGAGA 
EF370401        GCCTAGTGCC ACCCTAGGGA CAAATAACCC CGTTGGGCGC CCACCTGAGA 
EF370402        GCCTAGTGCC ACCCTAGGGA CAAATAATCC CGTTGGGCGC CCACCTGAGA 
AF135413        GCCTAGTGCC ACCCTAGAGA CAAATAATCC CGTTGGGCGC CCACCTGAGA 
AF135414        GCCTAGTGCC ACCCTAGAGA CAAATAATCC CGTTGGGCGC CCACCTGAGA 
TRT46022        GCCTAGTGCC ACCCTAGAGA CAAATAACCC CGTTGGGCGC CCACCTGAGA 


AF135411        ACGTTAGCAC CACGGGCCCC GGTAGTCAAT ATGCTGCTGC TCTACAGCAG 
EF370403        ATGTAGATGT AGGAGGGCCT GGAAGCCAGT ATGCGGCTGC TCTTCAAGCA 
TOSRNA2         ACGTCGATAC AGGGGGTCCT GGCGGCCAGT ATGCAGCTGC CTTACAAGCA 
AF135412        ATGTCAATAC AGGGGGTCCT GGCGGCCAGT ATGCAGCTGC CTTACAAGCA 
EF370399        ATGTCGATAC AGGGGGTCCT GGCGGCCAGT ATGCAGCTGC CTTACAAGCA 
EF370400        ATGTCGATAC AGGGGGTCCT GGCGGCCAGT ATGCAGCTGC CTTACAAGCA 
EF370401        ATGTCGATAC AGGGGGTCCT GGCGGCCAGT ATGCAGCTGC CTTACAAGCA 
EF370402        ATGTCGATAC AGGGGGTCCT GGCGGCCAGT ATGCAGCTGC CTTACAAGCA 
AF135413        ATGTCGATAC AGGGGGTCCT GGCGGCCAGT ATGCAGCTGC CTTACAAGCA 
AF135414        ATGTCGATAC AGGGGGTCCT GGCGGCCAGT ATGCAGCTGC CTTACAAGCA 
TRT46022        ATATCGATAC AGGGGGTCCC GGCGGCCAGT ATGCAGCTGC CTTACAAGCA 


AF135411        ACTCAGCAGG CTGGGAGAAA TCCCTTTGGC CGTGGCTGA
EF370403        GCCCAGCAGG CGGGGAAAAA CCCGTTTGGA CGCGGGTGA
TOSRNA2         GCCCAGCAAG CTGGAAAAAA TCCTTTCGGG CGTGGCTAA
AF135412        GCTCAGCAAG CTGGGGAAAA TCCTTTCGGG CGTGGTTAA
EF370399        GCTCAGCAAG CTGGGAAAAA TCCTTTCGGG CGTGGTTAA
EF370400        GCTCAGCAAG CTGGGAAAAA TCCTTTCGGG CGTGGTTAA
EF370401        GCTCAGCAAG CTGGGAAAAA TCCTTTCGGG CGTGGTTGA
EF370402        GCTCAGCAAG CTGGGAAAGA TCCTTTCGGG CGTGGTTGA
AF135413        GCTCAGCAAG CTGGGAAAAA TCCTTTCGGG CGTGGTTAA
AF135414        GCTCAGCAAG CTGGGAAAAA TCCTTTCGGG CGTGGTTAA
TRT46022        GCTCAGCAAG CTGGGAGAAA TCCTTTTGGG CGTGGCTAA
