# Supplementary material for: An Evolutionary Analysis of the Secoviridae Family of Viruses
Source: PLoS One. 2014 Sep 2;9(9):e106305. doi: 10.1371/journal.pone.0106305 (PMC4152289; doi:10.1371/journal.pone.0106305)
Supplement: File S3 — (MSF) [file pone.0106305.s013.msf]

PileUp


   MSF:  327  Type: N    Check:  7286   .. 

 Name: gi|32879321|emb|AJ496031.1|_St oo  Len:  327  Check:  6472  Weight:  0.0
 Name: gi|30024120|emb|AJ496140.1|_St oo  Len:  327  Check:  6472  Weight:  100.0
 Name: gi|30024126|emb|AJ496143.1|_St oo  Len:  327  Check:  6524  Weight:  100.0
 Name: gi|30024132|emb|AJ496146.1|_St oo  Len:  327  Check:  7314  Weight:  100.0
 Name: gi|30024130|emb|AJ496145.1|_St oo  Len:  327  Check:  9751  Weight:  100.0
 Name: gi|30024124|emb|AJ496142.1|_St oo  Len:  327  Check:  7880  Weight:  100.0
 Name: gi|30024136|emb|AJ496148.1|_St oo  Len:  327  Check:  7417  Weight:  100.0
 Name: gi|30024142|emb|AJ496151.1|_St oo  Len:  327  Check:  1213  Weight:  100.0
 Name: gi|30024138|emb|AJ496149.1|_St oo  Len:  327  Check:  1254  Weight:  100.0
 Name: gi|93117590|gb|DQ452575.1|_Str oo  Len:  327  Check:  7389  Weight:  100.0
 Name: gi|93117594|gb|DQ452577.1|_Str oo  Len:  327  Check:  9175  Weight:  100.0
 Name: gi|93117592|gb|DQ452576.1|_Str oo  Len:  327  Check:  9602  Weight:  100.0
 Name: gi|30024134|emb|AJ496147.1|_St oo  Len:  327  Check:  6823  Weight:  100.0

//


gi|32879321|emb|AJ496031.1|_St      GGATGACCAC TAAAGGTTCG ACTATCTCCA GTGTCTGTTC CCACTGGGCA 
gi|30024120|emb|AJ496140.1|_St      GGATGACCAC TAAAGGTTCG ACTATCTCCA GTGTCTGTTC CCACTGGGCA 
gi|30024126|emb|AJ496143.1|_St      GGATGACCAC TAAAGGTTCG ACTATCTCCA GTGTCTGTTC CCACTGGGCA 
gi|30024132|emb|AJ496146.1|_St      GGATGACCAC TAAAGGTTCG ACTATCTCCA GTGTCTGCTC CCACTGGGCT 
gi|30024130|emb|AJ496145.1|_St      GAATGACCAC TAAAGGTTCG ACTATTTCTA GTGTCTGTTC CCACTGGGCA 
gi|30024124|emb|AJ496142.1|_St      GGATGACTAC TAAAGGTTCG ACTATCTCTA GTGTCTGTTC CCACTGGGCG 
gi|30024136|emb|AJ496148.1|_St      GGATGACTAC TAAAGGTTCG ACTATCTCTA GTGTCTGTTC CCACTGGGCG 
gi|30024142|emb|AJ496151.1|_St      GGATGACTAC CAAAGGTTCG ACTATCTCCA GTGTCTGTTC TCACTGGGCT 
gi|30024138|emb|AJ496149.1|_St      GAATGACCAC CAAAGGTTCG ACTATCTCCA GTGTTTGCTC TCATTGGGCT 
gi|93117590|gb|DQ452575.1|_Str      GGATGACCAC CAAAGGTTCG ACTATCTCTA GTGTCTGTTC CCACTGGGCA 
gi|93117594|gb|DQ452577.1|_Str      GGATGACCAC CAAAGGTTCG ACTATCTCTA GTGTCTGTTC CCACTGGGCA 
gi|93117592|gb|DQ452576.1|_Str      GGATGACCAC CAAAGGTTCG GCTATCTCTA GTGTCTGTTC CCACTGGGCA 
gi|30024134|emb|AJ496147.1|_St      GAATGACCAC CAAAGGTTCG ACTATCTCTA GTGTCTGTTC CCACTGGGCG 


gi|32879321|emb|AJ496031.1|_St      ATGTGGTCGG GTACTGCTGT CGTTGGGGTC TCCATTTCAG CCAGGAGTAG 
gi|30024120|emb|AJ496140.1|_St      ATGTGGTCGG GTACTGCTGT CGTTGGGGTC TCCATTTCAG CCAGGAGTAG 
gi|30024126|emb|AJ496143.1|_St      ATGTGGTCGG GTACTGCTGT CGTTGGGGTC TCCATTTCAG CCAGGAGTAG 
gi|30024132|emb|AJ496146.1|_St      ATGTGGTCGG GTACTGCTGT CGTTGGGGTC TCCATTTCAG CCAGGAGTAG 
gi|30024130|emb|AJ496145.1|_St      ATGTGGTCGG GTACTGCTGT CGTCGGGATC TCCATTTCAG CCAGGAGTAG 
gi|30024124|emb|AJ496142.1|_St      ATGTGGTCGG GTACTGCTGT CGTCGGGATC TCCATTTCAG CCAGGAGTAG 
gi|30024136|emb|AJ496148.1|_St      ATGTGGTCGG GTACTGCTGT CGTCGGGATC TCCATTTCAG CCAGGAGTAG 
gi|30024142|emb|AJ496151.1|_St      ATGTGGTCGG GTACCGCCGT TGTAGGGATT TCTATTTCGG CCAGGAGTAG 
gi|30024138|emb|AJ496149.1|_St      ATGTGGTCAG GTACTGCCGT TATCGGAATC TCCATTTCAG CCAGGAGTAG 
gi|93117590|gb|DQ452575.1|_Str      ATGTGGTCAG GTACTGCTGT CGTCGGGATC TCCATTTCTG CCAGGAGTAG 
gi|93117594|gb|DQ452577.1|_Str      ATGTGGTCAG GTACTGCTGT CGTCGGGATC TCCATTTCTG CCAGGAGTAG 
gi|93117592|gb|DQ452576.1|_Str      ATGTGGTCAG GTACTGCTGT CGTCGGGATC TCCATTTCTG CCAGGAGTAG 
gi|30024134|emb|AJ496147.1|_St      ATGTGGTCGG GTACTGCTGT CGTCGGGATC TCCATTTCAG CCAGGAGTAG 


gi|32879321|emb|AJ496031.1|_St      TGTTGCGGGC CAAATGACCG TGTATACGGT ACCCACTGGG ACTTTTGTTC 
gi|30024120|emb|AJ496140.1|_St      TGTTGCGGGC CAAATGACCG TGTATACGGT ACCCACTGGG ACTTTTGTTC 
gi|30024126|emb|AJ496143.1|_St      TGTTGCGGGC CAAATGACCG TGTATACGGT ACCCACTGGG ACTTTTGTTC 
gi|30024132|emb|AJ496146.1|_St      TGTTGCGGGC CAAATGACCG TGTATACGGT ACCCACTGGG ACTTTTGTTC 
gi|30024130|emb|AJ496145.1|_St      TGTTGCGGGC CAAATGACTG TGTACACGGT GCCCACCGGA ACTTTTGTTC 
gi|30024124|emb|AJ496142.1|_St      TGTCGCGGGC CAAATGACTG TGTACACGGT GCCCACTGGA ACTTTTGTTC 
gi|30024136|emb|AJ496148.1|_St      TGTCGCGGGC CAAATGACTG TGTACACGGT GCCCACTGGA ACTTTTGTTC 
gi|30024142|emb|AJ496151.1|_St      TGTTGCGGGC CAAATGACTG TGTACACGGT CCCCACTGGA ACTTTTGTTC 
gi|30024138|emb|AJ496149.1|_St      TGTTGCGGGC CAGATGACCG TCTATACGGT GCCCACTGGG ACCTTTGTTC 
gi|93117590|gb|DQ452575.1|_Str      TGTTGCGGGT CAAATGACTG TGTATACGGT GCCCACCGGA ACTTTTGTTC 
gi|93117594|gb|DQ452577.1|_Str      TGTTGCGGGT CAAATGACTG TGTACACGGT GCCCACTGGA ACTTTTGTTC 
gi|93117592|gb|DQ452576.1|_Str      TGTTGCGGGT CAAATGACTG TGTATACGGT GCCCACTGGA ACTTTTGTTC 
gi|30024134|emb|AJ496147.1|_St      TGTCGCGGGC CAAATGACTG TGTACACGGT GCCCACTGGA ACTTTTGTTC 


gi|32879321|emb|AJ496031.1|_St      ATGATATCAA CCGCTCAGTC TGCAACCAAT GGGAGCGGCG AATCATCAAA 
gi|30024120|emb|AJ496140.1|_St      ATGATATCAA CCGCTCAGTC TGCAACCAAT GGGAGCGGCG AATCATCAAA 
gi|30024126|emb|AJ496143.1|_St      ATGATATCAA CCGCTCAGTC TGCAACCAGT GGGAGCGGCG GATCATCAAA 
gi|30024132|emb|AJ496146.1|_St      ATGATATCAA CCGCTCAGTC TGCAACCAGT GGGAGCGGCG GATCATCAAA 
gi|30024130|emb|AJ496145.1|_St      ATGATATCAA CCGCTCAGTT TGCAATCAGT GGGAGCGGCG AATTATCAAA 
gi|30024124|emb|AJ496142.1|_St      ATGATATCAA CCGTTCAGTT TGTAATCAGT GGGAGCGGCG GATTATCAAA 
gi|30024136|emb|AJ496148.1|_St      ATGATATCAA CCGTTCAGTT TGTAATCAGT GGGAGCGGCG GATTATCAAA 
gi|30024142|emb|AJ496151.1|_St      ACGATATCAA CCGTTCAGTT TGCAATCAAT GGGAGCGGCG AATTATCAAA 
gi|30024138|emb|AJ496149.1|_St      ATGATATTAA TCGCTCAGTT TGTAATCAGT GGGAGCGGCG GATCATTAAA 
gi|93117590|gb|DQ452575.1|_Str      ACGACATCAA CCGCTCAGTT TGTAATCAAT GGGAGCGGCG GATCATTAAA 
gi|93117594|gb|DQ452577.1|_Str      ATGATATCAA CCGCTCAGTT TGTAATCAGT GGGAGCGGCG GATCATTAAA 
gi|93117592|gb|DQ452576.1|_Str      ATGATATCAA CCGCTCAGTT TGTAATCAGT GGGAGCGGCG GATCATTAAA 
gi|30024134|emb|AJ496147.1|_St      ATGATATCAA CCGTTCAGTT TGTAATCAGT GGGAGCGGCG GATTATCAAA 


gi|32879321|emb|AJ496031.1|_St      TTTAATGGGT CTGATCACCA CGAGATAACA TCTTCTGCCA ATTCTTGGTT 
gi|30024120|emb|AJ496140.1|_St      TTTAATGGGT CTGATCACCA CGAGATAACA TCTTCTGCCA ATTCTTGGTT 
gi|30024126|emb|AJ496143.1|_St      TTTAATGGGT CTGATCACCA CGAGATAACC TCTTCTGCCA ATTCTTGGTT 
gi|30024132|emb|AJ496146.1|_St      TTTAATGGGT CTGATCACCA CGAGATAACC TCTTCTGCCA ATTCTTGGTT 
gi|30024130|emb|AJ496145.1|_St      TTCAATGGAT CTGATCACCA TGAGATAACC TCTTCTGCCA ATTCTTGGTT 
gi|30024124|emb|AJ496142.1|_St      TTCAATGGAT CTGATCACCA CGAGATAACC TCTTCTGCCA ATTCTTGGTT 
gi|30024136|emb|AJ496148.1|_St      TTCAATGGAT CTGATCACCA CGAGATAACC TCTTCTGCCA ATTCTTGGTT 
gi|30024142|emb|AJ496151.1|_St      TTTAATGGGT CCGACCATCA TGAGATTTCC GCTTCTGCCA ATTCTTGGTT 
gi|30024138|emb|AJ496149.1|_St      TTCAATGGGT CTGATCATCA CGAGATATCC GCCTCTGCCA ATTCCTGGCT 
gi|93117590|gb|DQ452575.1|_Str      TTCAATGGAT CTGACCACCA TGAGATAACC TCTTCTGCCA ATTCTTGGTT 
gi|93117594|gb|DQ452577.1|_Str      TTCAATGGAT CTGACCATCA TGAGATAACC TCTACTGCCA ATTCTTGGTT 
gi|93117592|gb|DQ452576.1|_Str      TTCAATGGAT CTGACCATCA TGAGATAACC TCTTCTGCCA ATTCTTGGTT 
gi|30024134|emb|AJ496147.1|_St      TTCAATGGAT CTGATCACCA CGAGATAACC TCTTCTGCCA ATTCTTGGTT 


gi|32879321|emb|AJ496031.1|_St      GGGTGGTTGT TCTACCATGG GAGAAGCTTT CATGGGTTCA AAGGATCAGA 
gi|30024120|emb|AJ496140.1|_St      GGGTGGTTGT TCTACCATGG GAGAAGCTTT CATGGGTTCA AAGGATCAGA 
gi|30024126|emb|AJ496143.1|_St      GGGTGGTTGT TCTACCATGG GAGAAGCTTT CATGGGTTCA AAGGATCAGA 
gi|30024132|emb|AJ496146.1|_St      GGGTGGTTGT TCTACCATGG GAGAAGCTTT CATGGGTTCT AAGGATCAGA 
gi|30024130|emb|AJ496145.1|_St      GGGTGGTTGT TCTACCATGG GGGAAGCTTT TATGGGATCA AAGGATCAGA 
gi|30024124|emb|AJ496142.1|_St      GGGTGGTTGT TCCACCATGG GGGAAGCTTT CATGGGGTCA AAGGATCAGA 
gi|30024136|emb|AJ496148.1|_St      GGGTGGTTGT TCCACCATGG GGGAAGCTTT CATGGGGTCA AAGGATCAGA 
gi|30024142|emb|AJ496151.1|_St      GGGTGGCTGC TCCACTATGG GGGAGGCCTT TATGGGATCA AAAGACCAGA 
gi|30024138|emb|AJ496149.1|_St      GGGTGGTTGC TCTACCATGG GAGAAGCTTT CATGGGCTCA AAAGACCAGA 
gi|93117590|gb|DQ452575.1|_Str      GGGTGGTTGT TCGACCATGG GGGAAGCTTT CATGGGATCA AAGGATCAGA 
gi|93117594|gb|DQ452577.1|_Str      GGGTGGTTGT TCGACCATGG GGGAAGCTTT CATGGGATCA AAGGATCAGA 
gi|93117592|gb|DQ452576.1|_Str      GGGTGGTTGT TCGACCATGG GGGAAGCTTT CATGGGATCA AAGGATCAGA 
gi|30024134|emb|AJ496147.1|_St      GGGTGGTTGT TCCACCATGG GGGAAGCTTT CATGGGGTCA AAGGATCAGA 


gi|32879321|emb|AJ496031.1|_St      ATGGGAGCTG TATGATGTTC GTGATTT
gi|30024120|emb|AJ496140.1|_St      ATGGGAGCTG TATGATGTTC GTGATTT
gi|30024126|emb|AJ496143.1|_St      ATGGAAGCTG TATGATGTTC GTGATTT
gi|30024132|emb|AJ496146.1|_St      ATGGAAGTTG TATGATGTTC GTGATTT
gi|30024130|emb|AJ496145.1|_St      ATGGGAGCTG TATGATGTTT GAGTTTT
gi|30024124|emb|AJ496142.1|_St      ATGGGAGCTG TATGATGTTC GTTATTT
gi|30024136|emb|AJ496148.1|_St      ATGGGAGCTG TATGATGTTC GTTGTCT
gi|30024142|emb|AJ496151.1|_St      ACGGAAGCTG CATGATGTTT GTCATTT
gi|30024138|emb|AJ496149.1|_St      ATGGAAGCTG TATGATGTTT GTCATTT
gi|93117590|gb|DQ452575.1|_Str      ATGGGAGCTG TATGATGTTC GTTATTT
gi|93117594|gb|DQ452577.1|_Str      ATGGGAGCTG TATGATGTTC GTGATTT
gi|93117592|gb|DQ452576.1|_Str      ATGGGAGCTG TATGATGTTC GTGATTT
gi|30024134|emb|AJ496147.1|_St      ATGGGAGCTG TATGATGTTC GTAATTT
