# Supplementary material for: An Evolutionary Analysis of the Secoviridae Family of Viruses
Source: PLoS One. 2014 Sep 2;9(9):e106305. doi: 10.1371/journal.pone.0106305 (PMC4152289; doi:10.1371/journal.pone.0106305)
Supplement: File S4 — (MSF) [file pone.0106305.s014.msf]

PileUp


   MSF: 2118  Type: N    Check:  2565   .. 

 Name: RTSV_CP_RTU70989_1996 oo  Len: 2118  Check:   251  Weight:  0.0
 Name: RTSV_CP_AB064963_2001 oo  Len: 2118  Check:  2534  Weight:  100.0
 Name: RTSV_CP_AJ851887_2008 oo  Len: 2118  Check:  3642  Weight:  100.0
 Name: RTSV_CP_AJ888461_2005 oo  Len: 2118  Check:  3031  Weight:  100.0
 Name: RTSV_CP_AM086014_2005 oo  Len: 2118  Check:  2899  Weight:  100.0
 Name: RTSV_CP_AM234048_2007 oo  Len: 2118  Check:  3642  Weight:  100.0
 Name: RTSV_CP_AM234049_2007 oo  Len: 2118  Check:  3031  Weight:  100.0
 Name: RTSV_CP_GQ227731 oo  Len: 2118  Check:  5108  Weight:  100.0
 Name: RTSV_CP_RTU71440_1996 oo  Len: 2118  Check:  2872  Weight:  100.0
 Name: RTSV_CP_RTUPOLYP_1995 oo  Len: 2118  Check:  5555  Weight:  100.0

//


RTSV_CP_RTU70989_1996      GCTGGTGAGA CAGTTATTGT GGGTGGTGAT AAAGAGCAAG AGGCCCATCA 
RTSV_CP_AB064963_2001      GCTGGTGAGA CAGTTATTGT GGGTGGTGAT GAAGAGCAAG AGGCCCATCA 
RTSV_CP_AJ851887_2008      GCTGGTGAGA CAGTTATTGT GGGCGGTGAC GAGGAGCAAG AGGCCCATCA 
RTSV_CP_AJ888461_2005      GCTGGTGAGA CAGTCATTGT GGGCGGCGAT GAGGAGCAAG AGGCCCATCG 
RTSV_CP_AM086014_2005      GCTGGTGAGA CAGTTATTGT GGGCGGTGAT GAGGAGCAAG AGGCCCATCA 
RTSV_CP_AM234048_2007      GCTGGTGAGA CAGTTATTGT GGGCGGTGAC GAGGAGCAAG AGGCCCATCA 
RTSV_CP_AM234049_2007      GCTGGTGAGA CAGTCATTGT GGGCGGCGAT GAGGAGCAAG AGGCCCATCG 
RTSV_CP_GQ227731           GCTGGTGAGA CTGTTATTGT GGGTGGTGAT GAGGAGCAAG AGGCTCATCA 
RTSV_CP_RTU71440_1996      GCTGGTGAGA CAGTTATTGT GGGTGGTGAT GAAGAGCAAG AGGCCCATCA 
RTSV_CP_RTUPOLYP_1995      GCTGGCGAAA CGGTCATTGT GGGAGGTGAT GAAGAGCAAG AGGCCCACCA 


RTSV_CP_RTU70989_1996      GGATAGTAGT GTCGCAGCAG CTGGACCCAC TGATGAACAT AACTCCATGC 
RTSV_CP_AB064963_2001      GGATAGTAGT GTTGCAGCAG CTGGACCCAC TGATGAACAT AACGCCATGC 
RTSV_CP_AJ851887_2008      GGATAGTAGC ATTGCAGCAG CTGGACCCAC TGATGAACAT AACGCTATGC 
RTSV_CP_AJ888461_2005      GGATAGTAGC GTTGCAGCAT CTGGACCCAC CGATGAACAT AACGCTATGC 
RTSV_CP_AM086014_2005      GGATAGTAGC ATTGCAGCAG CTGGACCCAC TGATGAATAT AACGCTATGC 
RTSV_CP_AM234048_2007      GGATAGTAGC ATTGCAGCAG CTGGACCCAC TGATGAACAT AACGCTATGC 
RTSV_CP_AM234049_2007      GGATAGTAGC GTTGCAGCAT CTGGACCCAC CGATGAACAT AACGCTATGC 
RTSV_CP_GQ227731           GGATAGTAGC ATTGCAGCAG CTGGACCCAC TGATGAACAT AATGCCATGT 
RTSV_CP_RTU71440_1996      GGATAGTAGT GTTGCAGCAG CTGGACCCAC TGATGAACAC AACGCCATGC 
RTSV_CP_RTUPOLYP_1995      GGATAGTAGT GTTGCAGCAG CTGGACCCGC TGACGAACAT AATGCCATGC 


RTSV_CP_RTU70989_1996      TGCAAAAGAT CTACCTTGGC TCTTTTAAGT GGAAAGTATC TGATGGGGGG 
RTSV_CP_AB064963_2001      TGCAAAAGAT CTACCTTGGT TCTTTTAAGT GGAAAGTATC TGATGGGGGG 
RTSV_CP_AJ851887_2008      TGCAAAAGAT TTATCTTGGC TCCTTTAAGT GGAAGGTATC AGATGGAGGG 
RTSV_CP_AJ888461_2005      TGCAAAAGAT TTACCTTGGC TCCTTTAAAT GGAAGGTATC GGATGGAGGG 
RTSV_CP_AM086014_2005      TGCAAAAGAT TTACCTTGGC TCCTTTAAGT GGAAGGTATC AGATGGAGGG 
RTSV_CP_AM234048_2007      TGCAAAAGAT TTATCTTGGC TCCTTTAAGT GGAAGGTATC AGATGGAGGG 
RTSV_CP_AM234049_2007      TGCAAAAGAT TTACCTTGGC TCCTTTAAAT GGAAGGTATC GGATGGAGGG 
RTSV_CP_GQ227731           TGCAAAAGAT CTACCTCGGC TCCTTTAAAT GGAAGGTATC AGATGGAGGG 
RTSV_CP_RTU71440_1996      TGCAAAAGAT CTACCTTGGC TCTTTTAAGT GGAAAGTATC TGATGGGGGG 
RTSV_CP_RTUPOLYP_1995      TGCAGAAGAT TTACCTTGGC TCTTTTAAAT GGAAGGTGTC CGATGGGGGG 


RTSV_CP_RTU70989_1996      GGTTCAATTC TCAAAACCTT CTCTCTCCCA TCTGACATAT GGGCTGCCAA 
RTSV_CP_AB064963_2001      GGTTCAATTC TCAAAACCTT CTCTCTCCCA TCTGACATAT GGGCTGCCAA 
RTSV_CP_AJ851887_2008      GGTTCAATTC TCAAAACCTT CTCCCTCCCA TCAGACATAT GGGCTGCCAA 
RTSV_CP_AJ888461_2005      GGTTCAATTC TTAAAACCTT TTCCCTTCCA TCAGACATAT GGGCTGCCAA 
RTSV_CP_AM086014_2005      GGTTCAATTC TCAAAACCTT CTCCCTCCCA TCAGACATAT GGGCTGCCAA 
RTSV_CP_AM234048_2007      GGTTCAATTC TCAAAACCTT CTCCCTCCCA TCAGACATAT GGGCTGCCAA 
RTSV_CP_AM234049_2007      GGTTCAATTC TTAAAACCTT TTCCCTTCCA TCAGACATAT GGGCTGCCAA 
RTSV_CP_GQ227731           GGTTCAATTC TCAAAACCTT TTCCCTCCCA TCGGACATAT GGGCTGCCAA 
RTSV_CP_RTU71440_1996      GGTTCAATTC TCAAAACCTT CTCTCTCCCA TCTGACATAT GGGCTGCCAA 
RTSV_CP_RTUPOLYP_1995      GGTTCAATTC TCAAAACCTT TTCCCTTCCG TCCGATATAT GGGCTGCCAA 


RTSV_CP_RTU70989_1996      TGATAGGATG AAGAATTTCC TCAGCTATTT TCAGTATTAT ACTTGTGAGG 
RTSV_CP_AB064963_2001      TGATAGGATG AAGAATTTCC TCAGCTATTT CCAGTATTAT ACTTGTGAGG 
RTSV_CP_AJ851887_2008      TGACAGGATG AAAAATTTCC TCAGCTACTT TCAGTATTAC ACTTGTGAGG 
RTSV_CP_AJ888461_2005      TGACAGGATG AAAAATTTCC TCAGCTACTT TCAGTACTAC ACTTGTGAGG 
RTSV_CP_AM086014_2005      TGACAGGATG AAAAATTTCC TCAGCTACTT TCAGTATTAC ACTTGTGAGG 
RTSV_CP_AM234048_2007      TGACAGGATG AAAAATTTCC TCAGCTACTT TCAGTATTAC ACTTGTGAGG 
RTSV_CP_AM234049_2007      TGACAGGATG AAAAATTTCC TCAGCTACTT TCAGTACTAC ACTTGTGAGG 
RTSV_CP_GQ227731           TGACAGGATG AAAAATTTCC TCAGCTACTT TCAGTATTAT ACTTGTGAGG 
RTSV_CP_RTU71440_1996      TGATAGGATG AAGAATTTCC TCAGCTATTT CCAGTATTAT ACTTGTGAGG 
RTSV_CP_RTUPOLYP_1995      CGACAGGATG AAGAATTTCC TCAGCTATTT CCAGTATTAC ACTTGCGAGG 


RTSV_CP_RTU70989_1996      GAATGACATT TACGCTCACA ATCACCAGCA TTGGATTGCA TGGAGGTACG 
RTSV_CP_AB064963_2001      GAATGACATT TACGCTCACG ATCACCAGCA TTGGATTGCA TGGAGGTACG 
RTSV_CP_AJ851887_2008      GAATGACATT TACGCTCACG ATCACTAGTA TTGGTCTGCA TGGAGGAACG 
RTSV_CP_AJ888461_2005      GAATGACATT CACGCTCACG ATTACTAGCA TTGGTTTACA TGGAGGAACA 
RTSV_CP_AM086014_2005      GAATGACATT TACGCTCACG ATCACTAGTA TTGGTCTGCA TGGAGGAACG 
RTSV_CP_AM234048_2007      GAATGACATT TACGCTCACG ATCACTAGTA TTGGTCTGCA TGGAGGAACG 
RTSV_CP_AM234049_2007      GAATGACATT CACGCTCACG ATTACTAGCA TTGGTTTACA TGGAGGAACA 
RTSV_CP_GQ227731           GAATGACATT TACGCTCACG ATTACTAGCA TTGGTTTGCA TGGAGGAACG 
RTSV_CP_RTU71440_1996      GAATGACATT TACGCTCACG ATCACCAGCA TTGGATTGCA TGGAGGTACG 
RTSV_CP_RTUPOLYP_1995      GAATGACATT TACGCTCACA ATTACCAGCA TTGGGTTGCA TGGAGGCACG 


RTSV_CP_RTU70989_1996      CTGCTTGTAG CCTGGGATGC CTTGAGTAGT GCAACACGGA GAGGAATCGT 
RTSV_CP_AB064963_2001      CTGCTTGTAG CCTGGGATGC CTTGAGTAGT GCAACACGGA GAGGAATCGT 
RTSV_CP_AJ851887_2008      CTGCTTGTAG CCTGGGATGC CTTGAGTAGT GCGACAAGAA GGGGAATCGT 
RTSV_CP_AJ888461_2005      TTACTTGTAG CCTGGGATGC CTTGAGTAGC GCGACACGAA GAGGAATCGT 
RTSV_CP_AM086014_2005      CTGCTTGTAG CCTGGGATGC CTTGAGTAGT GCGACAAGAA GGGGAATCGT 
RTSV_CP_AM234048_2007      CTGCTTGTAG CCTGGGATGC CTTGAGTAGT GCGACAAGAA GGGGAATCGT 
RTSV_CP_AM234049_2007      TTACTTGTAG CCTGGGATGC CTTGAGTAGC GCGACACGAA GAGGAATCGT 
RTSV_CP_GQ227731           CTGCTTGTAG CCTGGGATGC CCTGAGTAGT GCGACACGAA GGGGAATCGT 
RTSV_CP_RTU71440_1996      CTGCTTGTAG CCTGGGATGC TTTGAGTAGT GCAACACGGA GAGGAATCGT 
RTSV_CP_RTUPOLYP_1995      CTGCTCGTAG CCTGGGATGC CTTGAGTAGT GCCACACGAA GAGGGATTGT 


RTSV_CP_RTU70989_1996      TTCAATGATA CAGCTGAGCA ATCTCCCCTC AATGACGCTG CATGCAAGTG 
RTSV_CP_AB064963_2001      TTCAATGATA CAGCTGAGCA ATCTCCCCTC AATGACGCTG CATGCAAGCG 
RTSV_CP_AJ851887_2008      TTCGATGATA CAGCTGAGCA ACCTCCCCTC AATGACATTG CATGCAAGTG 
RTSV_CP_AJ888461_2005      TTCGATGATA CAGCTGAGCA ACCTCCCCTC AATGACGCTG CATGCAAGTG 
RTSV_CP_AM086014_2005      TTCGATGATA CAGCTGAGCA ACCTCCCCTC AATGACATTG CATGCAAGTG 
RTSV_CP_AM234048_2007      TTCGATGATA CAGCTGAGCA ACCTCCCCTC AATGACATTG CATGCAAGTG 
RTSV_CP_AM234049_2007      TTCGATGATA CAGCTGAGCA ACCTCCCCTC AATGACGCTG CATGCAAGTG 
RTSV_CP_GQ227731           TTCGATGATA CAGCCGAGCA ATCTCCCCTC AATGACATTG CTTGCAAGTG 
RTSV_CP_RTU71440_1996      TTCAATGATA CAGCTGAGCA ATCTCCCCTC AATGACGCTG CATGCAAGTG 
RTSV_CP_RTUPOLYP_1995      TTCAATGATA CAGCTGAGTA ACCTCCCTTC AATGACGTTG CATGCGAGTG 


RTSV_CP_RTU70989_1996      GAAGCTCTAT TGGTACGCTT ACTGTGACTT CTCCTGCGAT TCAACACCAG 
RTSV_CP_AB064963_2001      GAAGCTCTAT TGGTACGCTT ACTGTGACTT CTCCTGCGAT TCAACATCAG 
RTSV_CP_AJ851887_2008      GGAGCTCTAT TGGCACTTTG ACTGTGACTT CTCCGGCAAT TCAACATCAG 
RTSV_CP_AJ888461_2005      GGAGCTCCAT TGGCACTTTG ACTGTGACTT CTCCAGCAAT TCAACACCAG 
RTSV_CP_AM086014_2005      GGAGCTCTAT TGGCACTTTG ACCGTGACTT CTCCGGCAAT TCAACATCAG 
RTSV_CP_AM234048_2007      GGAGCTCTAT TGGCACTTTG ACTGTGACTT CTCCGGCAAT TCAACATCAG 
RTSV_CP_AM234049_2007      GGAGCTCCAT TGGCACTTTG ACTGTGACTT CTCCAGCAAT TCAACACCAG 
RTSV_CP_GQ227731           GGAGCTCTAT TGGCACCTTG ACTGTGACTT CTCCGGCTAT TCAACATCAG 
RTSV_CP_RTU71440_1996      GAAGCTCTAT TGGTACGCTT ACCGTGACTT CTCCTGCGAT TCAACACCAG 
RTSV_CP_RTUPOLYP_1995      GGAGTTCTAT TGGCACGCTC ACTGTGACCT CTCCTGCGAT TCAACACCAG 


RTSV_CP_RTU70989_1996      ATTTGTACGT CTGGAAGTGA AGGTTCCATA GCTAATTTAG GCTCTCTCGT 
RTSV_CP_AB064963_2001      ATTTGTACGT CAGGAAGTGA AGGCTCCATA GCTAATTTGG GCTCCCTCGT 
RTSV_CP_AJ851887_2008      ATCTGCACGT CAGGAAGTGA AGGCTCTATA GCGAATTTGG GCTCTCTCGT 
RTSV_CP_AJ888461_2005      ATCTGCACGT CAGGAAGTGA AGGCTCTATA GCAAATTTGG GCTCTCTTGT 
RTSV_CP_AM086014_2005      ATCTGCACGT CAGGAAGTGA AGGCTCTATA GCGAATTTGG GCTCTCTCGT 
RTSV_CP_AM234048_2007      ATCTGCACGT CAGGAAGTGA AGGCTCTATA GCGAATTTGG GCTCTCTCGT 
RTSV_CP_AM234049_2007      ATCTGCACGT CAGGAAGTGA AGGCTCTATA GCAAATTTGG GCTCTCTTGT 
RTSV_CP_GQ227731           ATTTGCACGT CAGGAAGTGA AGGCTCTATA GCGAATTTGG GCTCTCTTGT 
RTSV_CP_RTU71440_1996      ATTTGTACGT CAGGAAGTGA AGGCTCCATA GCTAATTTGG GCTCTCTTGT 
RTSV_CP_RTUPOLYP_1995      ATTTGCACAT CAGGAAGTGA AGGCTCTCTA GCTAACTTGG GCTCGCTTGT 


RTSV_CP_RTU70989_1996      GATCTCTGTC GCAAATGTGC TGTGCGCTGA TTCTGCATCA ACTCAGGAAC 
RTSV_CP_AB064963_2001      GATTTCTGTT GCAAATGTGC TGTGTGCTGA TTCTGCATCA GCTCAAGAAC 
RTSV_CP_AJ851887_2008      GATCTCCGTT GCGAACGTAT TGTGCGCCGA CTCAGCTTCA GCCCAGGAAC 
RTSV_CP_AJ888461_2005      GATCTCCGTT GCGAACGTGC TGTGTGCCGA TTCAGCTTCA GCCCAAGAAC 
RTSV_CP_AM086014_2005      GATCTCCGTT GCGAACGTGT TGTGCGCCGA CTCAGCTTCA GCCCAGGAAC 
RTSV_CP_AM234048_2007      GATCTCCGTT GCGAACGTAT TGTGCGCCGA CTCAGCTTCA GCCCAGGAAC 
RTSV_CP_AM234049_2007      GATCTCCGTT GCGAACGTGC TGTGTGCCGA TTCAGCTTCA GCCCAAGAAC 
RTSV_CP_GQ227731           GATCTCCATG TCGAATGTGT TGTGCGCTGA TTCAGCTTCA GCTCAAGAAC 
RTSV_CP_RTU71440_1996      GATTTCTGTT GCAAATGTGC TGTGCGCTGA TTCTGCATCA GCTCAGGAAC 
RTSV_CP_RTUPOLYP_1995      GATTTCAGTA GCAAATGTGC TGTGTGCCGA CTCTGCATCG GCCCAGGAAC 


RTSV_CP_RTU70989_1996      TTAATGTCAA CGCTTGGGTA CAATTTGACA AGCCCAGGCT CAGCTACTGG 
RTSV_CP_AB064963_2001      TTAACGTCAA CGCTTGGGTA CAATTTGACA AGCCCAAGCT CAGCTACTGG 
RTSV_CP_AJ851887_2008      TTAATGTCAA CGCTTGGGTG CAGTTCGACA AGCCCAAGCT CAGTTATTGG 
RTSV_CP_AJ888461_2005      TTAATGTTAA TGCTTGGGTG CAGTTTGACA AGCCCAAGCT TAGTTATTGG 
RTSV_CP_AM086014_2005      TTAATGTCAA CGCTTGGGTG CAGTTTGATA AACCCAAGCT CAGTTATTGG 
RTSV_CP_AM234048_2007      TTAATGTCAA CGCTTGGGTG CAGTTCGACA AGCCCAAGCT CAGTTATTGG 
RTSV_CP_AM234049_2007      TTAATGTTAA TGCTTGGGTG CAGTTTGACA AGCCCAAGCT TAGTTATTGG 
RTSV_CP_GQ227731           TTAATGTTAA CGCTTGGGTG CAGTTTGACA AGCCTAAGCT CAGTTATTGG 
RTSV_CP_RTU71440_1996      TAAACGTCAA TGCTTGGGTA CAATTTGACA AGCCCAAGCT CAGCTACTGG 
RTSV_CP_RTUPOLYP_1995      TTAATGTCAA TGCTTGGGTA CAGTTCAACA AGCCCAAGCT TAGTTATTGG 


RTSV_CP_RTU70989_1996      ACAGCACAAC ATACGATTCG CCAGAGCGGG GGTTTCGAAG AGTCACAAGA 
RTSV_CP_AB064963_2001      ACAGCACAAC ATACGATTGC GCAGAGCGGG GGTTTCGAAG AGTCACAAGA 
RTSV_CP_AJ851887_2008      ACGGCACAAC ACACGATTGC ACAGAGCGGA GGTTTTGAGG AAACGCAGGA 
RTSV_CP_AJ888461_2005      ACGGCACAAC ATTCGATTGC ACAGAGCGGA GGCTTCGAGG AATCGCAGGA 
RTSV_CP_AM086014_2005      ACGGCACAAC ACACGATCGC ACAGAGCGGA GGTTTTGAGG AAACGCAGGA 
RTSV_CP_AM234048_2007      ACGGCACAAC ACACGATTGC ACAGAGCGGA GGTTTTGAGG AAACGCAGGA 
RTSV_CP_AM234049_2007      ACGGCACAAC ATTCGATTGC ACAGAGCGGA GGCTTCGAGG AATCGCAGGA 
RTSV_CP_GQ227731           ACGGCACAAC ATACGATCGC ACAGAGCGGA GGTTTTGAGG AATCGCAGGA 
RTSV_CP_RTU71440_1996      ACAGCACAAC ATACGATTGG CCAGAGCGGG GGTTTCGAAG AGTCACAAGA 
RTSV_CP_RTUPOLYP_1995      ACAGCACAAC ATTCAATTGC ACAGAGCGGG GGTTTTGAAG AGTCTCAAGA 


RTSV_CP_RTU70989_1996      CTTGGGTGAT TTGCAGGCCA TAATAGCAAC TGGAAAATGG TCCACTACGA 
RTSV_CP_AB064963_2001      CTTGGGTGAT TTGCAGGCCA TAATAGCAAC TGGAAAATGG TCCACTACGA 
RTSV_CP_AJ851887_2008      TTTGGGCGAT CTACAGGCCA TAATTGCCAC TGGGAAATGG TCCACTACGA 
RTSV_CP_AJ888461_2005      TTTGGGTGAT TTACAGGCCA TAATCGCCAC TGGGAAATGG TCCACAACGA 
RTSV_CP_AM086014_2005      TTTGGGCGAT CTACAGGCCA TAATTGCCAC TGGGAAATGG TCCACTACGA 
RTSV_CP_AM234048_2007      TTTGGGCGAT CTACAGGCCA TAATTGCCAC TGGGAAATGG TCCACTACGA 
RTSV_CP_AM234049_2007      TTTGGGTGAT TTACAGGCCA TAATCGCCAC TGGGAAATGG TCCACAACGA 
RTSV_CP_GQ227731           TTTGGGCGAT CTACAGGCCA TAATTGCCAC TGGGAAATGG TCCACCACGA 
RTSV_CP_RTU71440_1996      CTTGGGTGAT TTGCAGGCCA TAATAGCAAC TGGAAAATGG TCCACTACGA 
RTSV_CP_RTUPOLYP_1995      TTTGGGTGAT TTGCAGGCCA TAATAGCGAC TGGAAAGTGG TCCACTACGA 


RTSV_CP_RTU70989_1996      GTGACAAAAA CCTGATGGAG ATCATCGTTC ACCCCACTGC GTGTTACGTG 
RTSV_CP_AB064963_2001      GCGACAAAAA CCTGATGGAG ATCATCGTTC ATCCCACTGC GTGTTACGTG 
RTSV_CP_AJ851887_2008      GTGATAAGAA TTTGATGGAG ATTATTGTTC ACCCCACTGC GTGCTACGTG 
RTSV_CP_AJ888461_2005      GTGATAAGAA TTTGATGGAG ATTATTGTTC ACCCCACTGC GTGCTACGTG 
RTSV_CP_AM086014_2005      GTGATAAGAA TTTGATGGAG ATTATTGTTC ACCCCACTGC GTGCTACGTG 
RTSV_CP_AM234048_2007      GTGATAAGAA TTTGATGGAG ATTATTGTTC ACCCCACTGC GTGCTACGTG 
RTSV_CP_AM234049_2007      GTGATAAGAA TTTGATGGAG ATTATTGTTC ACCCCACTGC GTGCTACGTG 
RTSV_CP_GQ227731           GCGATAAAAA CCTGATGGAA ATTATTGTTC ACCCCACTGC GTGCTACGTG 
RTSV_CP_RTU71440_1996      GTGACAAAAA CCTGATGGAG ATCATCGTTC ACCCCACTGC GTGTTACGTG 
RTSV_CP_RTUPOLYP_1995      GCGATAAGAA TTTGATGGAA ATTATTGTTC ACCCCACCGC TTGTTATGTG 


RTSV_CP_RTU70989_1996      TCGGAGAAAT TAATATACCA GACCAACTTG AGTGTTGTGG CTCACATGTT 
RTSV_CP_AB064963_2001      TCGGAGAAAT TGATATACCA GACCAACTTG AGTGTTGTGG CTCACATGTT 
RTSV_CP_AJ851887_2008      TCGGAAAAAC TGATATACCA GACCAATTTG AGCGTTGTGG CTCACATGTT 
RTSV_CP_AJ888461_2005      TCGGAAAAAC TGATATACCA GACCAATTTG AGCGTTGTGG CCCACATGTT 
RTSV_CP_AM086014_2005      TCGGAAAAAC TGATATACCA GACCAATTTG AGCGTTGTGG CTCACATGTT 
RTSV_CP_AM234048_2007      TCGGAAAAAC TGATATACCA GACCAATTTG AGCGTTGTGG CTCACATGTT 
RTSV_CP_AM234049_2007      TCGGAAAAAC TGATATACCA GACCAATTTG AGCGTTGTGG CCCACATGTT 
RTSV_CP_GQ227731           TCGGAAAAGC TGATATATCA GACCAATTTG AGTGTTGTGG CTCACATGTT 
RTSV_CP_RTU71440_1996      TCGGAGAAAT TAATATACCA GACCAACTTG AGTGTTGTGG CTCACATGTT 
RTSV_CP_RTUPOLYP_1995      TCGGAGAAAT TAATTTATCA GACCAACTTG AGTGTTGTGG CTCACATGTT 


RTSV_CP_RTU70989_1996      TGCCAAATGG TCTGGATCTA TGAAGTACAC GTTTGTCTTT GGAGCCTCAA 
RTSV_CP_AB064963_2001      TGCCAAATGG TCTGGATCTA TGAAGTACAC GTTTGTTTTT GGAGCCTCAA 
RTSV_CP_AJ851887_2008      TGCCAAATGG TCTGGATCAA TGAAGTACAC GTTTGTTTTT GGAGCTTCGC 
RTSV_CP_AJ888461_2005      TGCCAAATGG TCTGGATCAA TGAAGTACAC GTTTGTTTTT GGAGCTTCGC 
RTSV_CP_AM086014_2005      TGCCAAATGG TCTGGATCAA TGAAGTACAC GTTTGTTTTT GGAGCTCCGC 
RTSV_CP_AM234048_2007      TGCCAAATGG TCTGGATCAA TGAAGTACAC GTTTGTTTTT GGAGCTTCGC 
RTSV_CP_AM234049_2007      TGCCAAATGG TCTGGATCAA TGAAGTACAC GTTTGTTTTT GGAGCTTCGC 
RTSV_CP_GQ227731           TGCTAAATGG TCTGGATCAA TGAGGTACAC ATTTGTTTTT GGGGCTTCAA 
RTSV_CP_RTU71440_1996      TGCCAAATGG TCTGGATCTA TGAAGTACAC GTTTGTCTTT GGAGCCTCAA 
RTSV_CP_RTUPOLYP_1995      TGCCAAATGG TCTGGATCTA TGAGGTACAC ATTTGTTTTT GGAGCTTCGA 


RTSV_CP_RTU70989_1996      TGTTCGACAG GGGGAAGATA ATGGTGAGTG CTGTTCCAGT GCAATTTAGA 
RTSV_CP_AB064963_2001      TGTTCGACAG GGGGAAGATA ATGGTGAGTG CTGTTCCAGT GCAATTTAGA 
RTSV_CP_AJ851887_2008      TGTTTGACAG GGGAAAGATA ATGGTGAGCG CTGTTCCAGT ACAGTTCAGA 
RTSV_CP_AJ888461_2005      TGTTTGACAG GGGAAAGATA ATGGTGAGCG CTGTTCCAGT GCAGTTCAGA 
RTSV_CP_AM086014_2005      TGTTTGACAG GGGAAAGATA ATGGTGAGCG CTGTTCCAGT GCAGTTCAGA 
RTSV_CP_AM234048_2007      TGTTTGACAG GGGAAAGATA ATGGTGAGCG CTGTTCCAGT ACAGTTCAGA 
RTSV_CP_AM234049_2007      TGTTTGACAG GGGAAAGATA ATGGTGAGCG CTGTTCCAGT GCAGTTCAGA 
RTSV_CP_GQ227731           TGTTTGACAG GGGAAAGATA ATGGTGAGTG CTGTTCCGGT GCAATTTAGA 
RTSV_CP_RTU71440_1996      TGTTCGACAG GGGGAAGATA ATGGTGAGTG CTGTTCCAGT GCAATTTAGA 
RTSV_CP_RTUPOLYP_1995      TGTTTGATAG GGGCAAGATA ATGGTGAGTG CTGTTCCAGT ACAGTTTAGA 


RTSV_CP_RTU70989_1996      AATTCAAAGC TCACCCTATC ACAAATGGCA GCGTTCCCTT CAATGGTATG 
RTSV_CP_AB064963_2001      AATTCAAAGC TCACCCTATC GCAAATGGCA GCGTTCCCTT CAATGGTATG 
RTSV_CP_AJ851887_2008      AATTCAAAGC TCACACTATC ACAAATGGCA GCGTTTCCCT CGATGGTGTG 
RTSV_CP_AJ888461_2005      AATTCAAAGC TCACACTATC ACAAATGGCA GCGTTTCCCT CGATGGTGTG 
RTSV_CP_AM086014_2005      AATTCAAAGC TCACACTATC ACAAATGGCA GCGTTTCCCT CGATGGTGTG 
RTSV_CP_AM234048_2007      AATTCAAAGC TCACACTATC ACAAATGGCA GCGTTTCCCT CGATGGTGTG 
RTSV_CP_AM234049_2007      AATTCAAAGC TCACACTATC ACAAATGGCA GCGTTTCCCT CGATGGTGTG 
RTSV_CP_GQ227731           AATTCAAAAC TCACTCTATC ACAAATGGCA GCATTTCCCT CAATGGTGTG 
RTSV_CP_RTU71440_1996      AATTCAAAGC TCACCCTATC ACAAATGGCG GCGTTCCCTT CAATGGTATG 
RTSV_CP_RTUPOLYP_1995      AATTCAAAGC TCACTCTATC ACAAATGGCA GCATTTCCCT CAATGGTGTG 


RTSV_CP_RTU70989_1996      CGATCTGAGT GTGGAAACGA GGGAGTTCAC TTTTGAGGTG CCATACATTT 
RTSV_CP_AB064963_2001      CGATCTGAGT GTGGAAACGA GGGAGTTCAC TTTTGAGGTG CCATACATTT 
RTSV_CP_AJ851887_2008      CGATCTGAGC GTGGATACAC GGGAGTTTAC ATTTGAGGTG CCATACATTT 
RTSV_CP_AJ888461_2005      CGATCTGAGC GTGGATACAC GGGAGTTTAC ATTTGAGGTG CCATACATTT 
RTSV_CP_AM086014_2005      TGATTTGAGC GTGGATACAC GGGAGTTTAC ATTTGAGGCG CCATACATTT 
RTSV_CP_AM234048_2007      CGATCTGAGC GTGGATACAC GGGAGTTTAC ATTTGAGGTG CCATACATTT 
RTSV_CP_AM234049_2007      CGATCTGAGC GTGGATACAC GGGAGTTTAC ATTTGAGGTG CCATACATTT 
RTSV_CP_GQ227731           TGATCTGAGT GTGGAGACGA GAGAGTTCAC TTTTGAAGTG CCATACATTT 
RTSV_CP_RTU71440_1996      CGATCTGAGT GTGGAAACGA GGGAGTTCAC TTTTGAGGTG CCATACATTT 
RTSV_CP_RTUPOLYP_1995      CGATTTGAGC ATGGAGACGA GGGAGTTCAC TTTCGAGGTT CCATACATTT 


RTSV_CP_RTU70989_1996      CCATCGGCAA AATGAGCCTG GTGTGCAAGG ATTATCTTTT TGACATTTCT 
RTSV_CP_AB064963_2001      CCATCGGCAA AATGAGCTTG GTTTGCAAGG ATTATCTTTT TGACATTTCT 
RTSV_CP_AJ851887_2008      CTATCGGCAA AATGAGTTTG GTTTGTAAAG ATTATCTTTT TGACATTTCT 
RTSV_CP_AJ888461_2005      CTATCGGCAA AATGAGTTTG GTTTGTAAAG ATTATCTTTT TGACATTTCT 
RTSV_CP_AM086014_2005      CTATCGGCAA AATGAGTTTG GTTTGTAAAG ATTATCTTTT TGACATTTCT 
RTSV_CP_AM234048_2007      CTATCGGCAA AATGAGTTTG GTTTGTAAAG ATTATCTTTT TGACATTTCT 
RTSV_CP_AM234049_2007      CTATCGGCAA AATGAGTTTG GTTTGTAAAG ATTATCTTTT TGACATTTCT 
RTSV_CP_GQ227731           TCATCGGCAA AATGAGTTTG GTTTGCAAAG ATTATCTTTT TGACATTTCT 
RTSV_CP_RTU71440_1996      CCATCGGCAA AATGAGCCTG GTGTGCAAGG ATTATCTTTT TGACATTTCT 
RTSV_CP_RTUPOLYP_1995      CCATCGGCAA GATGAGCTTG GTTTGCAAAG ATTATCTTTT TGATATCTCC 


RTSV_CP_RTU70989_1996      TCATACAATG CCGATTTGGT TGTGAGCCGA CTGCACGTGA TGGTTCTGGA 
RTSV_CP_AB064963_2001      TCATACAATG CCGATTTGGT TGTGAGCCGA CTGCATGTGA TGATTCTGGA 
RTSV_CP_AJ851887_2008      TCCTACAATG CCGATTTGGT TGTGAGCCGT CTGCATGTGA TGATCCTGGA 
RTSV_CP_AJ888461_2005      TCCTACAATG CCGATTTGGT AGTGAGCCGT TTGCATGTGA TGATCCTGGA 
RTSV_CP_AM086014_2005      TCCTACAATG CCGATTTGGT TGTGAGCCGT CTGCATGTGA TGATCCTGGA 
RTSV_CP_AM234048_2007      TCCTACAATG CCGATTTGGT TGTGAGCCGT CTGCATGTGA TGATCCTGGA 
RTSV_CP_AM234049_2007      TCCTACAATG CCGATTTGGT AGTGAGCCGT TTGCATGTGA TGATCCTGGA 
RTSV_CP_GQ227731           TCTTACAATG CCGATTTGGT TGTGAGCCGA CTGCATGTGA TGATTCTGGA 
RTSV_CP_RTU71440_1996      TCATACAATG CCGATTTGGT TGTGAGCCGA CTGCATGTGA TGGTTCTGGA 
RTSV_CP_RTUPOLYP_1995      TCTTATAATG CTGACTTGGT TGTGAGCCGA CTGCATGTGA TGATCTTGGA 


RTSV_CP_RTU70989_1996      TCCCCTGGTG AAGACTGGAA ATGCGTCTAA TTCAATAGGC TTTTATGTTG 
RTSV_CP_AB064963_2001      TCCCCTGGTG AAGACTGGAA ATGCGTCTAA TTCAATAGGC TTTTATGTTG 
RTSV_CP_AJ851887_2008      TCCCTTGGTG AAGACTGGAA ATGCGTCCAA TTCGATAGGC TTTTATGTAG 
RTSV_CP_AJ888461_2005      TCCCTTGGTG AAGACTGGAA ATGCGTCCAA TTCGATAGGC TTTTATGTAG 
RTSV_CP_AM086014_2005      TCCCTTGGTG AAGACTGGAA ATGCGTCCAA TTCGATAGGC TTTTATGTAG 
RTSV_CP_AM234048_2007      TCCCTTGGTG AAGACTGGAA ATGCGTCCAA TTCGATAGGC TTTTATGTAG 
RTSV_CP_AM234049_2007      TCCCTTGGTG AAGACTGGAA ATGCGTCCAA TTCGATAGGC TTTTATGTAG 
RTSV_CP_GQ227731           TCCCCTGGTG AATACTGGAA ATGCGTCAAA TTCAATAGGC TTTTATGTTG 
RTSV_CP_RTU71440_1996      TCCCCTGGTG AAGACTGGAA ACTCGTCTAA TTCGATAGGC TTTTATGTTG 
RTSV_CP_RTUPOLYP_1995      TCCCCTCGTG AAGACTGGAA ATGCATCGAA CTCAATAGGC TTTTATGTCG 


RTSV_CP_RTU70989_1996      TTGCCGGACC TGGCAAGGAT TTCAAACTGC ATCAAATGTG CGGGGTCAAG 
RTSV_CP_AB064963_2001      TTGCCGGACC TGGCAAGGAT TTCAAACTGC ATCAAATGTG CGGGGTCAAG 
RTSV_CP_AJ851887_2008      TTGCTGGGCC TGGCAAAGAT TTCAAATTGC ACCAAATGTG CGGGGTCAAG 
RTSV_CP_AJ888461_2005      TTGCTGGGCC TGGCAGAGAT TTCAAATTGC ACCAAATGTG CGGGGTCAAG 
RTSV_CP_AM086014_2005      TTGCTGGGCC TGGCAAAGAT TTCAAATTGC ACCAAATGTG CGGGGTCAAG 
RTSV_CP_AM234048_2007      TTGCTGGGCC TGGCAAAGAT TTCAAATTGC ACCAAATGTG CGGGGTCAAG 
RTSV_CP_AM234049_2007      TTGCTGGGCC TGGCAGAGAT TTCAAATTGC ACCAAATGTG CGGGGTCAAG 
RTSV_CP_GQ227731           TTGCTGGGCC GGGAAAAGAT TTTAAATTGC ATCAGATGTG CGGGGTCAAG 
RTSV_CP_RTU71440_1996      TTGCTGGACC TGGCAAGGAT TTCAAACTGC ATCAAATGTG CGGGGTCAAG 
RTSV_CP_RTUPOLYP_1995      TTGCTGGGCC TGGCAAGGGT TTTAAACTGC ATCAAATGTG CGGGGTCAAG 


RTSV_CP_RTU70989_1996      AGCCAATTTG CTCATGTGAT GCTGACCGCA CAGGACTTTG GAAGAAGCCT 
RTSV_CP_AB064963_2001      AGCCAATTTG CTCATGATGT GCTGACCGCA CAGGACTTTG GAAGAAGCCT 
RTSV_CP_AJ851887_2008      AGCCAATTTG CTCATGATGT GCTGACCGCA CAAGATTTTG GGAGAAGCCT 
RTSV_CP_AJ888461_2005      AGCCAATTCG CTCATGATGT GCTGACCGCA CAAGATTTTG GGAGAAGCCT 
RTSV_CP_AM086014_2005      AGCCAATTTG CTCATGATGT GCTGACCGCA CAAGATTTTG GGAGAAGCCT 
RTSV_CP_AM234048_2007      AGCCAATTTG CTCATGATGT GCTGACCGCA CAAGATTTTG GGAGAAGCCT 
RTSV_CP_AM234049_2007      AGCCAATTCG CTCATGATGT GCTGACCGCA CAAGATTTTG GGAGAAGCCT 
RTSV_CP_GQ227731           AGCCAATTTG CTCATGATGT GCTGACCGCA CAGGACTTTG GAAGGAGCCT 
RTSV_CP_RTU71440_1996      AGCCAATTTG CTCATGATGT GCTGACCGCA CAGGACTTTG GAAGAAGCCT 
RTSV_CP_RTUPOLYP_1995      AGCCAATTTG CTCATGATGT GCTGACCGCA CAGGATTTTG GAAGAAGCCT 


RTSV_CP_RTU70989_1996      ATCATGTTCG CGTCTTCTTG GTAATGGGTT TAAAGAATGG TGCTCCCGAG 
RTSV_CP_AB064963_2001      ATCATGTTCG CGTCTTCTTG GCAATGGGTT TAAGGAATGG TGCTCTCGAG 
RTSV_CP_AJ851887_2008      AACATGTTCG CGTCTTCTTG GCAATGGATT TAAAGAATGG TGCTCCCGAG 
RTSV_CP_AJ888461_2005      AACGTGTTCG CGTCTTCTTG GCAAGGGATT TAAAGAATGG TGCTCCCGAG 
RTSV_CP_AM086014_2005      AACGTGTTCG CGTCTTCTTG GCAATGGATT TAAAGAATGG TGCTCCCGAG 
RTSV_CP_AM234048_2007      AACATGTTCG CGTCTTCTTG GCAATGGATT TAAAGAATGG TGCTCCCGAG 
RTSV_CP_AM234049_2007      AACGTGTTCG CGTCTTCTTG GCAAGGGATT TAAAGAATGG TGCTCCCGAG 
RTSV_CP_GQ227731           AACGTGTTCG CGTCTCCTTG GAAATGGATT TAAAGAATGG TGTTCCCGCG 
RTSV_CP_RTU71440_1996      ATCATGTTCG CGTCTTCTTG GCAATGGGTT TAAGGAATGG TGCTCTCGAG 
RTSV_CP_RTUPOLYP_1995      ATCATGCTCG CGTCTCCTTG GCAATGGGTT CAAAGAATGG TGCTCCCGAG 


RTSV_CP_RTU70989_1996      AATCACTGTT GATGAGAGTT CCTCTGAAGA ATGGTAAGAA ACGAGCTTTT 
RTSV_CP_AB064963_2001      AATCGTTGTT GATGAGGATC CCCCTTAAAA ATGGGAAGAA ACGAGCCTTC 
RTSV_CP_AJ851887_2008      AGTCATTGTT GATGAGGGTC CCTCTTAAAA ATGGAAAGAA ACGAGCCTTC 
RTSV_CP_AJ888461_2005      AGTCGTTGTT GATGAGAGTC CCTCTTAAAA ATGGAAAGAA ACGAGCCTTC 
RTSV_CP_AM086014_2005      AGTCGTTGTT AATGAGGGTC CCTCTTAAAA ATGGAAAGAA ACGAGCCTTC 
RTSV_CP_AM234048_2007      AGTCATTGTT GATGAGGGTC CCTCTTAAAA ATGGAAAGAA ACGAGCCTTC 
RTSV_CP_AM234049_2007      AGTCGTTGTT GATGAGAGTC CCTCTTAAAA ATGGAAAGAA ACGAGCCTTC 
RTSV_CP_GQ227731           AGTCGTTGTT GATGAGGGTT CCTCTAAAGA ATGGGAAGAA ACGAGCCTTC 
RTSV_CP_RTU71440_1996      AGTCGTTGCT GATGAGGATC CCTCTGAAAA ATGGGAAGAA ACGAGCCTTC 
RTSV_CP_RTUPOLYP_1995      AATCGCTGTT GATGAGAGTT CCTCTGAAGA GTGGCAAGAA ACGAGCCTTC 


RTSV_CP_RTU70989_1996      AAGTACGCCG TGACCCCCCG CATGCGAACA CTGCCTCCTG AAGCCACAAG 
RTSV_CP_AB064963_2001      AAGTATGCTG TGACCCCCCG GATGCGAACA CTGCCTCCTG AAGCCACGAG 
RTSV_CP_AJ851887_2008      AAGTATGCCG TGACTCCCCG GATGCGAACT CTGCCTCCTG AAGCCACAAG 
RTSV_CP_AJ888461_2005      AAGTATGCCG TGACTCCCCG GATGCGAACA CTGCCTCCTG AAGCCACAAG 
RTSV_CP_AM086014_2005      AAGTATGCCG TGACTCCCCG GATGCGAACT CTGCCTCCTG AAGCCACAAG 
RTSV_CP_AM234048_2007      AAGTATGCCG TGACTCCCCG GATGCGAACT CTGCCTCCTG AAGCCACAAG 
RTSV_CP_AM234049_2007      AAGTATGCCG TGACTCCCCG GATGCGAACA CTGCCTCCTG AAGCCACAAG 
RTSV_CP_GQ227731           AAGTATGCTG TGACCCCCCG CATGCGAACG CTGCCCCCTG AAGCCACAAG 
RTSV_CP_RTU71440_1996      AAGTATGCTG TGACCCCCCG GATGCGAACA CTGCCTCCTG AAGCCACAAG 
RTSV_CP_RTUPOLYP_1995      AAGTACGCTG TGACTCCCCG AATGCGAACA CTGCCTCCTG AAGCCACAAG 


RTSV_CP_RTU70989_1996      CCTTAGTTGG TTGAGTCAAA TTTTTGTTGA GTGGCGTGGA TCCCTGACTT 
RTSV_CP_AB064963_2001      TCTTAGCTGG TTGAGCCAAA TTTTTGTTGA ATGGCGTGGA TCCCTGACTT 
RTSV_CP_AJ851887_2008      TCTTAGCTGG TTGAGCCAAA TTTTTGTTGA GTGGCGCGGA TCTTTGACTT 
RTSV_CP_AJ888461_2005      CCTTAGCTGG TTGAGCCAAA TTTTTGTTGA GTGGCGCGGA TCTCTGACTT 
RTSV_CP_AM086014_2005      TCTTAGCTGG TTGAGCCAAA TTTTTGTTGA GTGGCGCGGA TCTCTGACTT 
RTSV_CP_AM234048_2007      TCTTAGCTGG TTGAGCCAAA TTTTTGTTGA GTGGCGCGGA TCTTTGACTT 
RTSV_CP_AM234049_2007      CCTTAGCTGG TTGAGCCAAA TTTTTGTTGA GTGGCGCGGA TCTCTGACTT 
RTSV_CP_GQ227731           CCTTAGCTGG TTGAGCCAAA TCTTTGTTGA GTGGCGTGGA TCTTTAACTT 
RTSV_CP_RTU71440_1996      TCTTAGCTGG TTAAGCCAAA TTTTTGTTGA ATGGCGTGGA TCCCTGACTT 
RTSV_CP_RTUPOLYP_1995      CCTTAGTTGG TTGAGCCAAA TTTTCGTTGA ATGGCGTGGA TCTCTGACTT 


RTSV_CP_RTU70989_1996      ATACTATTCA CGTTCAATCT GGATCTGCTA TTCAGCATTC GTACATGCGC 
RTSV_CP_AB064963_2001      ATACTATTCA CGTTCAATCT GGGTCCGCTA TCCAGCACTC ATACATGCGC 
RTSV_CP_AJ851887_2008      ACACTATTCA CGTCCAATCT GGGTCCGCTA TTCAACACTC GTATATGCGC 
RTSV_CP_AJ888461_2005      ATACTATTCA TGTCCAATCT GGATCCGCTA TTCAACACTC GTACATGCGC 
RTSV_CP_AM086014_2005      ACACTATTCA CGTCCAATCT GGGTCCGCCA TTCAATACTC GTATATGCGC 
RTSV_CP_AM234048_2007      ACACTATTCA CGTCCAATCT GGGTCCGCTA TTCAACACTC GTATATGCGC 
RTSV_CP_AM234049_2007      ATACTATTCA TGTCCAATCT GGATCCGCTA TTCAACACTC GTACATGCGC 
RTSV_CP_GQ227731           ATACTATTCA CGTTCAATCA GGATCCGCTA TTCAACACTC GTACATGCGT 
RTSV_CP_RTU71440_1996      ATACTATTCA CGTTCAATCT GGGTCCGCTA TCCAGCATTC ATACATGCGC 
RTSV_CP_RTUPOLYP_1995      ACACCATCCA CGTTCAATCT GGATCTGCTA TCCAGCATTC GTACATGCGC 


RTSV_CP_RTU70989_1996      ATCTGGTATG ACCCCAATGG CAAGACTGAT GAAAAGGAGG TT........ 
RTSV_CP_AB064963_2001      ATCTGGTACG ATCCCAATGG GAAAACTGAT GAGAAGGAGA TC........ 
RTSV_CP_AJ851887_2008      ATCTGGTATG ACCCCAATGG CAAAACTGAT GAAAAGGAGG TC........ 
RTSV_CP_AJ888461_2005      ATCTGGTATG ACCCCAATGG AAAAACTGAT GAAAAGGAGG TC........ 
RTSV_CP_AM086014_2005      ATCTGGTATG ACCCCAATGG CAAAACTGAT GAAAAGGAGG TC........ 
RTSV_CP_AM234048_2007      ATCTGGTATG ACCCCAATGG CAAAACTGAT GAAAAGGAGG TC........ 
RTSV_CP_AM234049_2007      ATCTGGTATG ACCCCAATGG AAAAACTGAT GAAAAGGAGG TC........ 
RTSV_CP_GQ227731           ATCTGGTATG ACCCCAATGG CAAAACTGAT GAGAGGGAGG TCCAACACTC 
RTSV_CP_RTU71440_1996      ATCTGGTACG ATCCCAATGG AAAAACTGAT GAGAAGGAGA TC........ 
RTSV_CP_RTUPOLYP_1995      ATCTGGTATG ACCCCAATGG CAAAACTGAT GAAAAGGAGG TC........ 


RTSV_CP_RTU70989_1996      .AAATTTCTT GACAGCGCGC ACCCACCAGC AGGAATCAAG GTGTATCATT 
RTSV_CP_AB064963_2001      .AAGTTTCTT GACAGTGCGC ATCCACCGGC AGGGATCAAG GTGTATCATT 
RTSV_CP_AJ851887_2008      .AAATTTCTT GACAGCGCGC ATCCACCAGC AGGGATCAAA GTGTACCACT 
RTSV_CP_AJ888461_2005      .AAATTTCTT GACAGCGCGC ATCCACCAGC AGGGATCAAA GTGTACCACT 
RTSV_CP_AM086014_2005      .AAATTTCTT GACAGCGCGC ATCCACCAGC AGGGATCAAA GTGTACCACT 
RTSV_CP_AM234048_2007      .AAATTTCTT GACAGCGCGC ATCCACCAGC AGGGATCAAA GTGTACCACT 
RTSV_CP_AM234049_2007      .AAATTTCTT GACAGCGCGC ATCCACCAGC AGGGATCAAA GTGTACCACT 
RTSV_CP_GQ227731           GAAATTTCTT GACAGCGCGC ATCCACCAGC AGGGATTAAA GTGTATCACT 
RTSV_CP_RTU71440_1996      .AAATTTCTT GACAGTGCGC ATCCACCAGC AGGGATCAAG GTGTATCATT 
RTSV_CP_RTUPOLYP_1995      .AAATTTCTT GACAGTGCAC ATCCACCAGC AGGGATCAAG GTGTATCATT 


RTSV_CP_RTU70989_1996      GGGACCTCAA AATAGGAGAT AGCTTTCGCT TCACTGTCCC GTATTGTGCA 
RTSV_CP_AB064963_2001      GGGACCTCAA AATAGGAGAT AGCTTTCGCT TCACTGTCCC GTATTGTGCG 
RTSV_CP_AJ851887_2008      GGGACCTCAA AATAGGAGAC TGCTTTCGCT TCACTGTCCC ATACTGTGCA 
RTSV_CP_AJ888461_2005      GGGACCTCAA AATAGGAGAC TGCTTTCGCT TCACCGTCCC ATACTGTGCA 
RTSV_CP_AM086014_2005      GGGACCTCAA AATAGGAGAC TGCTTTCGCT TCACTGTCCC ATACTGTGCA 
RTSV_CP_AM234048_2007      GGGACCTCAA AATAGGAGAC TGCTTTCGCT TCACTGTCCC ATACTGTGCA 
RTSV_CP_AM234049_2007      GGGACCTCAA AATAGGAGAC TGCTTTCGCT TCACCGTCCC ATACTGTGCA 
RTSV_CP_GQ227731           GGGACCTCAA GATAGGAGAC TGCTTCCGCT TTACTGTCCC ATACTGTGCA 
RTSV_CP_RTU71440_1996      GGGACCTCAA AATAGGAGAT AGCTTTCGCT TCACTGTCCC ATACTGTGCG 
RTSV_CP_RTUPOLYP_1995      GGGACCTCAA AATAGGAGAT AGCTTTCGCT TCACCGTCCC ATACTGCGCT 


RTSV_CP_RTU70989_1996      AGAACGGAGA AATTGCAGAT CCCAAAGGCT TACGCGTCAA CGCCATATGA 
RTSV_CP_AB064963_2001      AGAACAGAGA AATTGCAGAT CCCAAAGGCT TATGCATCAA CACCGTATGA 
RTSV_CP_AJ851887_2008      AGAACAGAGA AATTGCAGAT CCCAAAGGCT TATGCGTCAA CACCGTACGA 
RTSV_CP_AJ888461_2005      AGAACAGAGA AATTGCAGAT CCCAAAGGCT TATGCGTCAA CACCGTACGA 
RTSV_CP_AM086014_2005      AGAACAGAGA AATTGCAGAT CCCAAAGGCT TATGCGTCGA CACCGTACGA 
RTSV_CP_AM234048_2007      AGAACAGAGA AATTGCAGAT CCCAAAGGCT TATGCGTCAA CACCGTACGA 
RTSV_CP_AM234049_2007      AGAACAGAGA AATTGCAGAT CCCAAAGGCT TATGCGTCAA CACCGTACGA 
RTSV_CP_GQ227731           AGAACGGAGA AATTGCAGAT CCCAAAGGCT TATGCGTCAA CACCGTACGA 
RTSV_CP_RTU71440_1996      AGAACAGAGA AATTGCAGAT CCCAAAGGCT TATGCGTCAA CACCATATGA 
RTSV_CP_RTUPOLYP_1995      AGAACGGAGA AATTGCAGAT CCCAAAAGCT TATGCGTCAA CGCCATACGA 


RTSV_CP_RTU70989_1996      GTGGCTCACA ATGTACAATG GGGCGGTGAC TTTTGATTTG CGTAGTGGTG 
RTSV_CP_AB064963_2001      GTGGCTCACG ATGTACAATG GGGCGGTGAC TATCGATTTG CGTAGTGGTG 
RTSV_CP_AJ851887_2008      GTGGCTCACG ATGTACAATG GAGCGGTGAC TTTTGATTTG CGCAGTGGTG 
RTSV_CP_AJ888461_2005      GTGGCTCACG ATGTACAATG GAGCGGTGAC TTTTGATTCG CGCAGTGGTG 
RTSV_CP_AM086014_2005      GTGGCTCACG ATGTACAATG GAGCAGTGAC TTTTGATTTG CGCAGTGGTG 
RTSV_CP_AM234048_2007      GTGGCTCACG ATGTACAATG GAGCGGTGAC TTTTGATTTG CGCAGTGGTG 
RTSV_CP_AM234049_2007      GTGGCTCACG ATGTACAATG GAGCGGTGAC TTTTGATTCG CGCAGTGGTG 
RTSV_CP_GQ227731           GTGGCTCACA ATGTACAATG GAGCGGTGAC TTTTGATTTG CGCAGCGGTG 
RTSV_CP_RTU71440_1996      GTGGCTCACG ATGTACAATG GGGCGGTGAC TATTGATTTG CGTAGTGGTA 
RTSV_CP_RTUPOLYP_1995      GTGGCTCACG ATGTACAACG GGGCGGTGAC TTTTGATTTG CGTAGTGGTG 


RTSV_CP_RTU70989_1996      CCGACATGGA GCTCTTTGTT TCGATTGCTG GAGGAGATGA CTTTGAAATG 
RTSV_CP_AB064963_2001      CCGACATGGA GCTATTTGTC TCGATTGCTG GGGGAGACGA TTTTGAGATG 
RTSV_CP_AJ851887_2008      CCGACATGGA GCTCTTCGTC TCGATCGCTG GAGGAGATGA TTTTGAGATG 
RTSV_CP_AJ888461_2005      CCGACATGGA GCTCTTCGTC TCGATCGCTG GAGGAGATGA TTTTGAGATG 
RTSV_CP_AM086014_2005      CCGACATGGA GCTCTTCGTC TCGATTGCTG GAGGAGATGA TTTTGAGATG 
RTSV_CP_AM234048_2007      CCGACATGGA GCTCTTCGTC TCGATCGCTG GAGGAGATGA TTTTGAGATG 
RTSV_CP_AM234049_2007      CCGACATGGA GCTCTTCGTC TCGATCGCTG GAGGAGATGA TTTTGAGATG 
RTSV_CP_GQ227731           CCGACATGGA GCTCTTCGTC TCGATCGCTG GAGGAGATGA TTTTGAGATG 
RTSV_CP_RTU71440_1996      CCGACATGGA ACTATTCGTC TCGATTGCTG GGGGAGATGA TTTTGAGATG 
RTSV_CP_RTUPOLYP_1995      CCGACATGGA GCTTTTTGTC TCAATTGCTG GGGGAGACGA TTTTGAAATG 


RTSV_CP_RTU70989_1996      TTCGAACAGA CAGTGCCCCC AAAATGTGGC TCAGTGAGTG ATTCGTACAC 
RTSV_CP_AB064963_2001      TTCGAACAGA CCGTGCCTCC AAAATGTGGC TCAGTGAGTG ACTCATACAC 
RTSV_CP_AJ851887_2008      TTTGAACAGA CCGTGCCTCC AAAATGTGGT TCAGTGAGCG ACTCATACAC 
RTSV_CP_AJ888461_2005      TTTGAACAGA CCGTGCCTCC AAAATGTGGT TCAGTGAGCG ACTCATACAC 
RTSV_CP_AM086014_2005      TTTGAACAGA CCGTGCCTCC AAAATGTGGT TCAGTGAGCG ACTCATACAC 
RTSV_CP_AM234048_2007      TTTGAACAGA CCGTGCCTCC AAAATGTGGT TCAGTGAGCG ACTCATACAC 
RTSV_CP_AM234049_2007      TTTGAACAGA CCGTGCCTCC AAAATGTGGT TCAGTGAGCG ACTCATACAC 
RTSV_CP_GQ227731           TTTGAACAGA CCGTGCCTCC AAAATGTGGT TCAGTGAGCG ACTCATACAC 
RTSV_CP_RTU71440_1996      TTCGAACAGA CCGTGCCTCC AAAATGTGGC TCAGTGAGTG ACTCATACAC 
RTSV_CP_RTUPOLYP_1995      TTCGAACAGA CAGTGCCCCC AAAATGCGGC TCAGTGAGTG ATTCGTACAC 


RTSV_CP_RTU70989_1996      TGTCCTATCA TATGCGGATG ACGTTAAGAG CGAGACGGAG GTGCCAAACA 
RTSV_CP_AB064963_2001      CGTCCTGTCG TATGCGGATG ATATTAAGAG TGTGACGGAG GTACCGAACA 
RTSV_CP_AJ851887_2008      TGTCCTATCA TATGCAGACG ATGTTAAGAG CGTGACGGAA GTGCCGAACA 
RTSV_CP_AJ888461_2005      TGTCCTATCA TACGCAGACG ATGTTAAGAG CGTGACGGAA GTGCCGAACA 
RTSV_CP_AM086014_2005      TGTCCTATCA TATGCAGACG ATGTTAAGAG CGTGACGGAA GTGCCGAACA 
RTSV_CP_AM234048_2007      TGTCCTATCA TATGCAGACG ATGTTAAGAG CGTGACGGAA GTGCCGAACA 
RTSV_CP_AM234049_2007      TGTCCTATCA TACGCAGACG ATGTTAAGAG CGTGACGGAA GTGCCGAACA 
RTSV_CP_GQ227731           AGTCCTATCA TATGCAGACG ATGTTAAGAG CGTGACGGAG GTGCCAAACA 
RTSV_CP_RTU71440_1996      CGTCCTGTCG TATGCGGATG ATATTAAGAG TGTGACGGAG GTGCCAAACA 
RTSV_CP_RTUPOLYP_1995      TGTCCTATCA TATGCGGATG ACGTTAAGAG CGTGACGGAG GTGCCGAATA 


RTSV_CP_RTU70989_1996      AGACCACGTA CCTGGCAGAT GAGCAACCAA CGACTTCAGC ACCCCGTACA 
RTSV_CP_AB064963_2001      AGACCACATA TTTGGCAGAT GAGCAACCAA CAACCTCAGC ACCTCGCACA 
RTSV_CP_AJ851887_2008      AGACCACGTA CTTGGCAGAT GAGCAACCAA CCACCTCGGC ACCTCGTACG 
RTSV_CP_AJ888461_2005      AGACCACGTA TTTGGCGGAT GAGCAACCAA CAACCTCGGC ACCTCGTATG 
RTSV_CP_AM086014_2005      AGACCACGTA TTTGGCAGAT GAGCAACCAA CAACCTCGGC ACCTCGTACG 
RTSV_CP_AM234048_2007      AGACCACGTA CTTGGCAGAT GAGCAACCAA CCACCTCGGC ACCTCGTACG 
RTSV_CP_AM234049_2007      AGACCACGTA TTTGGCGGAT GAGCAACCAA CAACCTCGGC ACCTCGTATG 
RTSV_CP_GQ227731           AAACCACGTA TCTGGCAGAT GAGCAACCGA CAACTTCGGC ACCTCGTACA 
RTSV_CP_RTU71440_1996      AGACCACGTA CCTGGCAGAT GAGCAACCAA CGACTTCAGC ACCCCGTACA 
RTSV_CP_RTUPOLYP_1995      AGACCACGTA TCTGGCAGAT GAGCAACCAA CAACCTCAGC ACCTCGTACA 


RTSV_CP_RTU70989_1996      TCTACTGTGG ACACTGAGGA GGACCCGCCG ACTGAAGGGG AGATTGCGAG 
RTSV_CP_AB064963_2001      TCTACTGTGG ACACCGAGGA AGACCCGCCA ACGGAAGGAG AGATTGCAAG 
RTSV_CP_AJ851887_2008      TCTACTGTGG ATACCGACGA GGACCCACCG ACTGAGGGAG AGATCGCGAG 
RTSV_CP_AJ888461_2005      TCTACTGTGG ATACCGACGA GGACCCACCG ACCGAGGGAG AGATCGCGAG 
RTSV_CP_AM086014_2005      TCTACTGTGG ATACTGACGA AGACCCACCA ACTGAGGGAG AGATCGCGAG 
RTSV_CP_AM234048_2007      TCTACTGTGG ATACCGACGA GGACCCACCG ACTGAGGGAG AGATCGCGAG 
RTSV_CP_AM234049_2007      TCTACTGTGG ATACCGACGA GGACCCACCG ACCGAGGGAG AGATCGCGAG 
RTSV_CP_GQ227731           TCTGCTGTGG ATACTGATGA GGACCCACCG ACTGAGGGAG AGATTGCAAG 
RTSV_CP_RTU71440_1996      TCTACTGTGG ACACTGAGGA GGACCCGCCG ACTGAAGGGG AGATTGCGAG 
RTSV_CP_RTUPOLYP_1995      TCTATTGTGA ACACTGAGGA TGATCCGCCA ACTGAAGGGG AGATTGCGAG 


RTSV_CP_RTU70989_1996      AACTACGAAT GGAACTCTTG TGCAGTATCG CGGAGGAGCT TGGAAACCAA 
RTSV_CP_AB064963_2001      AACTTCAAAT GGAACCCTCG TACAATATCG TGGAGGAGCC TGGAAGCCAA 
RTSV_CP_AJ851887_2008      GACTTCGAAT GGAACTCTTG TGCAGTACCG TGGAGGAGCG TGGAAGCCAA 
RTSV_CP_AJ888461_2005      GACTTCAAAT GGAACTCTTG TGCAGTACCG TGGAGGAGCG TGGAAGCCAA 
RTSV_CP_AM086014_2005      GACTTCAAAT GGAACTCTTG TGCAGTACCG TGGAGGAGCG TGGAAGCCAA 
RTSV_CP_AM234048_2007      GACTTCGAAT GGAACTCTTG TGCAGTACCG TGGAGGAGCG TGGAAGCCAA 
RTSV_CP_AM234049_2007      GACTTCAAAT GGAACTCTTG TGCAGTACCG TGGAGGAGCG TGGAAGCCAA 
RTSV_CP_GQ227731           GACGACAAAT GGAACTCTTG TGCAGTACCG TGGAGGAGCG TGGAAGCCAA 
RTSV_CP_RTU71440_1996      AACTACGAAT GGAACTCTTG TGCAGTATCG CGGAGGAGCT TGGAAACCAA 
RTSV_CP_RTUPOLYP_1995      AACTACGAAT GGAACCCTTG TGCAGTATCG TGGAGGAGCT TGGAAACCAA 


RTSV_CP_RTU70989_1996      TGGTGGAGCG TACGCCAACG ATGTCGAAGA AGCAAGTGGG TCCGGAGCTT 
RTSV_CP_AB064963_2001      TGGTGGAACG TACGCCAACG ATGTCGAAGA AACAAGTAGG CCCAGAGCTT 
RTSV_CP_AJ851887_2008      TGGTGGAACG TGCGCCAACG ATGTCGAAGA AGCAAGTGGG TCCAGAGCTT 
RTSV_CP_AJ888461_2005      TGGTGGAACG TGCGCCAACG ATGTCGAAGA AGCAAGTGGG TCCGGAGCTT 
RTSV_CP_AM086014_2005      TGGTGGAACG TGCGCCAACG ATGTCGAAGA AGCAAGTGGG TCCAGAGCTT 
RTSV_CP_AM234048_2007      TGGTGGAACG TGCGCCAACG ATGTCGAAGA AGCAAGTGGG TCCAGAGCTT 
RTSV_CP_AM234049_2007      TGGTGGAACG TGCGCCAACG ATGTCGAAGA AGCAAGTGGG TCCGGAGCTT 
RTSV_CP_GQ227731           TGGTGGAACG TGCGCCAACG ATGTCGAAGA AGCAAGTGGG TCCAGAGCTT 
RTSV_CP_RTU71440_1996      TGGTGGAGCG TACGCCAACG ATGTCGAAGA AGCAAGTGGG TCCGGAGTTT 
RTSV_CP_RTUPOLYP_1995      TGGTGGAACG CACGCCGACG ATGTCGAAGA AGCAAGTGGG CCCGGAGCTT 


RTSV_CP_RTU70989_1996      ACGGTGTCAG ATCCTCAA
RTSV_CP_AB064963_2001      GTGGCGTCAG ATTCCCAC
RTSV_CP_AJ851887_2008      GAGGTGTCAG ACCCTCAC
RTSV_CP_AJ888461_2005      GAGGTGTCAG ACCCTCAC
RTSV_CP_AM086014_2005      GAGGTGTCAG ACCCTCAC
RTSV_CP_AM234048_2007      GAGGTGTCAG ACCCTCAC
RTSV_CP_AM234049_2007      GAGGTGTCAG ACCCTCAC
RTSV_CP_GQ227731           GAGGTGTCAG ACCCTCAC
RTSV_CP_RTU71440_1996      ACGGTGTCAG ATCCTCAA
RTSV_CP_RTUPOLYP_1995      ACGGTGTCAG ATCCTCAA
