# Supplementary material for: An Evolutionary Analysis of the Secoviridae Family of Viruses
Source: PLoS One. 2014 Sep 2;9(9):e106305. doi: 10.1371/journal.pone.0106305 (PMC4152289; doi:10.1371/journal.pone.0106305)
Supplement: File S5 — (MSF) [file pone.0106305.s015.msf]

PileUp


   MSF: 1467  Type: N    Check:   194   .. 

 Name: EU702440 oo  Len: 1467  Check:  3713  Weight:  0.0
 Name: EU702441 oo  Len: 1467  Check:  3520  Weight:  100.0
 Name: EU702442 oo  Len: 1467  Check:   667  Weight:  100.0
 Name: JF968121 oo  Len: 1467  Check:  1760  Weight:  100.0
 Name: EU702444 oo  Len: 1467  Check:  3003  Weight:  100.0
 Name: FJ544934 oo  Len: 1467  Check:  5260  Weight:  100.0
 Name: GU972583 oo  Len: 1467  Check:  5622  Weight:  100.0
 Name: GQ332367 oo  Len: 1467  Check:  3923  Weight:  100.0
 Name: GQ332368 oo  Len: 1467  Check:  2257  Weight:  100.0
 Name: GQ332369 oo  Len: 1467  Check:  2795  Weight:  100.0
 Name: GQ332370 oo  Len: 1467  Check:  9238  Weight:  100.0
 Name: GFU11768 oo  Len: 1467  Check:   174  Weight:  100.0
 Name: X60775 oo  Len: 1467  Check:  8262  Weight:  100.0

//


EU702440        GCGAATAGGT ACTTGGGCAC CCTGAACATG CGTGATATGA TCTCAGATTT 
EU702441        GCGAATAGGT ACTTGGGCAC CCTGAACATA CGTGATATGA TCTCAGATTT 
EU702442        GCAAATAGAT ATTTGGGCAC CTTGAACATA CGTGATATGA TCTCAGATTT 
JF968121        GCAAATAGAT ACTTGGGCAC CCTGAACATA CGTGATATGA TCTCAGATTT 
EU702444        GCAAATAGAT ACTTGGGCAC CCTGAACATA CGTGATATGA TTTCAGATTT 
FJ544934        GCAAATAGGT ATTTGGGCAC CCTGAATATA CGTGATATGA TCTCAGATTT 
GU972583        GCAAATAGGT ACTTGGGCAC CCTGAATATA CGTGATATGA TCTCAGACTT 
GQ332367        GCAAATAGGT ACTTGGGCAC CCTAAACATA CGTGATATGA TCTCAGATTT 
GQ332368        GCAAATAGGT ACTTGGGCAC CCTAAACATA CGTGATATGA TCTCAGATTT 
GQ332369        GCAAATAGGT ACTTGGGCAC CCTGAACATA CGTGATATGA TCTCAGATTT 
GQ332370        GCAAATAGGT ACTTGGGCAC CCTAAACATA CGTGATATGA TCTCAGATTT 
GFU11768        GCAAATAGAT ATTTGGGCAC CCTGAATATA CGTGACATGA TCTCAGATTT 
X60775          GCAAACAGAT ACTTGGGCAC CCTGAACATA CGTGATATGA TTTTAGATTT 


EU702440        CAAAGGTGTT CAGTATGAAA AGTGGATAAC TGCAGGATTA GTCATGCCTA 
EU702441        CAAAGGTGTT CAGTATGAAA AGTGGATAAC TGCAGGATTA GTCATGCCTA 
EU702442        CAAAGGTGTT CAGTATGAAA AGTGGATAAC TGCAGGACTA GTCATGCCTA 
JF968121        CAAGGGTGTT CAGTATGAAA AGTGGATAAC TGCAGGACTA GTCATGCCTA 
EU702444        TAAAGGTGTT CAGTATGAAA AGTGGATAAC TGCAGGACTA GTCATGCCTA 
FJ544934        TAAGGGTGTC CAGTATGAAA AATGGATAAC TGCAGGATTA GTCATGCCTA 
GU972583        CAAGGGTGTC CAGTATGAAA AGTGGATAAC TGCAGGATTA GTCATGCCTA 
GQ332367        CAAGGGTGTC CAGTATGAAA AGTGGATAAC TGCAGGATTA GTCATGCCTA 
GQ332368        CAAGGGTGTC CAGTATGAAA AGTGGATAAC TGCAGGATTA GTCATGCCTA 
GQ332369        CAAGGGTGTC CAGTATGAAA AGTGGATAAC TGCAGGATTA GTCATGCCTA 
GQ332370        TAAGGGTGTC CAATATGAAA AATGGATAAC TGCAGGACTA GTCATGCCTA 
GFU11768        TAAGGGTGTT CAGTATGAGA AGTGGATAAC CGCGGGATTA GTCATGCCTA 
X60775          TAAGGGTGTT CAGTATGAAA AGTGGATAAC TGCAGGATTG GTCATGCCTA 


EU702440        CTTTCAAGAT AGTTATTAGG CTACCTGCAA ATGCTTTCAC TGGATTGACA 
EU702441        CTTTCAAGAT AGTTATTAGG CTACCTGCAA ATGCTTTCAC TGGATTGACA 
EU702442        CTTTTAAGAT AGTTATTAGG CTACCTGCAA ATGCTTTCAC TGGATTGACA 
JF968121        CTTTTAAGAT AGTTATTAGG CTACCTGCAA ATGCTTTCAC TGGATTGACA 
EU702444        CTTTTAAGAT AGTTATTAGG CTACCTGCAA ATGCTTTCAC TGGATTGACA 
FJ544934        CTTTTAAAAT AGTCGTTAGG CTTCCTGCAA ATGCCTTTAC TGGATTGACG 
GU972583        CTTTCAAGAT AGTTATTAGG CTACCTGCAA ATGCCTTTAC TGGATTGACA 
GQ332367        TTTTCAAGAT AATTATTAGG CTACCTGCAA ATGCCTTTAC TGGATTGACG 
GQ332368        TTTTCAAGAT AATTATTAGG CTACCTGCAA ATGCCTTTAC TGGATTGACG 
GQ332369        TTTTCAAGAT AATTATTAGG CTACCTGCAA ATGCCTTTAC TGGATTGACG 
GQ332370        CTTTCAAAAT TGTCGTCAGG CTACCTGCAA ATGCCTTTAC TGGTTTGACG 
GFU11768        TTTTTAAGAT AATTGTCAGG CTACCTGCGA ATGCCTTTAC TGGATTGACT 
X60775          TTTTTAAGAT AGTTGTTAGG CTACCTGCAA ATGCCTTTAC CGGATTGACG 


EU702440        TGGGTGATGA GCTTTGATGC TTATAACCGG ATAACTAGTA GAATCACTGC 
EU702441        TGGGTGATGA GCTTTGATGC TTATAACCGG ATAACTAGTA GAATCACTGC 
EU702442        TGGGTGATGA GCTTCGATGC TTATAACCGG ATAACTAGTA GAATCACTGC 
JF968121        TGGGTGATGA GCTTCGATGC TTATAACCGG ATAACTAGTA GAATCACTGC 
EU702444        TGGGTGATGA GCTTTGATGC TTATAACCGG ATAACTAGTA GAATCACTGC 
FJ544934        TGGGTAATGA GTTTTGATGC TTATAACCGG ATAACTAGTA GAATCACTGC 
GU972583        TGGGTGATGA GCTTTGATGC TTATAACCGG ATAACTAGTA GAATTACTGC 
GQ332367        TGGGTAATGA GCTTTGATGC TTATAGCCGG ATTACTAGTA AAATCACTGC 
GQ332368        TGGGTAATGA GCTTTGACGC TTATAACCGG ATTACTAGTA GAATCACTGC 
GQ332369        TGGGTAATGA GCTTTGATGC TTATAACCGG ATTACTAGTA GAATCACTGC 
GQ332370        TGGGTGATGA GCTTCGATGC TTATAATCGG ATAACTAGTA GAATCACTGC 
GFU11768        TGGGTGATGA GTTTTGATGC TTATAATCGG ATAACTAGCA GAATCACTGC 
X60775          TGGGTGATGA GTTTTGATGC TTATAACCGG ATAACTAGTA GAATCACTGC 


EU702440        TAGTGCGGAT CCTGTGTACA CTCTATCAGT CCCACATTGG CTTATCCACC 
EU702441        TAGTGCGGAT CCTGTGTACA CTCTATCAGT CCCACATTGG CTTATCCACC 
EU702442        TAGTGCGGAT CCTGTGTACA CCCTATCAGT CCCACATTGG CTTATCCACC 
JF968121        TAGTGCGGAT CCTGTGTACA CCCTATCAGT CCCACATTGG CTTATCCACC 
EU702444        TAGTGCGGAT CCTGTGTACA CCCTATCAGT CCCACATTGG CTTATCCACC 
FJ544934        TAGTGCTGAT CCTGTATATA CCCTGTCGGT CCCACATTGG CTTATCCATC 
GU972583        TAGTGCGGAT CCCGTATACA CCTTGTCAGT CCCACATTGG CTTATCCACC 
GQ332367        TAGTGCTGAT CCCGTGTACA CCCTGTCAGT TCCACATTGG CTTATCCATC 
GQ332368        TAGTGCTGAT CCCGTGTACA CCCTGTCGGT TCCGCATTGG CTTATCCATC 
GQ332369        TAGTGCTGAT CCCGTGTACA CCCTGTCAGT TCCGCATTGG CTTATCCATC 
GQ332370        TAGTGCAGAT CCTGTATACA CCTTGTCAGT CCCACACTGG CTTATCCATC 
GFU11768        TAGTGCAGAT CCTGTGTATA CCCTGTCGGT CCCACATTGG CTTATCCATC 
X60775          TAGTGCAGAT CCTGTGTACA CCCTATCAGT TCCACATTGG CTTATCCACC 


EU702440        ATAAGTTGGG CACGTTTTCG TGTGAAGTGG ACTATGGAGA ATTGTGTGGT 
EU702441        ATAAGTTGGG CACGTTTTCG TGTGAAGTGG ACTATGGAGA ATTGTGTGGT 
EU702442        ATAAGTTGGG CACGTTTTCG TGTGAAGTGG ACTATGGGGA ATTGTGTGGT 
JF968121        ATAAGTTGGG CACGTTTTCG TGTGAAGTGA ACTATGGGGA ATTGTGTGGT 
EU702444        ATAAGTTGGG CACGTTTTCG TGTGAAGTGG ACTATGGGGA ATTGTGTGGT 
FJ544934        ATAAGTTAGG CACGTTTTCA TGTGAAATAG ACTATGGAGA GTTGTGTGGT 
GU972583        ATAAGTTGGG CACGTTTTCA TGTGAGATAG ACTATGGAGA ATTGTGTGGT 
GQ332367        ATAAGTTGGG CACGTTTTCA TGTGAGATAG ACTACGGGGA ATTGTGTGGT 
GQ332368        ATAAGTTGGG CACGTTTTCA TGTGAGATAG ACTACGGGGA GTTGTGTGGT 
GQ332369        ATAAGTTGGG CACGTTTTCA TGTGAGATAG ACTACGGGGA ATTGTGTGGT 
GQ332370        ATAAGTTAGG CACGTTTTCA TGCGAGATAG ACTATGGAGA ATTGTGTGGT 
GFU11768        ACAAGTTGGG CACGTTTTCA TGTGAAGTGG ACTATGGAGA GTTGTGTGGT 
X60775          ATAAGTTGGG CACGTTTTCA TGTGAAATAG ACTATGGAGA GTTGTGCGGT 


EU702440        CATGCCATGT GGTTTAAGTC CACGACTTTT GAATCTCCAA GGTTACACTT 
EU702441        CATGCCATGT GGTTTAAGTC CACGACTTTT GAATCTCCAA GGTTACACTT 
EU702442        CATGCCATGT GGTTTAAGTC CACGACTTTT GAATCTCCAA GGTTACACTT 
JF968121        CATGCCATGT GGTTTAAGTC CACGACTTTT GAATCTCCAA GGTTACACTT 
EU702444        CATGCCATGT GGTTTAAGTC CACGACTTTT GAATCTCCAA GGTTACACTT 
FJ544934        CACGCCATGT GGTTCAAATC CACAACATTC GAATCTCCAA GGTTGCATTT 
GU972583        CATGCTATGT GGTTTAAATC AACCACATTT GAATCTCCAA GGTTGCATTT 
GQ332367        CATGCCATGT GGTTTAAATC CACGACCTTC GAATCTCCAA GATTACATTT 
GQ332368        CATGCCATGT GGTTTAAATC CACGACCTTC GAATCTCCAA GATTACATTT 
GQ332369        CATGCCATGT GGTTTAAATC CACGACCTTC GAATCTCCAA GATTACATTT 
GQ332370        CATGCTATGT GGTTTAAGTC CACGACATTT GAATCTCCAA GGCTACATTT 
GFU11768        CATGCTATGT GGTTCAAGTC CACGACATTT GAATCTCCAC GGCTACATTT 
X60775          CATGCTATGT GGTTCAAGAC CACGACATTT GAATCTCCAA GGTTGCATTT 


EU702440        TACATGTTTG ACGGGTAACA ACAAAGAGCT TGCGGCAGAC TGGCAAGCTG 
EU702441        TACATGTTTG ACGGGTAACA ACAAAGAGCT TGCGGCAGAC TGGCAAGCTG 
EU702442        CACATGTTTA ACGGGTAACA ACAAAGAGCT GGCGGCAGAC TGGCAAGCTG 
JF968121        CACATGTTTA ACGGGTAACA ACAAAGAGCT GGCGGCAGAC TGGCAAGCTG 
EU702444        CACATGTTTA ACGGGTAACA ACAAAGAGCT GGCGGCAGAC TGGCAAGCTG 
FJ544934        TACATGTCTA ACGGGCAACA ACAAAGAGCT AGCGGCAGAC TGGCAAGCTG 
GU972583        CACGTGTTTA ACGGGCAACA ACAAAGAGTT AGCGGCAGAC TGGCAAGCTG 
GQ332367        CACATGCTTA ACGGGCAACA ACAAAGAGTT GGCGGCAGAC TGGCAAGCTG 
GQ332368        CACATGCTTA ACGGGCAACA ACAAAGAGTT GGCGGCAGAC TGGCAAGCTG 
GQ332369        CACATGTTTA ACGGGCAACA ACAAAGAGTT GGCGGCAGAC TGGCAAGCTG 
GQ332370        CACATGTTTA ACGGGCAATA ATAAAGAGTT GGCGGCAGAC TGGCAAGCTG 
GFU11768        CACATGTCTA ACGGGCAACA ACAAAGAGTT GGCGGCAGAC TGGCAAGCTG 
X60775          CACGTGCCTA ACGGGTAACA ATAAAGAGTT GGCGGCAGAC TGGCAAGCTG 


EU702440        TTGTGGAGCT ATACGCTGAA TTGGAAGAGG CCACCTCTTT TCTTGGGAAA 
EU702441        TTGTGGAGCT ATACGCTGAA TTGGAAGAGG CCACCTCTTT TCTTGGGAAA 
EU702442        TTGTGGAGCT ATATGCTGAA TTGGAAGAGG CCACCTCTTT TCTTGGGAAA 
JF968121        TTGTGGAGCT ATATGCTGAA TTGGAAGAGG CCACCTCTTT TCTTGGGAAA 
EU702444        TTGTGGAGCT ATATGCTGAA TTGGAAGAGG CCACCTCTTT TCTTGGGAAA 
FJ544934        TCGTGGAATT GTATGCTGAG TTGGAAGAGG CCACCTCTTT TCTTGGGAAA 
GU972583        TCGTAGAACT ATATGCCGAA TTGGAAGAGG CCACTTCTTT CCTTGGGAAA 
GQ332367        TCGTAGAACT GTACACTGAA TTGGAAGAAG CTACTTCTTT TCTTGGGAAA 
GQ332368        TCGTAGAATT GTACACTGAA TTGGAAGAAG CTACTTCTTT TCTTGGGAAA 
GQ332369        TCGTAGAATT GTACACCGAA CTGGAAGAAG CTACTTCTTT TCTTGGGAAA 
GQ332370        TCGTGGAACT ATATGCCGAA CTGGAGGAGG CCACCTCTTT TCTTGGGAAA 
GFU11768        TCGTAGAACT ATATACCGAA TTGGAAGAGG CCACTTCTTT TCTTGGGAAA 
X60775          TTGTCGAACT TTATGCTGAA TTGGAAGAGG CCACTTCTTT TCTTGGGAAA 


EU702440        CCAACTTTGG TTTTCGACCC AGGAGTTTTT GATGGTAAAT TCCAATTTCT 
EU702441        CCAACTTTGG TTCCCGACCC AGGAGTTTTT GATGGTAAAT TCCAATTTCT 
EU702442        CCAACTTTGG TTTTCGACCC AGGAGTTTTT AATGGTAAAT TCCAATTTCT 
JF968121        CCTACTTTGG TTTTTGACCC AGGAGTTTTT AATGGTAAAT TCCAATTTCT 
EU702444        CCAACTTTGG TTTTCGACCC AGGAGTTTTT AATGGTAAAT TCCAATTTCT 
FJ544934        CCAACTTTGG TTTTTGACCC AGGTGCTTTT AGTGGCAAAT TTCAATTTCT 
GU972583        CCAACCTTGG TTTTTGACCC AGGTGTTTTC AATGGCAAAT TTCAATTTCT 
GQ332367        CCTACTTTGG TTTTTGACCC AGGTGTCTTT AATGGCAGAT TCCAGTTTTT 
GQ332368        CCTACTTTGG TTTTTGACCC AGGTGTCTTT AATGGCAGAT TCCAGTTTTT 
GQ332369        CCTACTTTGG TTTTTGACCC AGGTGTCTTT AATGGCAGAT TCCAGTTTTT 
GQ332370        CCAACTTTGG TTTTTGACCC AGGCGTCTTT GATGGCAAAT TCCAGTTTCT 
GFU11768        CCAACTTTGG TTTTTGACCC AGGGGTGTTC AATGGTAAAT TCCAATTTTT 
X60775          CCAACTTTGG TTTTTGACCC AGGTGTTTTT AATGGTAAAT TCCAATTTCT 


EU702440        GACTTGCCCT CCCATATTTT TTGATTTGAC AGCCGTCACA GCCCTTAGGA 
EU702441        GACTTGCCCT CCCATATTTT TTGATTTGAC AGCCGTCACA GCCCTTAGGA 
EU702442        GACTTGCCCT CCCATATTCT TTGACCTGAC AGCCGTCACA GCCCTAAGGA 
JF968121        GACTTGCCCT CCCATATTCT TTGACCTGAC AGCCGTCACA GCCCTAAGGA 
EU702444        GACTTGCCCT CCCATATTCT TTGACCTGAC AGCCGTCACA GCCCTAAGGA 
FJ544934        TACTTGCCCT CCCATATTCT TCGATCTAAC AGCCGTCACG GCTCTTAAGA 
GU972583        TACTTGCCCT CCCATATTCT TTGATTTAAC GGCCGTCACG GCTCTTAGGA 
GQ332367        TACTTGCCCT CCCATGTTCT TTGATTTAAC GGCCGTCACG GCTCTTAAGA 
GQ332368        TACTTGCCCT CCCATATTCT TTGATTTAAC GGCCGTCACG GCTCTTAAGA 
GQ332369        TACTTGCCCT CCCATATTCT TTGATTTAAC GGCCGTCACG GCTCTTAGGA 
GQ332370        TACTTGCCCT CCTATATTCT TTGATCTAAC AGCCGTCACA GCTCTTAAGA 
GFU11768        AACTTGCCCT CCCATATTCT TTGATTTAAC AGCCGTCACG GCTCTCAAGA 
X60775          CACTTGCCCT CCCATATTCT TCGATTTGAC GGCCGTCACG GCTCTTAAGA 


EU702440        GTGCTGGGCT AACATTGGGA CAAGTCCCAA TGGTTGGCAC CACCAAGGTT 
EU702441        GTGCTGGGCT AACATTGGGA CAAGTCCCAA TGGTTGGCAC CACCAAGGTT 
EU702442        GTGCTGGGCT GACATTGGGA CAAGTCCCAA TGGTCGGCAC CACTAAGGTT 
JF968121        GTGCTGGGCT GACATTGGGA CAAGTCCCAA TGGTCGGCAC CACTAAGGTT 
EU702444        GTGCTGGGCT GACATTGGGA CAAGTCCCAA TGGTTGGCAC CACTAAGGTT 
FJ544934        GTGCTGGGCT GACATTGGGG CAAGTCCCAA TGGTTGGCAC TACCAAGGTT 
GU972583        GTGCTGGGCT GACATTGGGG CAAGTCCCAA TGGTTGGCAC CACTAAGGTT 
GQ332367        GTGCTGGGTT GACGTTGGGA CAGGTCCCAA TGGTTGGCAC CACTAAGGTT 
GQ332368        GTGCTGGGTT GACGTTGGGA CAGGTCCCAA TGGTTGGCAC CACTAAGGTT 
GQ332369        GTGCTGGGTT GACGTTGGGA CAGGTCCCAA TGGTTGGCAC CACTAAGGTT 
GQ332370        GTGCTGGGCT GACATTGGGA CAAGTCCCAA TGGTTGGCAC CACCAAAGTT 
GFU11768        GTGCTGGGCT GACATTGGGA CAAGTCCCAA TGGTTGGCAC CACCAAGGTT 
X60775          GTGCTGGGCT GACATTGGGA CAAGTCCCAA TGGTTGGCAC TACTAGGGTT 


EU702440        TATAACTTAA ACAGCGCTCT CGTGAGCTGT GTTTTGGGTA TGGGAGGTAC 
EU702441        TATAACTTAA ACAGCGCTCT CGTGAGCTGT GTTTTGGGTA TGGGAGGTAC 
EU702442        TATAACTTAA ACAGCACTCT CGTGAGCTGT GTTTTGGGTA TGGGAGGTAC 
JF968121        TATAACTTAA ACAGCACTCT CGTGAGCTGT GTTTTGGGTA TGGGAGGTAC 
EU702444        TATAACTTAA ACAGCGCTCT TGTGAGCTGT GTTTTGGGTA TGGGAGGTAC 
FJ544934        TATAATCTTA ATAGTGCTCT TGTGAGCTGT GTTTTGGGTA TGGGAGGTAC 
GU972583        TATAATCTAA ACAGCACTCT TGTGAGTTGT GTTTTGGGTA TGGGAGGTAC 
GQ332367        TATAATCTAA ATAGCACTCT CGTGAGTTGT GTTTTGGGTA TGGGAGGTAC 
GQ332368        TATAATCTAA ACAGCACTCT CGTGAGTTGT GTTTTGGGTA TGGGAGGTAC 
GQ332369        TATAATCTAA ATAGCACTCT CGTGAGTTGT GTTTTGGGTA TGGGAGGTAC 
GQ332370        TATAACTTGA ACAGTGCTCT TGTGAGCTGT GTTTTGGGTA TGGGAGGTAC 
GFU11768        TATAATTTAA ACAGTACTCT TGTGAGTTGT GTTTTGGGTA TGGGGGGTAC 
X60775          TATAATCTAA ATAGCACTCT CGTAAGCTGT GTTTTGGGTA TGGGAGGTAC 


EU702440        TATTAGAGGA AGAGTGCATA TATGTGCGCC AATCTTCTAT AGTATTGTTT 
EU702441        TATTAGAGGA AGAGTGCATA TCTGTGCGCC AATCTTCTAT AGTATTGTTT 
EU702442        TATTAGAGGA AGAGTGCATA TCTGTGCGCC AATCTTCTAT AGTATTGTTT 
JF968121        TATTAGAGGA AGAGTGCATA TCTGTGCGCC AATCTTCTAT AGTATTGTTT 
EU702444        TATTAGAGGA AGAGTGCATA TCTGTGCGCC AATCTTCTAT AGTATTGTTT 
FJ544934        TATTAGAGGA AGGGTGCATA TTTGTGCGCC AATCTTCTAT AGTATTGTTT 
GU972583        TGTTAGAGGG AGGGTGCACA TTTGTGCGCC AATCTTCTAC AGTATTGTTT 
GQ332367        TATCAGAGGG AAGGTACACA TCTGTGCACC AATCTTCTAT AGTATTGTTT 
GQ332368        TATCAGAGGG AAGGTACACA TCTGTGCACC AATCTTCTAT AGTATTGTTT 
GQ332369        TATCAGAGGG AAGGTACACA TCTGTGCACC AATCTTCTAT AGTATTGTTT 
GQ332370        TATCAGAGGA AGGGTACACA TTTGTGCGCC AATATTCTAT AGTATTGTTT 
GFU11768        TATTAGAGGA AAAGTACACA TTTGTGCACC AATCTTCTAT AGTATTGTTT 
X60775          TATTAGAGGA AAGGTGCACA TTTGTGCTCC AATCTTCTAT AGTATTGTTT 


EU702440        TGTGGGTTGT CAGTGAGTGG AACGGGACCA CTATGGACTG GAATGAACTT 
EU702441        TGTGGGTTGT CAGTGAGTGG AACGGGACCA CTATGGACTG GAATGAACTT 
EU702442        TGTGGGTTGT CAGTGAGTGG AACGGGACCA CTATGGACTG GAATGAACTT 
JF968121        TGTGGGTTGT CAGTGAGTGG AACGGGACCA CTATGGACTG GAATGAACTT 
EU702444        TGTGGGTTGT CAGTGAGTGG AACGGGACCA CTATGGACTG GAATGAACTT 
FJ544934        TATGGGTTGT TAGCGAGTGG AACGGGACCA CTATGGGCTG GAACGAACTT 
GU972583        TATGGGTCGT TAGTGAGTGG AACGGGACCA CTATGGACTG GAATGAACTT 
GQ332367        TGTGGGTCGT TAGTGAGTGG AACGGGACCA CTATGGATTG GAATGAACTT 
GQ332368        TGTGGGTCGT TAGTGAGTGG AACGGGACCA CTATGGATTG GAATGAACTT 
GQ332369        TGTGGGTCGT TAGTGAGTGG AACGGGACCA CTATGGATTG GAATGAACTT 
GQ332370        TATGGGTTGT TAGTGAGTGG AACGGGACCA CGATGGATTG GAACGAACTT 
GFU11768        TGTGGGTTGT TAGCGAGTGG AACGGGACCA CTATGGATTG GAATGAACTT 
X60775          TGTGGGTCGT TAGTGAGTGG AACGGGACCA CTATGGATTG GAATGAACTT 


EU702440        TTCAAGTATC CCGGGGTGTA TGTGGAAGAA GACGGGCGTT TTGAAGTCAA 
EU702441        TTCAAGTATC CCGGGGTGTA TGTGGAAGAA GACGGGCGTT TTGAAGTCAA 
EU702442        TTCAAGTATC CCGGGGTGTA TGTGGAAGAG GACGGGCTTT TTGAAGTCAA 
JF968121        TTCAAGTATC CCGGGGTATA TGTGGAAGAG GACGGGTTTT TTGAAGTCAA 
EU702444        TTCAAGTATC CCGGGGTGTA TGTGGAAGAG GACGGGCGTT TTGAAGTCAA 
FJ544934        TTTAAGTATC CCGGGGTTTA TGTGGAGAAT GATGGGAGTT TTGAAGTTAA 
GU972583        TTTAAGTATC CCGGGGTGTA TGTGGAAGAA GATGGAAGTT TTGAAGTTAA 
GQ332367        TTCAAATATC CCGGGGTGTA TGTGGAAGAG GACGGAAGCT TTGAAGTTAA 
GQ332368        TTCAAATATC CCGGGGTGTA TGTGGAAGAG GACGGAAACT TTGAAGTTAA 
GQ332369        TTCAAATATC CCGGGGTGTA TGTGGAAGAG GACGGAAACT TTGAAGTTAA 
GQ332370        TTCAAGTATC CTGGGGTGTA TGTGGAAGAA GATGGAAGCT TTGAAGTTAA 
GFU11768        TTTAAGTATC CCGGGGTGTA TGTGGAAGAG GATGGAAGTT TTGAAGTTAA 
X60775          TTTAAGTATC CCGGGGTGTA TGTGGAAGAG GACGGAAGTT CTGAAGTCAA 


EU702440        AATTCGGTCT CCATATCACC GAACGCCTGC TAAATTGCTT GCTGGCCAAA 
EU702441        AATTCGGTCT CCATATCACC GAACGCCTGC TAAATTGCTT GCTGGCCAAA 
EU702442        GATTCGTTCT CCATATCACC GAACGCCTGC TAAATTGCTT GCTGGTCAAA 
JF968121        GATTCGTTCT CCATATCACC GAACGCCTGC TAAATTGCTT GCTGGCCAAA 
EU702444        AATTCGTTCT CCATATCACC GAACGCCTGC TAAATTGCTT GCTGGCCAAA 
FJ544934        GATTCGCTCT CCATATCACC GAACGCCTGC TAGATTGCTT GCTGGTCAAA 
GU972583        AATCCGTTCT CCATATCACC GAACTCCTGC TAGATTGCTT GCTGGCCAAA 
GQ332367        AATTCGCTCC CCATATCACC GAACGCCTGC TAGATTGCTT GCTGGACAAA 
GQ332368        AATTCGCTCC CCATATCACC GAACGCCTGC TAGATTGCTT GCTGGACAAA 
GQ332369        AATTCGCTCC CCATATCACC GAACGCCTGC TAGATTGCTT GCTGGACAAA 
GQ332370        AATTCGCTCT CCATATCACC GGACGCCTGC TAGATTGCTT GCCGGTCAAA 
GFU11768        AATTCGCTCT CCATATCACC GAACGCCTGC TAGATTGCTT GCTGGTCAAA 
X60775          AATTCGCTCT CCATATCACC GAACGCCTGC TAGATTGCTT GCTGGTCAAA 


EU702440        GCCAGAGGGA CATGAGCTCT CTGAATTTCT ATGCAATAGC AGGACCTATT 
EU702441        GCCAGAGGGA CATGAGCTCT CTGAATTTCT ATGCAATAGC AGGACCTATT 
EU702442        GCCAGAGGGA CATGAGCTCT CTGAATTTCT ATGCAATAGC AGGACCTATT 
JF968121        GCCAGAGGGA CATGAGCTCT CTGAATTTCT ATGCAATAGC AGGACCTATT 
EU702444        GCCAGGGGGA CATGAGCTCT CTGAATTTCT ATGCAATAGC AGGACCTATT 
FJ544934        ATCAGAGGGA CATGAGCTCT CTGAACTTCT ATGCAATAGC AGGACCTATC 
GU972583        GCCAGAGGGA CATGAGCTCT CTGAATTTCT ATGCAATAGC AGGGCCCATT 
GQ332367        GCCAGAGGGA TATGAGCTCT CTAAATTTTT ATGCAATAGC AGGACCTATA 
GQ332368        GCCAGAGGGA TATGAGCTCC CTAAATTTTT ATGCAATAGC AGGACCTATA 
GQ332369        GCCAGAGGGA TATGAGCTCT CTAAATTTTT ATGCAATAGC AGGACCTATA 
GQ332370        GCCAGAGGGA CATGAGCTCT CTGAATTTTT ATGCAATAGC AGGACCTATA 
GFU11768        GTCAGAGAGA CATGAGCTCT CTAAATTTTT ATGCAATAGC AGGACCCATC 
X60775          GTCAGAGGGA CATGAGCTCT CTAAATTTTT ACGCAATAGC AGGGCCTATC 


EU702440        GCTCCTTCGG GTGAAACTGC ACGACTTCCC ATCGTTGTGC AAATTGATGA 
EU702441        GCTCCTTCGG GTGAAACTGC ACGACTTCCC ATCGTTGTGC AAATTGATGA 
EU702442        GCTCCTGCGG GTGAAACTGC ACGACTTCCC ATCGTTGTGC AAATTGATGA 
JF968121        GCTCCTTCGG GTGAAACTGC ACGACTTCCC ATCGTTGTGC AAATTGATGA 
EU702444        GCTCCTTCGG GTGAAACTGC ACGACTTCCC ATCGTTGTGC AAATTGATGA 
FJ544934        GCTCCATCGG GAGAAACCGC ACGGCTTCCT ATCGTCGTAC AAATTGATGA 
GU972583        GCTCCATCGG GGGAAACAGC ACGACTCCCT ATTGTTGTAC AAATTGAAGA 
GQ332367        GCTCCGTCGG GTGAGACTGC ACGACTTCCT ATTGTTGTAC AGATTGACGA 
GQ332368        GCTCCGTCGG GTGAGACTGC ACGACTTCCT ATTGTTGTAC AGATTGACGA 
GQ332369        GCTCCGTCGG GTGAGACTGC ACGACTTCCT ATTGTTGTAC AGATTGACGA 
GQ332370        GCTCCATCGG GTGAGACTGC ACGACTTCCT ATTGTTGTTC AAATCGATGA 
GFU11768        GCTCCATCGG GTGAGACCGC ACGACTTCCT ATCGTTGTAC AGATTGAGGA 
X60775          GCTCCATCGG GTGAGACTGC GCGACTTCCT ATCGTTGTGC AGATTGAAGA 


EU702440        GATTGTGCGC CCAGACCTCT CTCTACCAAG TTTTGAAGAT GATTATTTTG 
EU702441        GATTGTGCGC CCAGACCTCT CTCTACCAAG TTTTGAAGAT GATTATTTTG 
EU702442        GATTGTGCGC CCAGACCTCT CTCTACCAAG TTTTGAAGAT GATTATTTTG 
JF968121        GATTGTGCGC CCAGACCTCT CTCTACCAAG TTTTGAAGAT GATTATTTTG 
EU702444        GATTGTACGC CCAGACCTCT CTCTACCAAG TTTTGAAGAT GATTATTTTG 
FJ544934        AATCGTGCGC CCAGACCTCT CTTTGCCAAG TTTTGAAGAT GATTATTTCG 
GU972583        AATTGTGCGT CCAGACCTTT CCCTACCAAG TTTTGAGGAA GACTATTTTG 
GQ332367        AATCGTGCGC CCAGACCTTT CTCTACCAAG TTTTGAGGAT GATTATTTTG 
GQ332368        AATCGTGCGC CCAGACCTTT CTCTACCAAG TTTTGAGGAT GATTATTTTG 
GQ332369        AATCGTGCGC CCAGACCTTT CTCTACCAAG TTTTGAGGAT GATTATTTTG 
GQ332370        GATCGTGCGC CCAGATTTTT CTCTGCCAAG TTTTGGAGAT GATTATTTTG 
GFU11768        AATTGTGCGT CCAGACTTCT CTCTACCGAG TTTTGAAGAT GATTATTTTG 
X60775          AATTGTGCGC CCGGACTTAT CTCTACCAAG CTTTGAAGAT GATTATTTTG 


EU702440        TGTGGGTGGA CTTTTCTGAG TTTACTCTCG ATAAAGAAGA AATTGAGATT 
EU702441        TGTGGGTGGA CTTTTCTGAG TTTACTCTCG ATAAAGAAGA AATTGAGATT 
EU702442        TGTGGGTAGA CTTTTCTGAG TTTACTCTCG ATAAAGAAGA AATTGAGATT 
JF968121        TGTGGGTAGA CTTTTCTGAG TTTACTCTCG ATAAAGAAGA AATTGAGATT 
EU702444        TGTGGGTAGA CTTTTCTGAG TTTACTCTCG ATAAAGAAGA AATTGAGATT 
FJ544934        TGTGGGTGGA TTTTTCTGAG TTCACTCTCG ATAAAGAAGA AATTGAGTTT 
GU972583        TGTGGGTGGA TTTTTCTGAA TTCACTCTTG ACAAAGAAGA GATTGAGATT 
GQ332367        TATGGGTGGA TTTTTCTGAG TTCACTCTTG ACAAAGAAGA ACTTGAGATT 
GQ332368        TATGGGTGGA TTTTTCTGAG TTCACTCTTG ACAAAGAAGA ACTTGAGATT 
GQ332369        TATGGGTGGA TTTTTCTGAG TTCACTCTTG ACAAAGAAGA ACTTGAGATT 
GQ332370        TGTGGGTGGA TTTTTCTGAG TTCACTCTTG ACAAAGAAGA AATTGAGATT 
GFU11768        TGTGGGTGGA TTTTTCTGAA TTTACCCTTG ATAAAGAAGA AATCGAAATT 
X60775          TATGGGTGGA TTTTTCTGAG TTCACCCTTG ACAAAGAAGA AATTGAGATT 


EU702440        GGTTCCCGTT TCTTCGATTT CACTTCAAGT ACTTGTAGGG TGTCTATGGG 
EU702441        GGTTCCCGTT TCTTCGATTT CACTTCAAGT ACTTGTAGGG TGTCTATGGG 
EU702442        GGTTCCCGTT TCTTCGATTT CACTTCAAGT ACTTGTAGGG TGTCTATGGG 
JF968121        GGTTCCCGTT TCTTCGATTT CACTTCAAGT ACTTGTAGGG TGTCTATGGG 
EU702444        GGTTCCCGCT TCTTCGATTT CACTTCAAGT ACTTGTAGGG TGTCTATGGG 
FJ544934        GGTTCTCGTT TCTTCGATTT CACTTCAAGT ACTTGTAGAG TGTCAATGGG 
GU972583        GGTTCTCGTT TCTTTGATTT TACTTCAAAT ACTTGTAGGG TTTCTATGGG 
GQ332367        GGTTCTCGTT TCTTCGATTT TACTTCAAAT ACTTGTAGAG TGTCTATGGG 
GQ332368        GGTTCTCGTT TCTTCGATTT TACTTCAAAT ACTTGTAGAG TGTCTATGGG 
GQ332369        GGTTCTCGTT TCTTCGATTT TACTTCAAAT ACTTGTAGAG TGTCTATGGG 
GQ332370        GGTTCTCGTT TCTTTGATTT TACTTCAAAT ACTTGTAGGG TGTCTATGGG 
GFU11768        GGATCTCGTT TCTTTGATTA CACTTCAAAT ACTTGTAGGG TGTCCATGGG 
X60775          GGATCTCGTT TTTTCGATTA TACTTCAAGC ACTTGTAGAG TGTCTATGGG 


EU702440        AGAAAATCCG TTTGCTGCGA TGATTGCCTG TCATGGGTTG CATAGTGGTG 
EU702441        AGAAAATCCG TTTGCTGCGA TGATTGCCTG TCATGGGTTG CATAGTGGTG 
EU702442        AGAAAATCCG TTTGCTGCGA TGATTGCCTG TCATGGGTTG CATAGTGGTG 
JF968121        AGAAAATCCG TTTGCTGCGA TGATTGCCTG TCATGGGTTG CATAGTGGTG 
EU702444        AGAAAATCCG TTTGCTGCGA TGATTGCCTG TCATGGGTTG CATAGTGGTG 
FJ544934        AGAAAACCCG TTTGCTGCAA TGATCGCCTG TCATGGATTG CATAGCGGTG 
GU972583        AGAGAACCCG TTTGCAGCAA TGATTGCTTG CCATGGATTA CATAGTGGTA 
GQ332367        AGAAAACCCG TTTGCTGCAA TGATCGCTTG CCATGGATTA CATAGTGGTG 
GQ332368        AGAAAACCCG TTTGCTGCAA TGATCGCTTG CCATGGATTA CATAGTGGTG 
GQ332369        AGAAAACCCG TTTGCTGCAA TGATCGCTTG CCATGGATTA CATAGTGGTG 
GQ332370        AGAAAACCCG TTCGCTGCAA TGATTGCCTG TCATGGACTG CATAGTGGTG 
GFU11768        GGAAAACCCA TTTGCTGCAA TGATTGCCTG TCATGGATTG CATAGCGGTG 
X60775          AGAAAATCCG TTTGCTGCAA TGATTGCCTG TCATGGATTA CATAGTGGTG 


EU702440        TGTTGGATCT CAAACTCCAA TGGAGTCTAA ACACCGAGTT TGGCAAGAGT 
EU702441        TGTTGGATCT CAAACTCCAA TGGAGTCTAA ACACCGAGTT TGGCAAGAGT 
EU702442        TGCTGGATCT CAAACTCCAA TGGAGCCTGA ACACCGAGTT TGGCAAGAGT 
JF968121        TGCTGGATCT CAAACTCCAA TGGAGCCTGA ACACCGAGTT TGGCAAGAGT 
EU702444        TGTTAGATCT CAAACTCCAA TGGAGCCTAA ACACCGAGTT TGGCAAGAGT 
FJ544934        TATTGGACCT CAAGCTTCAA TGGAGTCTGA ACACCGAATT TGGCAAGAGC 
GU972583        TATTGGACCT CAAACTTCAA TGGAGTCTAA ATACTGAATT TGGCAAGAGC 
GQ332367        TGTTGGATCT CAAACTCCAG TGGAGTTTGA ATACTGAATT TGGCAAGAGC 
GQ332368        TGTTGGATCT CAAACTCCAG TGGAGTTTGA ATACTGAATT TGGCAAGAGC 
GQ332369        TGTTGGATCT CAAACTCCAG TGGAGTTTGA ATACTGAATT TGGCAAGAGC 
GQ332370        TTTTAGACCT CAAACTCCAA TGGAGTCTGA ACACTGAATT TGGCAAGAGC 
GFU11768        TTTTAGACCT CAAATTCCAA TGGAGTTTAA ACACCGAATT TGGTAAGAGC 
X60775          TTCTGGATCT CAAATTTCAG TGGAGTTTGA ACACCGAATT TGGCAAGAGC 


EU702440        AGCGGGAGCG TCACTATCAC GAAGCTGGTG GGTGATAAAG CTACGGGCCT 
EU702441        AGCGGGAGCG TCACTATCAC GAAGCTGGTG GGTGATAAAG CTACGGGCCT 
EU702442        AGCGGGAGCG TTACTATCAC GAAGCTGGTG GGTGATAAAG CTATGGGCCT 
JF968121        AGCGGGAGCG TTACTATCAC GAAGCTGGTG GGTGATAAAG CTATGGGCCT 
EU702444        AGCGGGAGCG TTACTATCAC GAAGCTGGTG GGTGATAAAG CTATGGGCCT 
FJ544934        AGCGGGAGCG TTACTATCAC GAAGTTGGTG GGCGATAAAG CCATGGGCCT 
GU972583        AGTGGGAGCG TCACCATTAC AAAGCTGGTT GGTGATAAGG CCACGGGCCT 
GQ332367        AGTGGGAGCG TTACCATTAC GAAACTGGTG GGTGATAAAG CCACGGGTCT 
GQ332368        AGTGGGAGCG TTACCATTAC GAAACTGGTG GGTGATAAAG CCACGGGTCT 
GQ332369        AGTGGGAGCG TTACCATTAC GAAACTGGTG GGTGACAAAG CCACGGGTCT 
GQ332370        AGTGGGAGTG TTACTGTTAC AAAGCTAGTT GGCGATAAGG CCATGGGTCT 
GFU11768        AGCGGGAGCG TTATTATCAC GAAACTAGTG GGTGATAAAG CCACGGGTTT 
X60775          AGCGGGAGCG TTACTATCAC AAAACTGGTG GGTGATAAAG CCACGGGTCT 


EU702440        GGATGGACCT TCTCAAGTTT TTGCCATACA AAAATTAGAG GGAGTTACAG 
EU702441        GGATGGACCT TCTCAAGTTT TTGCCATACA AAAATTAGAG GGAGTTACAG 
EU702442        GGATGGACCT TCTCAAGTTT TTGCCATACA AAAACTAGAG GGAGTTACAG 
JF968121        GGATGGACCT TCTCAAGTTT TTGCCATACA AAAACTAGAG GGAGTTACAG 
EU702444        GGATGGACCT TCTCAAGTTT TTGCCATACA AAAACTAGAG GGAGTTACAG 
FJ544934        GGATGGACCT TCTCAGGTTT TTGCCATACA AAAGCTAGAA GGGGTTACGG 
GU972583        GGATGGGCCT TCACAAGTGT TTGCCTTACA GAAACTGGAG GGAACTACGG 
GQ332367        GGACGGACCT TCCCAGGTTA TTGCCATGCA GAAGCTAGAA GGAGTTACAG 
GQ332368        GGACGGACCT TCTCAGGTTA TTGCCATGCA GAAGCTAGAA GGAGTTACAG 
GQ332369        GGACGGACCT TCTCAGGTTA TTGCCATGCA GAAGCTAGAA GGAGTTACAG 
GQ332370        GGATGGACCT TCCCAGGTTT TTGCCATACA AAAACTAGAG GGAGTTACAG 
GFU11768        GGATGGGCCT TCACAGGTCT TTGCCATACA GAAACTAGAG GGAGCTACGG 
X60775          GGACGGGCCT TCACAGGTTT TTGCCATACA AAAACTAGAG GGAGCTACAG 


EU702440        ATTTGCTGAT TGGGAATTTT GCAGGAGCAA ACCCTAACAG TCATTTCTCC 
EU702441        ATTTGCTGAT TGGGAATTTT GCAGGAGCAA ACCCTAACAG TCATTTCTCC 
EU702442        ATTTGCTGAT TGGGAATTTT GCAGGAGCAA ACCCTAACAG TCATTTCTCC 
JF968121        ATTTGCTGAT TGGGAATTTT GCAGGAGCAA ACCCTAACAG TCATTTCTCC 
EU702444        ATTTGCTGAT TGGGAATTTT GCAGGAGCAA ACCCTAACAG TCATTTCTCC 
FJ544934        ATTTGTTAAT TGGGAATTTT GCAGGAGCAA ACCCAAACTC ACATTTCTCC 
GU972583        AGTTGTTGAT TGGAAATTTT GCAGGTGCAA ATCCAAACAC TCATTTTTCT 
GQ332367        AGTTGTTAAT TGGAAATTTT GCAGGAGCAA ACCCAAACAC TCATGTCTCT 
GQ332368        AGTTGTTAAT TGGAAATTTT GCAGGAGCAA ACCCAAACAC TCATGTCTCT 
GQ332369        AGTTGTTGAT TGGAAATTTT GCAGGAGCAA ACCCAAACAC TCATGTCTCT 
GQ332370        ATTTGTTAAT TGGGAATTTT GCAGGAGCAA ATCCTAATAC TCATTTCTCT 
GFU11768        AATTGTTGAT TGGGAATTTT GCAGGAGCAA ACCCAAATAC TCATATCTCC 
X60775          AATTGTTGAT TGGGAATTTT GCAGGAGCAA ACCCAAATAC TCATATCTCC 


EU702440        CTTTATAGCC GGTGGATGGC AATTAAATTG GACCAAGCGA AGAGTATTAA 
EU702441        CTTTATAGCC GGTGGATGGC AATTATATTG GACCAAGCGA AGAGTATTAA 
EU702442        CTTTACAGCC GATGGATGGC AATTAAATTG GACCAAGCAA AGAGTATTAA 
JF968121        CTTTACAGCC GATGGATGGC AATTAAATTG GACCAAGCAA AGAGTATTAA 
EU702444        CTTTATAGCC GATGGATGGC AATTAAATTG GACCAAGCAA AGAGTATTAA 
FJ544934        CTCTATAGTC GATGGATGGC AATTAAATTG GACCAAGCAA GGAGTATTAA 
GU972583        CTCTATAGTC GGTGGATGGC AATCAAATTG GACCAAGCGA AGAGTATCAA 
GQ332367        CTCTATAGCC GATGGATGGC GATTAAATTG GACCAAGCAA AGAGTATTAA 
GQ332368        CTCTATAGCC GATGGATGGC GATTAAATTG GACCAAGCAA AGAGTATCAA 
GQ332369        CTCTATAGCC GATGGATGGC GATTAAATTG GACCAAGCAA AGAGTATTAA 
GQ332370        CTCTATAGTC GATGGATGGC AATAAAGTTG GACCAAGCAA AGAGTATCAA 
GFU11768        CTCTATAGTC GATGGATGGC AATTAAGCTA GACCAAGCAA AGAGCATTAA 
X60775          CTCTATAGTC GGTGGATGGC AATTAAACTG GATCAAGCAA AGAGTATTAG 


EU702440        AGTACTCCGT GTCTTGTGCA AGCCTCGTCC AGGTTTCAGT TTTTATGGAA 
EU702441        AGTACTCCGT GTCTTGTGCA AGCCTCGTCC AGGTTTCAGT TTTTATGGAA 
EU702442        AGTACTCCGT GTCTTGTGCA AGCCTCGTCC AGGTTTCAGT TTTTATGGAA 
JF968121        AGTACTCCGT GTCTTGTGCA AGCCTCGTCC AGGTTTCAGT TTTTATGGAA 
EU702444        AGTACTCCGT GTCTTGTGCA AGCCTCGTCC AGGTTTCAGT TTTTATGGAA 
FJ544934        AGTACTCCGA GTCTTGTGCA AGCCTCGTCC AGGTTTCAGT TTTTATGGAA 
GU972583        GGTACTCCGC GTTTTGTGTA AACCCCGTCC GGGTTTTAAC TTTTATGGAA 
GQ332367        AGTACTCCGC GTGTTATGTA AGCCTCGTCC AGGTTTCAGT TTTTATGGAA 
GQ332368        AGTACTCCGC GTGTTATGTA AGCCTCGTCC AGGTTTTAGT TTTTATGGAA 
GQ332369        AGTACTCCGC GTGTTATGCA AGCCTCGTCC AGGTTTCAGT TTTTATGGAA 
GQ332370        AGTACTCCGC GTTTTGTGTA AGCCCCGTCC AGGTTTCAGC TTTTATGGAA 
GFU11768        AGTGCTCCGT GTTTTGTGCA AGCCGCGTCC AGGCTTCAGT TTTTATGGAA 
X60775          AGTACTCCGT GTTTTGTGTA AGCCTCGTCC AGGTTTCAGT TTTTATGGAA 


EU702440        GAACCAGCTT CCCAGTC
EU702441        GAACCAGCTT CCCAGTC
EU702442        GAACCAGCTT CCCAGTC
JF968121        GAACCAGCTT CCCAGTC
EU702444        GAACCAGCTT CCCAGTC
FJ544934        GAACCAGCCT CCCAGTC
GU972583        GAACCAGCTT TCCAGTC
GQ332367        GAACCAGTTT CCCCGTT
GQ332368        GAACCAGTTT CCCCGTT
GQ332369        GAACCAGTTT CCCCGTT
GQ332370        GAACTAGCTT CCCAGTC
GFU11768        GAACTAGTTT CCCAGTC
X60775          GAACCAGTTT TCCAGTC
