# Supplementary material for: An Evolutionary Analysis of the Secoviridae Family of Viruses
Source: PLoS One. 2014 Sep 2;9(9):e106305. doi: 10.1371/journal.pone.0106305 (PMC4152289; doi:10.1371/journal.pone.0106305)
Supplement: File S6 — (MSF) [file pone.0106305.s016.msf]

PileUp


   MSF:  916  Type: N    Check:    23   .. 

 Name: AF020051 oo  Len:  916  Check:  2217  Weight:  0.0
 Name: AY208971 oo  Len:  916  Check:  3919  Weight:  100.0
 Name: AY210889 oo  Len:  916  Check:  2930  Weight:  100.0
 Name: AY210892 oo  Len:  916  Check:  9555  Weight:  100.0
 Name: AY210890 oo  Len:  916  Check:  5203  Weight:  100.0
 Name: AY210891 oo  Len:  916  Check:  4237  Weight:  100.0
 Name: EF143980 oo  Len:  916  Check:  1232  Weight:  100.0
 Name: EF143984 oo  Len:  916  Check:  2672  Weight:  100.0
 Name: EF143985 oo  Len:  916  Check:  8058  Weight:  100.0

//


AF020051        ACAGTAGATG CTTTCGATCG GCTTCTACCC CAGATTTCTG ATGAGGTGAT 
AY208971        ACAGTGGACG CTTTCGATCG GCTTCTACCC CAAATCTCTG ATGAGGTGAT 
AY210889        ACAGTGGACG CTTTCGATCG GCTTCTACCC CAGTTTTCTG ATGAGGTTAT 
AY210892        ACAGTGGATG CTTTCGATCG GCTTCTACCC CAGCTTTCTG ATGAGGTTAT 
AY210890        ACAATAGACG CTTTCGATCG GCTTCTTCCC CAGTTTTCTG ATGAGGTGAT 
AY210891        ACAGTAGACG CTTTCGACCG GCTTCTACCT CAAATTTCTG ATGAGGTGAT 
EF143980        ACAATAGATG CTTTCGACCG GCTTCTACCC CAAATTTCTG ATGAGGTGAT 
EF143984        ACAATAGATG CTTTCGACCG GCTTCTACCC CAAATTTCTG ATGAGGTGAT 
EF143985        ACAATAGATG CTTTCGACCG GCTTCTACCC CAAATTTCTG ATGAGGTGAT 


AF020051        TGCAGTGCCA TTGGCATTTC AATTACCTAC TTATTTGTTC CCGATTTCGA 
AY208971        TGCGGTGCCA TTGGCGTTTC AATTACCAAC CTATTTGTTC CCAATTTCAA 
AY210889        TGCAGTGCCA TTGGCATTTC AGTTACCTAC TTATTTGTTC CCAATTTCTA 
AY210892        TGCAGTGCCA TTGGCATTTC AGTTACCTAC TTATTTATTC CCAATTTCTA 
AY210890        CGCAGTGCCC TTGGCATTTC AATTACCAAC TTTTTTGTTC CCGATTTCAA 
AY210891        TGCAGTGCCT TTGGCATTTC AATTGCCAAC TTTTTTGTTC CCGATTTCAA 
EF143980        TGCAGTGCCA TTGGCGTTCC AGTTGCCTAC TTTTTTGTTC CCAATCTCTA 
EF143984        TGCAGTGCCA TTGGCGTTCC AGTTGCCTAC TTTTTTGTTC CCAATCTCTA 
EF143985        TGCAGTGCCA TTGGCGTTCC AGTTGCCTAC TTCTTTGTTC CCAATCTCTA 


AF020051        AGAAGGGGAC TTTCACCCAA ACTATTGATT TTGCGGCAAT AGCTGGGTAT 
AY208971        AGAAGGGAAC TTTCACCCAA ACTATTGATT TTGCGGCAAT AGCTGGGTAT 
AY210889        AGAGTGGGAC TTTTACACAG ACTATTGATT TTGCGGCAAT AGCTGGGTAC 
AY210892        AGAATGGGAC TTTTACACAG ACTATTGATT TTGCGGCAAT AGCTGGGTAC 
AY210890        AAAAAGGAAC TTTTACCCAA ACTATTGATT TTGCGGCAAT AGCTGGGTAC 
AY210891        AAAGAGGAAC TTTTACTCAA ACTATTGATT TTGCGGCAAT AGCTGGGTAT 
EF143980        AGAAGGGGAC TTTCACTCAA ACTATTGATT TTGCGGCAAT AGCTGGGTAC 
EF143984        ATAAGGGTAC TTTCACTCAA ACTATTGATT TTGCGGCAAT AGCTGGGTAC 
EF143985        AGAAGGGGAC TTTCACTCAA ACTATTGATT TTGCGGCAAT AGCTGGGTAC 


AF020051        AATTTTTTTC CGCATGTAGC AGCTTTTGGT CGGCCAAAAA TTATCGTGTA 
AY208971        AATTTTTTTC CGCATGTAGC AGCTTTTGGT CGGCCGAAAA TTATCGTGTA 
AY210889        AATTTTTTTC CCCATGTGGC AGCTTTTGGT CGGCCAAAAA TTATCGTGTA 
AY210892        AATTTTTTTC CGCATGTGGC AGCTTTCGGT CGGCCAAAAA TTATCGTGTA 
AY210890        AATTTTTTTC CGCATGTAGC AGCGTTTGGT CGGCCAAAAA TTATCGTGTA 
AY210891        AATTTTTTTC CGCATGTAGC AGCGTTTGGT CGGCCAAAGA TTATCGTGTA 
EF143980        AATTTTTTTC CGCATGTAGC AGCATTTGGT CGGCCAAAAA TTATCGTGTA 
EF143984        AATTTTTTTC CGCATGTAGC AGCATTTGGT CGGCCAAAAA TTATCGTGTA 
EF143985        AATTTTTTTC CGCATGTAGC AGCATTTGGT CGGCCAAAAA TTATCGTGTA 


AF020051        TATAGTGTCC GATAATGATT TGCCAGCGAG TGACACGTGG ATGTGTCTCG 
AY208971        TATAGTGTCC GATAATGATT TGCCAGCAAG TGATACGTGG ATGTGCCTCG 
AY210889        TATAGTGTCC GATAATGATT TGCCAGCAAG TGATACGTGG ATGTGCCTTG 
AY210892        TATAGTGTCC GATAATGATT TGCCGGCAAG TGATACGTGG ATGTGCCTTG 
AY210890        TATAGTGTCC GATAATGATT TGCCAGCAAG TGATACGTGG ATGTGTCTTG 
AY210891        TATAGTGTCC GATAATGATT TGCCAGCGAG TGATACATGG ATGTGTCTCG 
EF143980        TATAGTGTCA GATAATGATT TGCCAGCAAG TGATACGTGG ATGTGCCTTA 
EF143984        TATAGTGTCA GATAATGATT TGCCAGCAAG TGATACGTGG ATGTGCCTTA 
EF143985        TATAGTATCA GATAATGATT TGCCAGCAAG TGACACGTGG ATGTGCCTTC 


AF020051        TCGAGTTGCA TATGACGAGA CTCGAATCAT CTACGTTAGC TTGCAGTCCC 
AY208971        TCGAGTTACA TATGACAAGA CTTGAATCGT CCACATTAGC TTGTAGTCCC 
AY210889        TCGAGTTACA TATGACGAGA CTAGAACCAT CTACTTTAGC TTGTAGTCCC 
AY210892        TTGAGTTACA TATGACGAAA CTAGAATCAT CTACTTTAGC TTGTAGTCCC 
AY210890        TTGAGTTGCA TATGACGCGA CTGGAATCAT CCACATTAGC TTGTAGTCCC 
AY210891        TTGAATTGCA TATGACGCGA CTGGAATCAT CTACGTTAGC TTGTAGTCCC 
EF143980        TCGAGTTACA TATGACACGA TTGGAATCAT CTACTTTAGC TTGTAGTCCC 
EF143984        TCGAGTTACA TATGACACGA TTGGAATCAT CTACTTTAGC TTGTAGTCCC 
EF143985        TCGAGTTACA TATGACACGA TTGGAATCAT CCACTTTAGC TTGTAGTCCC 


AF020051        ACCCTCGTTT TGCCTCAAGC ATTTGGGGGT GATTTACCAT TAGATTTGTG 
AY208971        GCCCTTGTTT TGCCTCAGGC ATTTGGGGGT GATTTACCTT TAGATTTATG 
AY210889        ACCCTCACTT TGCCTCAAGC CTTTGAGGGT AATTTGCCTT TAGATTTGTG 
AY210892        ACCCTCACTT TGCCTCAAGC ATTTGGGGGT GACTTGCCTT TAGATTTGTG 
AY210890        ACCCTCGTTT TGCCTCAAGC ATTTGGGGGT GATTTACCTT TAGATTTGTG 
AY210891        ACCCTCATTT TGCCTCAAGC ATTCGGGGGT GATTTACCTT TAGATTTGTG 
EF143980        ACCCTCATTT TGCCTCAAGC ATTTGGGGGT GATTTACCCC TAGATTTGTG 
EF143984        ACCCTCATTT TGCCTCAAGC ATTTGGGGGT GATTTACCCC TAGATTTGTG 
EF143985        ACCCTCATTT TGCCTCAAGC ATTTGGGGGT GATTTACCCC TAGATTTGTG 


AF020051        GCGTGGCCCC TATACCTTCC CATTAGGGGG GGGTACCAAG CGTTTATCCA 
AY208971        GCGTGGTCCC TATACCTTCC CATTAGGGGG GGGTACCAAG AGATTGTCCA 
AY210889        GCGTGGTCCC TATACCTTCC CATTAGGGGG GGGTACCAAG CGATTATCCA 
AY210892        GCGTGGTCCC TATACCTTCC CATTAGGGGG GGGTACCAAG CGATTATCTA 
AY210890        GCGTGGTCCC TATACCTTCC CATTAGGGGG GGGTACCAAG CGAATATCTA 
AY210891        GCGTGGTCCC TATACCTTCC CATTAGGGGG GGGTACCAAG CGAATATCCA 
EF143980        GCGTGGTCCC TATACCTTTC CATTAGGGGG AGGTACCAAG CGCATATCTA 
EF143984        GCGTGGTCCC TATACCTTTC CATTAGGGGG AGGTACCAAG CGCATATCTA 
EF143985        GCGTGGTCCC TATACCTTTC CATTAGGGGG AGGTACCAAG CGCATATCTA 


AF020051        CTTCGTTGGA TATTGGGACG TCGACAACGA CCGTTAGTGG GTGGCGTACT 
AY208971        CTTCGTTGGA TATTGGGCGG TCAACAACAA CCGTTAGTGG ATGGCGTACT 
AY210889        CTTCGTTGGA TGTTGGGCGG TCAACAACGA CTGTTAGTGG ATGGCGTACT 
AY210892        CTTCGTTGGA TATTGGGCGG TCAGTAACGA CTGTTAGTGG ATGGCGTACT 
AY210890        CTTCGTTGGA TATAGGGCGG TCAACAACGA CCGTTAGTGG ATGGCGCACT 
AY210891        CTTCGTTGGA TATAGGGCGG TCGACAACGA CTGTTAGTGG CTGGCGCACT 
EF143980        CTTCGTTGGA TGTTGGACGG TCAACAACGA CTGTTAGTGG ATGGCGCACT 
EF143984        CTTCGTTGGA TATTGGACGG TCAACAACGA CTGTTAGTGG ATGGCGCACT 
EF143985        CTTCGTTAGA TATTGGACGG TCAACAACGA CTGTTAGTGG ATGGCGCACT 


AF020051        GTTTCTTTTC CCGCTGCTTA TGCTCTTTTC TTACAAGGGC ATGGTGGTAG 
AY208971        GTGTCTTTCC CCGCTGCTTA TGCTCTTTTC TTACAAGGGC ATGGTGGGAG 
AY210889        GTTTCTTTCC CTGCCGCATA TGCTCTCTTT TTACAAGGGC ATGGTGGTAG 
AY210892        GTTTCTTTCC CTGCCGCATA TGCTCTACTT TTACAGGGGC ATGGTGGTAG 
AY210890        GTTTCTTTTC CTGCTGCTTA TGCATTGTTT CTACAAGGGC ATGGTGGTAG 
AY210891        GTTTCTTTTC CTGCCGCTTA TGCATTGTTT CTACAAGGGC ATGGTGGTAG 
EF143980        GTTTCTTTTC CTGCTGCCTA TGCCTTGTTT TTACAGGGGC ATGGTGGTAG 
EF143984        GTTTCTTTTC CTGCTGCCTA TGCCTTGTTT TTACAGGGGC ATGGTGGTAG 
EF143985        GTTTCTTTTC CTGCTGCCTA TGCCTTGTTC TTACAGGGGC ATGGTGGTAG 


AF020051        TTTAGTTGGT GAGGTGGTGC ATACTGGTTC GGCCGCTGTG TCATGTGCAC 
AY208971        TTTGGTTGGT GAGGTGGTAC ATACTGGCTC AGCCGCTGTG TCGTGTGCCC 
AY210889        TCTTGTTGGT GAGGTAGTGC ATACCGGTTC AGCCGCGGTT TCATGCGCTC 
AY210892        TCTTGTTGGT GAGGTAGTGC ATACCGGTTC AGCCGCTGTT TCATGCGCTC 
AY210890        TCTTATTGGT GAGGTGGTAC ATACTGGCTC AGCTGCTGTA TCCTGTGCCC 
AY210891        TCTTGTTGGT GAGGTGGTAC ATACTGGCTC AGCTGCTGTA TCTTGTGCCC 
EF143980        TTTAATTGGT GAGGTAGTGC ATACTGGCTC GGCTGCTGTG TCGTGTGCTC 
EF143984        TTTAATTGGT GAGGTAGTGC ATACTGGCTC GGCTGCTGTG TCGTGTGCTC 
EF143985        TTTAGTTGGT GAGGTAGTGC ATACTGGCTC GGCTGCTGTG TCGTGTGCTC 


AF020051        TTCACCTTTG TATATCCTTT GGCGGTGCCC CTCCTACTTT GGAGGAAGCA 
AY208971        TTCATCTCTG TATATCCTTT GGCGGTGCCC CTCCCACTTT GGAGGAAGCA 
AY210889        TTCATCTTTG TATATCTTTT GGTGGTGCTC CTCCCACTTT GGAAGAAGCA 
AY210892        TTCATCTTTG TATATCTTTT GGCGGTGCTC CTCCCACTTT GGAAGAAGCA 
AY210890        TTCATCTTTG TATATCCTTT GGTGGTGCTC CTCCTACTTT AGAAGAAGCG 
AY210891        TTCATCTTTG TATATCTTTT GGTGGTGCTC CCCCTACTTT AGAGGAAGCG 
EF143980        TTCACCTTTG TATATCTTTT GGTGGTGCTC CCCCTACTCT AGAGGAAGCA 
EF143984        TTCACCTTTG TATATCTTTT GGTGGTGCTC CCCCTACTCT AGAGGAAGCA 
EF143985        TTCACCTTTG TATATCTTTT GGTGGTGCTC CCCCTACTCT AGAGGAAGCA 


AF020051        CTCGTCTTTC CTGGTTTTCG TTTACCTTCC GGTGAGGGCA AATTTCATAT 
AY208971        CTCGTCTTCC CTGGTTTCCG CTTACCATCC GGTGAAGGCA AGTTTCATAT 
AY210889        TTGGTTTTCC CTGGTTTCCG TCTTCCCTCC GGTGAGGGCA AGTTCCATAT 
AY210892        TTGGTTTTCC CTGGTTTCCG TCTTCCCTCT GGTGAGGGCA AGTTCCATAT 
AY210890        CTTGTTTTCC CAGGTTTTCG TTTACCTACC GGTGAAGGCA AGTTTCATAT 
AY210891        CTTGTTTTTC CTGGTTTTCG TTTACCTACC GGTGAAGGCA AGTTTCATAT 
EF143980        CTTGTTTTTC CTGGTTTTCG GCTACCTTCC GGTGAAGGCA AGTTTCATAT 
EF143984        CTTGTTTTTC CTGGTTTTCG GCTACCTTCC GGTGAAGGCA AGTTTCATAT 
EF143985        CTTGTTTTTC CTGGTTTTCG GCTACCTTCC GGTGAAGGCA AGTTTCATAT 


AF020051        TAAGGTACAA ACGCCATATG GGCGATTAAG CACTTTAACT CCAGACTGTG 
AY208971        TAAGGTACAA ACGCCATACG GGCGCTTGAG CACTTTAACT CCAGATTGTG 
AY210889        TAAGGTACAG ACGCCATATG GGCGCCTGAG CACGTTAACT CCAGATTGCG 
AY210892        TAAGATACAG ACGCCATATG GGCGCTTGAG TACGTTAACT CCAGATTGTG 
AY210890        TAAGATACAA ACACCATACG GGCGGTTGAG TACTTTAACT CCCGATTGTG 
AY210891        TAAGATACAA ACACCATATG GGCGGTTGAG TACTTTAACT CCTGATTGTG 
EF143980        TAAGGTACAG ACGCCCTATG GACGCTTGAG TACTCTAACT CCTGACTGTG 
EF143984        TAAGGTACAG ACGCCCTATG GGCGCTTGAG TACTCTAACT CCTGACTGTG 
EF143985        TAAGGTACAG ACGCCCTATG GGCGCTTGAG CACTTTAACT CCTGACTGTG 


AF020051        CCTTATATGT TTATTTAGCC GGAGGACCTA TTGCTGTTGC ACCAATGTCG 
AY208971        CCTTATATGT TTACTTAGCT GGAGGACCTA TTGCTGTTGC ACCTATGTCG 
AY210889        CCTTATATGT TTACTTGGCT GGAGGACCTA TTGCTGTCGC ACCTATGTCG 
AY210892        TCTTATATGT TTACTTGGCT GGAGGACCTA TTGCTGTTGC ACCTATGTCG 
AY210890        TCTTGTATGT TTACCTAGCC GGAGGACCCA TTGCTGTCGC ACCTATGTCG 
AY210891        TCTTATATGT TTACTTAGCT GGAGGGCCTA TTGCTGTTGC ACCTATGTCG 
EF143980        CCTTGTATGT CTACTTAGCT GGAGGACCTA TTGCTGTTGC ACCCATGTCG 
EF143984        CCTTGTATGT CTACTTAGCT GGAGGACCTA TTGCTGTTGC ACCCATGTCG 
EF143985        CCTTGTATGT CTACTTAGCT GGAGGACCTA TTGCTGTTGC ACCCATGTCG 


AF020051        GTGCCCTATC AATTCTGCAT CCATTTGGAG AGATTGGTAG ATGATGGAGC 
AY208971        GTGCCCTACC AGTTCTGCAT CCATTTGGAG AGACTGGTAG ATGATGGAGC 
AY210889        GTGCCCTATC AGTTCTGCAT CCACTTGGAG AGATTGGTAG ATGATGGAGC 
AY210892        GTGCCCTATC AATTCTGCAT CCACTTGGAG AGATTGGTAG ATGATGGAGC 
AY210890        GTGCCCTATC AATTCTGTAT CCACTTGGAG AGAATGGTAG AAGATGGAGC 
AY210891        GTGCCCTATC AATTCTGTAT CCACTTGGAG AGAATGGTAG AAGATGGAGC 
EF143980        GTGCCCTACC AATTCTGCAT CCATCTGGAG AGATTGGTAG ATGATGGAGC 
EF143984        GTGCCCTACC AATTCTGCAT CCATCTGGAG AGATTGGTAG ATGATGGAGC 
EF143985        GTGCCCTACC AATTCTGCAT CCATCTGGAG AGATTGGTAG ATGATGGAGC 


AF020051        CCCACCTCGA ACGATTGGTT TAATTCGAGA GTTTAATTGG GCTACCATAA 
AY208971        CCCTCCTCGA ACTATTGGTT TAATTCGAGA GTTTAATTGG GCTACCATAA 
AY210889        CCCTCCTCGG ACTATTGGTC TGATCCGAGA GTTTAATTGG GCTACCATAA 
AY210892        CCCTCCTCGG ACTATTGGTC TGATCCGAGA GTTTAATTGG GCTACCATAT 
AY210890        TCCCCCTCGA ACCATTGGTT TGATTCGAGA GTTTAATTGG GCTACCATAA 
AY210891        TCCCCCTCGA ACAATTGGTT TGATTCGAGA GTTTAATTGG GCTACCATAA 
EF143980        CCCTCCTCGA ACCATTGGCT TGATTCGAGA GTTTAATTGG GCTACCATAA 
EF143984        CCCTCCTCGA ACCATTGGCT TGATTCGAGA GTTTAATTGG GCTACCATAA 
EF143985        CCCTCCTCGA ACCATTGGCT TGATTCGAGA GTTTAACTGG GCTACCATAA 


AF020051        ATAATTTTAA GAGTGACGAT ATAACGTTTG CCATTCCTGC GCGTTTGTCT 
AY208971        ATAATTTCAA GAGTGACGAT ATCACGTTTG CTATTCCTGC GCGATTATCT 
AY210889        ATAATTTTAA GAGTGATGAC ATCGCGTTTG CCATTCCTGC TCGTTTGTCT 
AY210892        GTAATTTTAA GAGTGATGAC ATCATGTTTG CTATTCCTGC TCGTTTGTCT 
AY210890        ATAACTTTAA AAGTGACGAC ATCACGTTTG CCATTCCCGC GCGTTTGTCT 
AY210891        ATAATTTTAA AAGTGACGAC ATTACGTTTG CCATTCCCGC GCGTTTGTCT 
EF143980        ATAATTTTAA GAGTGATGAC ATATCCTTTG CCATTCCGGC ACGTTTGTCT 
EF143984        ATAATTTTAA GAGTGATGAC ATATCCTTTG CCATTCCGGC ACGTTTGTCT 
EF143985        ATAATTTTAA GAGTGATGAC ATATCCTTTG CCATTCCGGC ACGTTTGTCT 


AF020051        GATCTTGTGC TTACTT
AY208971        GATCTTGTGC TTACTT
AY210889        GATCTTGTGC TTACTT
AY210892        GATCTTGTGC TTACTT
AY210890        GATCTTGTGC TTACTT
AY210891        GATCTTGTGC TTACTT
EF143980        GATCTTGTGC TTACTT
EF143984        GATCTTGTGC TTACTT
EF143985        GATCTTGTGC TTACTT
