# Supplementary material for: An Evolutionary Analysis of the Secoviridae Family of Viruses
Source: PLoS One. 2014 Sep 2;9(9):e106305. doi: 10.1371/journal.pone.0106305 (PMC4152289; doi:10.1371/journal.pone.0106305)
Supplement: File S7 — (MSF) [file pone.0106305.s017.msf]

PileUp


   MSF: 1716  Type: N    Check:  2421   .. 

 Name: BPMV_-_BPMCOAT oo  Len: 1716  Check:  9922  Weight:  0.0
 Name: BPMV_CP_-_AY744933 oo  Len: 1716  Check:  7892  Weight:  100.0
 Name: BPMV_CP_-_AF394609 oo  Len: 1716  Check:  4741  Weight:  100.0
 Name: BPMV_CP_-_AF394607 oo  Len: 1716  Check:  5268  Weight:  100.0
 Name: GQ996947 oo  Len: 1716  Check:  5504  Weight:  100.0
 Name: BPMV_CP_-_GQ996950 oo  Len: 1716  Check:  3398  Weight:  100.0
 Name: BPMV_CP_-_GQ996949 oo  Len: 1716  Check:  2848  Weight:  100.0
 Name: BPMV_CP_-_GU562880 oo  Len: 1716  Check:  2848  Weight:  100.0

//


BPMV_-_BPMCOAT          TCTTCTGAGG AACTTTCTGA GGAAAAGATT CAGGGAAAAG CAAAGCAGGT 
BPMV_CP_-_AY744933      TCTTCTGAGG AAGTTTCTGA GGAAAAGAAT CAGGGAAAGA CAAAGCATGT 
BPMV_CP_-_AF394609      TCTTCAGAAG ATTTTCCTGA AAAGGAAGAT CAAGGAAAAC CCAAAAAGAT 
BPMV_CP_-_AF394607      TCTTCAGAAG ATTTTCCTGA AAAGGGAGAT CAAGAAAAAC CCAAAAAGAT 
GQ996947                TCTTCAGAAG ATTTTCCTGA AAAAGAAGAT CAAGAAAAAC CCAAAAAGAT 
BPMV_CP_-_GQ996950      TCTTCAGAAG ATTTTCCTAA AAAGGAAGAT CAAGAAAAAC CCAAAAAGAT 
BPMV_CP_-_GQ996949      TCTTCAGAAG ATTTTCCTAA AAAAGAAGAT CAAGAAAAAC CCAAAAAGAT 
BPMV_CP_-_GU562880      TCTTCAGAAG ATTTTCCTAA AAAAGAAGAT CAAGAAAAAC CCAAAAAGAT 


BPMV_-_BPMCOAT          TGATGCTAGG TTGAGGCAAA GAATAGATCC ACAATACAAT GAAGTTCAAG 
BPMV_CP_-_AY744933      TGATGCTAGG TTGAGGCAAA GAATAGATCC ACAATACAAT GAAGTTCAAG 
BPMV_CP_-_AF394609      TGATGCCAGA TTGAGACAAA GAATAGATCC TCAATACAAT GAGGTTCAGG 
BPMV_CP_-_AF394607      TGATGCCAGA TTGAGACAAA GAATAGATCC TCAATACAAT GAGGTTCAGG 
GQ996947                TGATGCTAGA TTGAGACAAA GAATAGATCC TCAATACAAT GAGGTTCAGG 
BPMV_CP_-_GQ996950      TGATGCCAGA TTGAGACAAA GAATAGATCC CCAATACAAT GAGGTTCAGG 
BPMV_CP_-_GQ996949      TGATGCCAGA TTGAGACAAA GAATAGATCC CCAATACAAT GAGGTTCAGG 
BPMV_CP_-_GU562880      TGATGCCAGA TTGAGACAAA GAATAGATCC CCAATACAAT GAGGTTCAGG 


BPMV_-_BPMCOAT          CTCAAATGGA AACAAATCTA TTCAAATTGT CTCTTGATGA TGTTGAGACT 
BPMV_CP_-_AY744933      CTCAAATGGA AACAAATCTA TTCAAATTGT CTCTTGATGA TGTTGAGACT 
BPMV_CP_-_AF394609      CTCAGATGGA AACAAATTTG TTTAAATTGT CTCTTGATGA TGTTGAAACT 
BPMV_CP_-_AF394607      CTCAGATGGA AACAAATTTG TTTAAATTGT CTCTTGATGA TGTTGAAACT 
GQ996947                CTCAGATGGA AACAAATTTG TTTAAATTGT CTCTTGATGA TGTTGAAACT 
BPMV_CP_-_GQ996950      CTCAGATGGA AACAAATTTG TTTAAATTGT CTCTTGATGA TGTTGAAACT 
BPMV_CP_-_GQ996949      CTCAGATGGA AACAAATTTG TTTAAATTGT CTCTTGATGA TGTTGAAACT 
BPMV_CP_-_GU562880      CTCAGATGGA AACAAATTTG TTTAAATTGT CTCTTGATGA TGTTGAAACT 


BPMV_-_BPMCOAT          CCAAAAGGTT CCATGTTAGA CCTCAAGATT TCCCAATCTA AGATTGCACT 
BPMV_CP_-_AY744933      CCAAAAGGTT CCATGTTAGA CCTCAAGATT TCCCAATCTA AGATTGCACT 
BPMV_CP_-_AF394609      CCTAAAGGTT CCATGTTGGA TCTTAAAATT TCTCAATCTA AAATTGCACT 
BPMV_CP_-_AF394607      CCTAAAGGTT CCATGTTGGA TCTTAAAATT TCTCAATCTA AAATTGCACT 
GQ996947                CCTAAAGGTT CCATGTTGGA TCTTAAAATT TCTCAATCTA AAATTGCACT 
BPMV_CP_-_GQ996950      CCTAAAGGTT CCATGTTGGA TCTTAAAATT TCTCAATCTA AAATTGCACT 
BPMV_CP_-_GQ996949      CCTAAAGGTT CCATGTTGGA TCTTAAAATT TCTCAATCTA AAATTGCACT 
BPMV_CP_-_GU562880      CCTAAAGGTT CCATGTTGGA TCTTAAAATT TCTCAATCTA AAATTGCACT 


BPMV_-_BPMCOAT          TCCCAAAAAT ACAGTTGGAG GGACCATTTT GCGCAGTGAT CTGCTGGCAA 
BPMV_CP_-_AY744933      TCCCAAAAAT ACAGTTGGAG GGACCATTTT GCGCAGTGAT CTGTTGGCAA 
BPMV_CP_-_AF394609      TCCCAAGAAT ACAGTTGGAG GAACCATTTT GCGTAGTGAT CTATTGGCAA 
BPMV_CP_-_AF394607      TCCCAAGAAC ACAGTTGGAG GAACCATTCT GCGTAGTGAT CTATTGGCAA 
GQ996947                TCCCAAAAAC ACAGTTGGAG GAACCATTCT GCGTAGTGAT CTATTGGCAA 
BPMV_CP_-_GQ996950      TCCCAAAAAC ACAGTTGGAG GAACCATTCT GCGTAGTGAT CTATTGGCAA 
BPMV_CP_-_GQ996949      TCCCAAAAAC ACAGTTGGAG GAACCATTCT GCGTAGTGAT CTATTGGCAA 
BPMV_CP_-_GU562880      TCCCAAAAAC ACAGTTGGAG GAACCATTCT GCGTAGTGAT CTATTGGCAA 


BPMV_-_BPMCOAT          ATTTCTTGAC AGAAGGCAAT TTTAGAGCAA GTGTTGATTT GCAACGTACC 
BPMV_CP_-_AY744933      ATTTCTTGAC AGAAGGCAAT TTTAGAGCAA GTGTTGATTT GCAACGTACC 
BPMV_CP_-_AF394609      ATTTTTTGAC AGAGGGCAAT TTTAGAGCAA GTGTTGATTT GCAGCGCACT 
BPMV_CP_-_AF394607      ATTTTTTGAC AGAGGGCAAT TTTAGAGCAA GTGTTGATTT GCAGCGCACT 
GQ996947                ATTTTTTGAC AGAGGGCAAT TTTAGAGCAA GTGTTGATTT GCAGCGCACT 
BPMV_CP_-_GQ996950      ATTTTTTGAC AGAGGGCAAT TTTAGAGCAA GTGTTGATTT GCAGCGCACT 
BPMV_CP_-_GQ996949      ATTTTTTGAC AGAGGGCAAT TTTAGAGCAA GTGTTGATTT GCAGCGCACT 
BPMV_CP_-_GU562880      ATTTTTTGAC AGAGGGCAAT TTTAGAGCAA GTGTTGATTT GCAGCGCACT 


BPMV_-_BPMCOAT          CACCGTATCA AAGGAATGAT TAAAATGGTG GCTACAGTTG GCATTCCTGA 
BPMV_CP_-_AY744933      CACCGTATCA AAGGAATGAT TAAAATGGTG GCTACAGTTG GCATTCCTGA 
BPMV_CP_-_AF394609      CATCGTATTA AAGGAATGAT TAAAATGGTG GCCACAGTTG GTATTCCTGA 
BPMV_CP_-_AF394607      CATCGTATTA AAGGAATGAT TAAAATGGTG GCCACAGTTG GTATTCCTGA 
GQ996947                CATCGTATTA AAGGAATGAT TAAAATGGTG GCCACAGTTG GTATTCCTGA 
BPMV_CP_-_GQ996950      CATCGTATTA AAGGAATGAT TAAAATGGTG GCCACAGTTG GTATTCCTGA 
BPMV_CP_-_GQ996949      CATCGTATTA AAGGAATGAT TAAAATGGTG GCCACAGTTG GTATTCCTGA 
BPMV_CP_-_GU562880      CATCGTATTA AAGGAATGAT TAAAATGGTG GCCACAGTTG GTATTCCTGA 


BPMV_-_BPMCOAT          AAACACAGGT ATAGCGCTGG CTTGTGCAAT GAATAGTTCC ATTAGAGGGC 
BPMV_CP_-_AY744933      AAACACAGGT ATAGCACTGG CTTGTGCAAT GAATAGTTCC ATTAGAGGGC 
BPMV_CP_-_AF394609      AAATACAGGT ATAGCATTGG CCTGTGCTAT GAATAGTTCT ATTAGGGGGC 
BPMV_CP_-_AF394607      GAATACAGGT ATAGCATTGG CCTGTGCTAT GAATAGTTCT TTTAGGGGGC 
GQ996947                GAATACAGGT ATATCATTGG CCTGTGCTAT GAACAGTTCT TTTAGGGGGC 
BPMV_CP_-_GQ996950      GAATACAGGT ATATCATTGG CCTGTGCTAT GAATAGTTCT TTTAGGGGGC 
BPMV_CP_-_GQ996949      GAATACAGGT ATATCATTGG CCTGTGCTAT GAATAGTTCT TTTAGGGGGC 
BPMV_CP_-_GU562880      GAATACAGGT ATATCATTGG CCTGTGCTAT GAATAGTTCT TTTAGGGGGC 


BPMV_-_BPMCOAT          GTGCCAGTTC TGATATCTAT ACTATTTGTT CGCAAGATTG TGAACTATGG 
BPMV_CP_-_AY744933      GTGCCAGTTC TGATATCTAT ACCATTTGTT CGCAAGATTG TGAACTATGG 
BPMV_CP_-_AF394609      GCGCCAGTTC TGATATTTAC ACCATCTGTT CTCAAGACTG TGAATTATGG 
BPMV_CP_-_AF394607      GCGCCAGTTC TGATATTTAC ACCATCTGCT CTCAAGACTG TGAATTATGG 
GQ996947                GTGCCAGTTC TGATATTTAC ACTATTTGCT CTCAAGATTG TGAATTGTGG 
BPMV_CP_-_GQ996950      GTGCCAGTTC TGATATTTAC ACCATCTGCT CTCAAGACTG TGAATTATGG 
BPMV_CP_-_GQ996949      GTGCCAGTTC TGATATTTAC ACCATCTGCT CTCAAGACTG TGAATTATGG 
BPMV_CP_-_GU562880      GTGCCAGTTC TGATATTTAC ACCATCTGCT CTCAAGACTG TGAATTATGG 


BPMV_-_BPMCOAT          AATCCTGCTT GTACAAAAGC AATGACTATG TCATTTAATC CAAACCCATG 
BPMV_CP_-_AY744933      AATCCTGCTT GTACAAAAGC AATGACCATG TCATTTAATC CAAACCCATG 
BPMV_CP_-_AF394609      AATCCTGCTT GCACAAAAGC AATGACCATG TCATTTAATC CAAACCCGTG 
BPMV_CP_-_AF394607      AATCCTGCTT GCACAAAAGC AATGACTATG TCATTTAATC CAAACCCGTG 
GQ996947                AATCCTGCTT GCACAAAAGC AATGACTATG TCATTTAATC CAAACCCGTG 
BPMV_CP_-_GQ996950      AATCCTGCTT GCACAAAAGC AATGACTATG TCATTTAATC CAAACCCGTG 
BPMV_CP_-_GQ996949      AATCCTGCTT GCACAAAAGC AATGACTATG TCATTTAATC CAAACCCGTG 
BPMV_CP_-_GU562880      AATCCTGCTT GCACAAAAGC AATGACTATG TCATTTAATC CAAACCCGTG 


BPMV_-_BPMCOAT          TTCTGATGCG TGGAGTTTGG AATTTCTTAA ACGTACTGGA TTCCACTGTG 
BPMV_CP_-_AY744933      TTCTGATGCA TGGAGTTTGG AATTTCTTAA ACGTACTGGG TTCCACTGTG 
BPMV_CP_-_AF394609      TTCTGATGCA TGGAGTTTGG AATTTCTGAA GCGTACCGGA TTTCATTGTG 
BPMV_CP_-_AF394607      TTCTGATGCA TGGAGTTTGG AATTTCTGAA GCGTACTGGA TTTCATTGTG 
GQ996947                TTCTGATGCA TGGAGTTTGG AATTTTTGAA GCGCACCGGA TTTCATTGTG 
BPMV_CP_-_GQ996950      TTCTGATGCA TGGAGTTTGG AATTTTTGAA GCGTACCGGA TTTCCTTGTG 
BPMV_CP_-_GQ996949      TTCTGATGCA TGGAGTTTGG AATTTTTGAA GCGTACCGGA TTTCATTGTG 
BPMV_CP_-_GU562880      TTCTGATGCA TGGAGTTTGG AATTTTTGAA GCGTACCGGA TTTCATTGTG 


BPMV_-_BPMCOAT          ATATTATTTG TGTTACTGGA TGGACTGCAA CTCCAATGCA AGATGTTCAA 
BPMV_CP_-_AY744933      ACATTATTTG CGTTACTGGA TGGACTGCAA CTCCAATGCA AGATGTTCAA 
BPMV_CP_-_AF394609      ATATCATTTG TGTCACTGGA TGGACTGCCA CCCCAATGCA GGATGTTCAG 
BPMV_CP_-_AF394607      ATATCATTTG TGTCACTGGA TGGACTGCCA CCCCAATGCA GGATGTTCAG 
GQ996947                ATATCATTTG TGTCACTGGA TGGACTGCCA CCCCAATGCA GGATGTTCAG 
BPMV_CP_-_GQ996950      ATATCATTTG TGTCACTGGA TGGACTGCCA CCCCAATGCA GGATGTTCAG 
BPMV_CP_-_GQ996949      ATATCATTTG TGTCACTGGA TGGACTGCCA CCCCAATGCA GGATGTTCAG 
BPMV_CP_-_GU562880      ATATCATTTG TGTCACTGGA TGGACTGCCA CCCCAATGCA GGATGTTCAG 


BPMV_-_BPMCOAT          GTTACAATTG ATTGGTTCAT TTCCTCTCAA GAGTGCGTTC CCAGAACCTA 
BPMV_CP_-_AY744933      GTTACAATTG ATTGGTTCAT TTCCTCTCAG GAGTGCGTTC CCAGAACCTA 
BPMV_CP_-_AF394609      GTTACAATTG ATTGGTTTAT TTCCTCTCAG GAATGTGTTC CCAGGACCTA 
BPMV_CP_-_AF394607      GTTACAATTG ATTGGTTTAT TTCCTCTCAG GAATGTGTTC CCAGGACCTA 
GQ996947                GTTACAATTG ATTGGTTTAT TTCCTCTCAG GAATGTGTTC CCAGGACCTA 
BPMV_CP_-_GQ996950      GTTACAATTG ATTGGTTTAT TTCCTCTCAG GAATGTGTTC CCAGGACCTA 
BPMV_CP_-_GQ996949      GTTACAATTG ATTGGTTTAT TTCCTCTCAG GAATGTGTTC CCAGGACCTA 
BPMV_CP_-_GU562880      GTTACAATTG ATTGGTTTAT TTCCTCTCAG GAATGTGTTC CCAGGACCTA 


BPMV_-_BPMCOAT          CTGTGTTTTG AATCCACAAA ATCCTTTTGT GTTGAATAGA TGGATGGGAA 
BPMV_CP_-_AY744933      TTGTGTTTTG AATCCACAAA ATCCTTTTGT GTTGAATAGA TGGATGGGAA 
BPMV_CP_-_AF394609      TTGTGTTTTA AATCCACAAA ATCCCTTTGT GTTAAATAGG TGGATGGGAA 
BPMV_CP_-_AF394607      CTGTGTTTTA AATCCACAAA ATCCTTTTGT GTTAAATAGG TGGATGGGAA 
GQ996947                TTGTGTTTTA AATCCACAAA ATCCTTTTGT GTTAAATAGG TGGATGGGGA 
BPMV_CP_-_GQ996950      TTGTGTTTTA AATCCACAAA ATCCTTTTGT GTTAAATAGG TGGATGGGCA 
BPMV_CP_-_GQ996949      TTGTGTTTTA AATCCACAAA ATCCTTTTGT GTTAAATAGG TGGATGGGCA 
BPMV_CP_-_GU562880      TTGTGTTTTA AATCCACAAA ATCCTTTTGT GTTAAATAGG TGGATGGGCA 


BPMV_-_BPMCOAT          AGTTGACTTT TCCTCAAGGC ACTTCTCGGA GTGTTAAAAG GATGCCTCTC 
BPMV_CP_-_AY744933      AGCTGACTTT TCCTCAAGGC ACTTCTCGAA GTGTTAAAAG GATGCCTCTT 
BPMV_CP_-_AF394609      AACTGACTTT CCCCCAGGGC ACTTCCCGAA GTGTTAAGAG AATGCCTCTT 
BPMV_CP_-_AF394607      AACTGACTTT CCCCCAGGGC ACTTCCCGGA GTGTTAAGAG AATGCCTCTT 
GQ996947                AACTGACTTT CCCCCAGGGC ACTTCCCGAA GTGTTAAAAG AATGCCTCTT 
BPMV_CP_-_GQ996950      AACTGACTTT CCCCCAGGGC ACTTCCCGAA GTGTTAAAAG GATGCCTCTT 
BPMV_CP_-_GQ996949      AACTGACTTT CCCCCAGGGC ACTTCCCGAA GTGTTAAAAG AATGCCTCTT 
BPMV_CP_-_GU562880      AACTGACTTT CCCCCAGGGC ACTTCCCGAA GTGTTAAAAG AATGCCTCTT 


BPMV_-_BPMCOAT          TCTATAGGAG GAGGAGCTGG TGCTAAAAGT GCTATTCTCA TGAATATGCC 
BPMV_CP_-_AY744933      TCTATAGGAG GAGGAGCTGG TGCTAAAAAT GCCATTCTCA TGAATATGCC 
BPMV_CP_-_AF394609      TCTATAGGGG GAGGAGCTGG TGCAAAGAAT GCTATTCTCA TGAATATGCC 
BPMV_CP_-_AF394607      TCTATAGGGG GAGGAGCTGG TGCAAAGAAT GCTATTCTCA TGAATATGCC 
GQ996947                TCTATAGGGG GAGGAGCTGG TGCAAAGAAT GCTATTCTCA TGAATATGCC 
BPMV_CP_-_GQ996950      TCTATAGGGG GAGGAGCTGG TGCAAAGAAT GCTATTCTCA TGAATATGCC 
BPMV_CP_-_GQ996949      TCTATAGGGG GAGGAGCTGG TGCAAAGAAT GCTATTCTCA TGAATATGCC 
BPMV_CP_-_GU562880      TCTATAGGGG GAGGAGCTGG TGCAAAGAAT GCTATTCTCA TGAATATGCC 


BPMV_-_BPMCOAT          AAATGCAGTT CTTTCAATGT GGAGGTACTT TGTAGGAGAT CTTGTTTTTG 
BPMV_CP_-_AY744933      AAATGCAGTT CTTTCAATGT GGAGGTACTT TGTAGGAGAT CTTGTTTTCG 
BPMV_CP_-_AF394609      AAATGCTGTT CTTTCAATGT GGAGATATTT TGTTGGAGAT CTCGTCTTTG 
BPMV_CP_-_AF394607      AAATGCTGTT CTTTCAATGT GGAGATATTT TGTTGGAGAT CTCGTCTTTG 
GQ996947                AAATGCTGTT CTTTCAATGT GGAGATATTT TGTTGGAGAT CTCGTCTTTG 
BPMV_CP_-_GQ996950      AAATGCTGTT CTTTCAATGT GGAGATATTT TGTTGGAGAT CTCGTCTTTG 
BPMV_CP_-_GQ996949      AAATGCTGTT CTTTCAATGT GGAGATATTT TGTTGGAGAT CTCGTCTTTG 
BPMV_CP_-_GU562880      AAATGCTGTT CTTTCAATGT GGAGATATTT TGTTGGAGAT CTCGTCTTTG 


BPMV_-_BPMCOAT          AAGTTTCAAA GATGACCTCT CCTTACATTA AATGTACAGT ATCTTTTTTC 
BPMV_CP_-_AY744933      AAGTTTCAAA GATGACCTCT CCTTACATTA AATGTACAGT ATCTTTTTTC 
BPMV_CP_-_AF394609      AAGTTTCTAA GATGACTTCT CCCTACATTA AATGTACAGT CTCTTTCTTC 
BPMV_CP_-_AF394607      AAGTTTCTAA GATGACTTCT CCCTACATTA AATGTACAGT CTCTTTCTTC 
GQ996947                AAGTTCCTAA GATGACTTCT CCCTACATCA AATGTACAGT CTCTTTCTTT 
BPMV_CP_-_GQ996950      AAGTTTCTAA GATGACTTCT CCCTACATTA AATGTACAGT CTCTTTCTTC 
BPMV_CP_-_GQ996949      AAGTTTCTAA GATGACTTCT CCCTACATTA AATGTACAGT CTCTTTCTTC 
BPMV_CP_-_GU562880      AAGTTTCTAA GATGACTTCT CCCTACATTA AATGTACAGT CTCTTTCTTC 


BPMV_-_BPMCOAT          ATAGCATTTG GAAATTTGGC TGATGATACC ATCAATTTTG AAGCTTTTCC 
BPMV_CP_-_AY744933      ATAGCATTTG GAAATTTGGC TGATGATACC ATCAATTTTG AAGCTTTTCC 
BPMV_CP_-_AF394609      ATAGCATTTG GAAATTTGGC TGATGATACC ATCAATTTTG AGGCTTTTCC 
BPMV_CP_-_AF394607      ATAGCATTTG GAAATTTGGC TGATGATACC ATCAATTTTG AGGCTTTTCC 
GQ996947                ATAGCATTTG GAAATTTGGC TGATGACACC ATTAATTTTG AGGCTTTTCC 
BPMV_CP_-_GQ996950      ATAGCATTTG GAAATTTGGC TGATGACACC ATTAATTTTG AGGCTTTTCC 
BPMV_CP_-_GQ996949      ATAGCATTTG GAAATTTGGC TGATGACACC ATTAATTTTG AGGCTTTTCC 
BPMV_CP_-_GU562880      ATAGCATTTG GAAATTTGGC TGATGACACC ATTAATTTTG AGGCTTTTCC 


BPMV_-_BPMCOAT          TCACAAATTG GTGCAGTTTG GAGAAATTCA GGAAAAAGTT GTGCTGAAAT 
BPMV_CP_-_AY744933      TCATAAATTG GTGCAGTTTG GAGAAATTCA AGAAAAAGTT GTGCTAAAAT 
BPMV_CP_-_AF394609      CCACAAGCTG GTGCAGTTTG GAGAGATTCA GGAAAAAGTT GTATTGAAAT 
BPMV_CP_-_AF394607      CCACAAGCTG GTGCAGTTTG GAGAGATTCA GGAAAAAGTT GTATTGAAAT 
GQ996947                CCACAAGCTG GTGCAGTTTG GAGAGATTCA GGAAAAAGTT GTATTGAAAT 
BPMV_CP_-_GQ996950      CCACAAGCTG GTGCAGTTTG GAGAAATTCA GGAAAAAGTT GTATTGAAAT 
BPMV_CP_-_GQ996949      CCACAAGCTG GTGCAGTTTG GAGAAATTCA GGAAAAAGTT GTATTGAAAT 
BPMV_CP_-_GU562880      CCACAAGCTG GTGCAGTTTG GAGAAATTCA GGAAAAAGTT GTATTGAAAT 


BPMV_-_BPMCOAT          TTTCACAAGA GGAGTTTCTC ACAGCATGGT CCACTCAGGT GCGTCCTGCA 
BPMV_CP_-_AY744933      TTTCACAAGA GGAGTTTCTC ACAGCATGGT CCACTCAGGT GCGTCCTACA 
BPMV_CP_-_AF394609      TTTCACAAGA GGAATTTCTT ACAGCTTGGT CAACTCAGGT GCGACCTGCA 
BPMV_CP_-_AF394607      TTTCACAAGA GGAATTTCTT ACAGCTTGGT CAACTCAGGT GCGTCCTGCA 
GQ996947                TTTCACAAGA GGAATTTCTT ACAGCTTGGT CAACTCAGGT GCGTCCTGCA 
BPMV_CP_-_GQ996950      TTTCACAAGA GGAATTTCTT ACAGCTTGGT CAACTCAGGT GCGTCCTGCA 
BPMV_CP_-_GQ996949      TTTCACAAGA GGAATTTCTT ACAGCTTGGT CAACTCAGGT GCGTCCTGCA 
BPMV_CP_-_GU562880      TTTCACAAGA GGAATTTCTT ACAGCTTGGT CAACTCAGGT GCGTCCTGCA 


BPMV_-_BPMCOAT          ACAACCTTGC TGGCTGATGG GTGCCCATAT TTGTATGCTA TGGTGCATGA 
BPMV_CP_-_AY744933      ACAACCTTGT TGGCTGATGG GTGCCCATAT TTGTATGCTA TGGTGCATGA 
BPMV_CP_-_AF394609      ACAACTCTGT TGGCTGATGG GTGTCCATAT TTGTATGCTA TGGTACATGA 
BPMV_CP_-_AF394607      ACAACTCTGT TGGCTGATGG GTGTCCATAT TTGTATGCTA TGGTGCATGA 
GQ996947                ACAACTCTGT TGGCTGATGG GTGTCCATAT TTGTATGCTA TGGTGCATGA 
BPMV_CP_-_GQ996950      ACAACTCTGT TGGCTGATGG GTGTCCATAT TTGTATGCTA TGGTGCATGA 
BPMV_CP_-_GQ996949      ACAACTCTGT TGGCTGATGG GTGTCCATAT TTGTATGCTA TGGTGCATGA 
BPMV_CP_-_GU562880      ACAACTCTGT TGGCTGATGG GTGTCCATAT TTGTATGCTA TGGTGCATGA 


BPMV_-_BPMCOAT          TAGTTCAGTG TCCACAATAC CAGGTGATTT TGTTATTGGT GTCAAGTTGA 
BPMV_CP_-_AY744933      TAGTTCAGTG TCCACAATAC CAGGTGATTT TGTCATTGGT GTCAAGTTGA 
BPMV_CP_-_AF394609      TAGTTCAGTG TCTACAATAC CAGGTGATTT TGTCATTGGT GTTAAGTTGA 
BPMV_CP_-_AF394607      TAGTTCAGTG TCTACAATAC CAGGTGATTT TGTCATTGGT GTTAAGTTGA 
GQ996947                TAGTTCAGTG TCTACAATAC CAGGTGATTT TGTCATTGGT GTTAAGTTGG 
BPMV_CP_-_GQ996950      TAGTTCAGTG TCTACAATAC CAGGTGATTT TGTCATTGGT GTTAAGTTGG 
BPMV_CP_-_GQ996949      TAGTTCAGTG TCTACAATAC CAGGTGATTT TGTCATTGGT GTTAAGTTGG 
BPMV_CP_-_GU562880      TAGTTCAGTG TCTACAATAC CAGGTGATTT TGTCATTGGT GTTAAGTTGG 


BPMV_-_BPMCOAT          CGATCATAGA AAATATGTGC GCATATGGAC TTAATCCTGG TATTTCAGGC 
BPMV_CP_-_AY744933      CGACCATAGA AAACATGTGC GCATATGGAC TTAATCCTGG TATTTCAGGT 
BPMV_CP_-_AF394609      CAACCATAAA CAATATGTGT GCATATGGGC TCAATCCTGG TATTTCAGGT 
BPMV_CP_-_AF394607      CAACCATAAA CAATATGTGT GCATACGGGC TTAATCCTGG TATTTCAGGT 
GQ996947                CAACCATAAA CAATATGTGT GCATATGGGC TCAATCCTGG TATTTCAGGT 
BPMV_CP_-_GQ996950      CAACCATAAA CAATATGTGT GCATATGGGC TCAATCCTGG TATTTCAGGT 
BPMV_CP_-_GQ996949      CAACCATAAA CAATATGTGT GCATATGGGC TCAATCCTGG TATTTCAGGT 
BPMV_CP_-_GU562880      CAACCATAAA CAATATGTGT GCATATGGGC TCAATCCTGG TATTTCAGGT 


BPMV_-_BPMCOAT          TCCCGTCTTC TTGGCACCAT TCCTCAATCT ATCTCTCAGC AGACCGTTTG 
BPMV_CP_-_AY744933      TCTCGTCTTC TTGGCACCAT TCCTCAATCT ATCTCTCAGC AGACCGTTTG 
BPMV_CP_-_AF394609      TCTCGTCTTT TGGGCACCAT TCCTCAGTCC ATTTCACAGC AAACTGTTTG 
BPMV_CP_-_AF394607      TCTCGTCTTT TGGGCACCAT TCCTCAGTCC ATTTCACAGC AAACTGTTTG 
GQ996947                TCTCGTCTTT TGGGCACCAT TCCTCAGTCC ATTTCACAGC AAACTGTTTG 
BPMV_CP_-_GQ996950      TCTCGTCTTT TGGGCACCAT TCCTCAGTCC ATTTCACAGC AAACTGTTTG 
BPMV_CP_-_GQ996949      TCTCGTCTTT TGGGCACCAT TCCTCAGTCC ATTTCACAGC AAACTGTTTG 
BPMV_CP_-_GU562880      TCTCGTCTTT TGGGCACCAT TCCTCAGTCC ATTTCACAGC AAACTGTTTG 


BPMV_-_BPMCOAT          GAATCAAATG GCAACAGTGA GAACACCATT GAACTTTGAT TCAAGCAAAC 
BPMV_CP_-_AY744933      GAATCAAATG GCAACAGTGA GAACACCATT GAACTTTGAT TCAAGCAAAC 
BPMV_CP_-_AF394609      GAATCAAATG GCAACAGTGA GAACACCATT GAATTTTGAT TCTAGCAAGC 
BPMV_CP_-_AF394607      GAATCAAATG GCAACAGTGA GAACACCATT GAATTTTGAT TCTAGCAAGC 
GQ996947                GAATCAAATG GCAACAGTGA GAACACCATT GAATTTTGAT CCTAGCAAGC 
BPMV_CP_-_GQ996950      GAATCAGATG GCAACAGTGA GAACACCATT GAATTTTGAT CCTAGCAAGC 
BPMV_CP_-_GQ996949      GAATCAGATG GCAACAGTGA GAACACCATT GAATTTTGAT CCTAGCAAGC 
BPMV_CP_-_GU562880      GAATCAGATG GCAACAGTGA GAACACCATT GAATTTTGAT CCTAGCAAGC 


BPMV_-_BPMCOAT          AAAGCTTTTG CCAATTTTCT GTAGATCTCC TTGGTGGAGG CATCTCAGTA 
BPMV_CP_-_AY744933      AAAGCTTTTG CCAATTTTCT ATAGATCTCC TTGGTGGAGG CATCTTAGTA 
BPMV_CP_-_AF394609      AGAGCTTTTG TCAATTTTCT ATTGACCTTC TCGGTGGAGG AATTTTAGTG 
BPMV_CP_-_AF394607      AGAGCTTTTG TCAATTTTCT ATTGACCTTC TCGGTGGAGG AATTTTAGTG 
GQ996947                AGAGCTTTTG TCAATTTTCT ATTGACCTTC TCGGTGGAGG AATTTTAGTG 
BPMV_CP_-_GQ996950      AGAGCTTTTG TCAATTTTCT ATTGACCTTC TCGGTGGAGG AATTTTAGTG 
BPMV_CP_-_GQ996949      AGAGCTTTTG TCAATTTTCT ATTGACCTTC TCGGTGGAGG AATTTTAGTG 
BPMV_CP_-_GU562880      AGAGCTTTTG TCAATTTTCT ATTGACCTTC TCGGTGGAGG AATTTTAGTG 


BPMV_-_BPMCOAT          GACAAAACTG GAGATTGGAT CACACTTGTG CAAAATTCTC CAATTAGTAA 
BPMV_CP_-_AY744933      GACAAAACTG GAGATTGGAT TACACTTGTG CAAAATTCTC CAATTAGTAA 
BPMV_CP_-_AF394609      GACAAAACTG GAGATTGGAT CACACTTATA CAAAATTCTC CAATTAGTAA 
BPMV_CP_-_AF394607      GACAAAACTG GAGATTGGAT CACACTTATA CAAAATTCTC CAATTAGTAA 
GQ996947                GACAAAACTG GAGATTGGAT CACACTTATA CAAAATTCTC CAATTAGTAA 
BPMV_CP_-_GQ996950      GACAAAACTG GAGATTGGAT CACACTTATA CAAAATTCTC CAATTAGTAA 
BPMV_CP_-_GQ996949      GACAAAACTG GAGATTGGAT CACACTTATA CAAAATTCTC CAATTAGTAA 
BPMV_CP_-_GU562880      GACAAAACTG GAGATTGGAT CACACTTATA CAAAATTCTC CAATTAGTAA 


BPMV_-_BPMCOAT          TCTATTGAGA GTTGCTGCCT GGAAGAAGGG TTGTCTGATG GTTAAAGTTG 
BPMV_CP_-_AY744933      TCTATTGAGA GTTGCTGCCT GGAAGAAGGG TTGTCTGATG GTTAAAATTG 
BPMV_CP_-_AF394609      CTTGTTGAGA GTTGCTGCTT GGAAGAAAGG CTGTTTAATG GTTAAGATTG 
BPMV_CP_-_AF394607      CTTGTTGAGA GTTGCTGCTT GGAAGAAAGG CTGTTTAATG GTCAAGATTG 
GQ996947                CTTGTTGAGA GTTGCTGCTT GGAAGAAAGG CTGTTTAATG GTTAAGATTG 
BPMV_CP_-_GQ996950      CTTGTTGAGA GTTGCTGCTT GGAAGAAAGG CTGTTTAATG GTTAAGATTG 
BPMV_CP_-_GQ996949      CTTGTTGAGA GTTGCTGCTT GGAAGAAAGG CTGTTTAATG GTTAAGATTG 
BPMV_CP_-_GU562880      CTTGTTGAGA GTTGCTGCTT GGAAGAAAGG CTGTTTAATG GTTAAGATTG 


BPMV_-_BPMCOAT          TAATGTCTGG AAACGCAGCA GTTAAGAGGA GTGATTGGGC ATCATTAGTG 
BPMV_CP_-_AY744933      TAATGTCTGG AAATGCAGCA GTTAAGAGGA GTGATTGGGC ATCATTAGTG 
BPMV_CP_-_AF394609      TGATGTCTGG GAATGCAGCA GTCAAAAGGA GTGATTGGGC CTCATTGGTA 
BPMV_CP_-_AF394607      TGATGTCTGG GAATGCAGCA GTCAAAAGGA GTGATTGGGC CTCATTGGTA 
GQ996947                TGATGTCTGG GAATGCAGCA GTCAAAAGGA GTGATTGGGC CTCATTGGTA 
BPMV_CP_-_GQ996950      TGATGTCTGG GAATGCAGCA GTCAAAAGGA GTGATTGGGC CTCATTGGTA 
BPMV_CP_-_GQ996949      TGATGTCTGG GAATGCAGCA GTCAAAAGGA GTGATTGGGC CTCATTGGTA 
BPMV_CP_-_GU562880      TGATGTCTGG GAATGCAGCA GTCAAAAGGA GTGATTGGGC CTCATTGGTA 


BPMV_-_BPMCOAT          CAAGTGTTCC TAACAAATAG TAATAGTACA GAGCACTTTG ATGCATGCAG 
BPMV_CP_-_AY744933      CAAGTGTTCC TAATAAATAG TAATAGTACA GAGCACTTTG ATGCATGCAA 
BPMV_CP_-_AF394609      CAAGTGTTTT TAACAAACAG CAACAGTACA GAGCATTTTG ATGCATGTAA 
BPMV_CP_-_AF394607      CAAGTGTTTT TAACAAACAG CAACAGTACA GAGCATTTTG ATGCATGTAA 
GQ996947                CAAGTGTTTT TAACAAACAG CAACAGTACA GAGCATTTTG ATGCATGTAA 
BPMV_CP_-_GQ996950      CAAGTGTTTT TAACAAACAG CAACAGTACA GAGCATTTTG ATGCATGTAA 
BPMV_CP_-_GQ996949      CAAGTGTTTT TAACAAACAG CAACAGTACA GAGCATTTTG ATGCATGTAA 
BPMV_CP_-_GU562880      CAAGTGTTTT TAACAAACAG CAACAGTACA GAGCATTTTG ATGCATGTAA 


BPMV_-_BPMCOAT          GTGGACTAAA TCAGAACCAC ATTCGTGGGA ATTGATTTTT CCAATAGAAG 
BPMV_CP_-_AY744933      GTGGACTAAA TCAGAACCAC ATTCGTGGGA ATTGATTTTT CCAATAGAAG 
BPMV_CP_-_AF394609      GTGGACAAAA TCAGAACCAC ATTCCTGGGA ATTGATCTTT CCAATAGAGG 
BPMV_CP_-_AF394607      GTGGACAAAA TCAGAACCAC ATTCCTGGGA ATTGATCTTC CCAATAGAGG 
GQ996947                GTGGACAAAA TCGGAACCAC ATTCCTGGGA ATTGATCTTC CCAATAGAGG 
BPMV_CP_-_GQ996950      GTGGACAAAA TCGGAACCAC ATTCCTGGGA ATTGATCTTC CCAATAGAGG 
BPMV_CP_-_GQ996949      GTGGACAAAA TCGGAACCAC ATTCCTGGGA ATTGATCTTC CCAATAGAGG 
BPMV_CP_-_GU562880      GTGGACAAAA TCGGAACCAC ATTCCTGGGA ATTGATCTTC CCAATAGAGG 


BPMV_-_BPMCOAT          TGTGTGGTCC CAATAATGGT TTCGAAATGT GGAGTTCTGA GTGGGCTAAT 
BPMV_CP_-_AY744933      TGTGTGGTCC CAATAATGGT TTTGAAATGT GGAGTTCTGA ATGGGCTAAT 
BPMV_CP_-_AF394609      TATGTGGTCC TAATAATGGT TTTGAAATGT GGAGTTCTGA GTGGGCAAAT 
BPMV_CP_-_AF394607      TATGTGGTCC TAATAATGGT TTTGAAATGT GGAGTTCTGA GTGGGCAAAT 
GQ996947                TGTGTGGTCC TAACAATGGT TTTGAAATGT GGAGTTCTGA GTGGGCAAAT 
BPMV_CP_-_GQ996950      TGTGTGGTCC TAACAATGGT TTTGAAATGT GGAGTTCTGA GTGGGCAAAT 
BPMV_CP_-_GQ996949      TGTGTGGTCC TAACAATGGT TTTGAAATGT GGAGTTCTGA GTGGGCAAAT 
BPMV_CP_-_GU562880      TGTGTGGTCC TAACAATGGT TTTGAAATGT GGAGTTCTGA GTGGGCAAAT 


BPMV_-_BPMCOAT          CAAACTTCGT GGCATTTAAG TTTTCTTGTT GATAATCCAA AACAATCCAC 
BPMV_CP_-_AY744933      CAAACTTCAT GGCATCTAAG TTTCCTTGTT GATAATCCCA AACAATCCAC 
BPMV_CP_-_AF394609      CAAACTTCAT GGCATTTGAG TTTCCTTATT GACAATCCCA AACAGTCTAC 
BPMV_CP_-_AF394607      CAAACTTCAT GGCATTTGAG TTTCCTTATT GACAATCCCA AACAGTCTAC 
GQ996947                CAAACTTCAT GGCATTTGAG TTTCCTTATT GACAATCCCA AACAGTCTAC 
BPMV_CP_-_GQ996950      CAAACTTCAT GGCATTTGAG TTTCCTTATT GACAATCCCA AACAGTCTAC 
BPMV_CP_-_GQ996949      CAAACTTCAT GGCATTTGAG TTTCCTTATT GACAATCCCA AACAGTCTAC 
BPMV_CP_-_GU562880      CAAACTTCAT GGCATTTGAG TTTCCTTATT GACAATCCCA AACAGTCTAC 


BPMV_-_BPMCOAT          GACTTTTGAT GTTCTT
BPMV_CP_-_AY744933      GGTTTTTGAT GTTCTT
BPMV_CP_-_AF394609      AGTTTTTGAT ATTCTC
BPMV_CP_-_AF394607      AGTTTTTGAT ATTCTC
GQ996947                AGTTTTTGAC ATTCTC
BPMV_CP_-_GQ996950      AGTTTTTGAC ATTCTC
BPMV_CP_-_GQ996949      AGTTTTTGAC ATTCTC
BPMV_CP_-_GU562880      AGTTTTTGAC ATTCTC
