# Supplementary material for: An Evolutionary Analysis of the Secoviridae Family of Viruses
Source: PLoS One. 2014 Sep 2;9(9):e106305. doi: 10.1371/journal.pone.0106305 (PMC4152289; doi:10.1371/journal.pone.0106305)
Supplement: File S8 — (MSF) [file pone.0106305.s018.msf]

PileUp


   MSF: 1815  Type: N    Check:  4097   .. 

 Name: AB011007 oo  Len: 1815  Check:  9384  Weight:  0.0
 Name: EF392660 oo  Len: 1815  Check:  9885  Weight:  100.0
 Name: AB032403 oo  Len: 1815  Check:  8928  Weight:  100.0
 Name: AB013616 oo  Len: 1815  Check:  1864  Weight:  100.0
 Name: AB261176 oo  Len: 1815  Check:  4779  Weight:  100.0
 Name: AB018699 oo  Len: 1815  Check:  7827  Weight:  100.0
 Name: AB076671 oo  Len: 1815  Check:  5153  Weight:  100.0
 Name: AB018698 oo  Len: 1815  Check:  2104  Weight:  100.0
 Name: AF225954 oo  Len: 1815  Check:  3831  Weight:  100.0
 Name: AB161178 oo  Len: 1815  Check:  2941  Weight:  100.0
 Name: HQ283390 oo  Len: 1815  Check:  2350  Weight:  100.0
 Name: FJ485685 oo  Len: 1815  Check:  8176  Weight:  100.0
 Name: AB018700 oo  Len: 1815  Check:  3872  Weight:  100.0
 Name: AB018701 oo  Len: 1815  Check:  1435  Weight:  100.0
 Name: AF228423 oo  Len: 1815  Check:  5171  Weight:  100.0
 Name: JF704084 oo  Len: 1815  Check:  4516  Weight:  100.0
 Name: AJ132844 oo  Len: 1815  Check:  6196  Weight:  100.0
 Name: AB207244 oo  Len: 1815  Check:  7087  Weight:  100.0
 Name: AB161179 oo  Len: 1815  Check:  1126  Weight:  100.0
 Name: HQ283389 oo  Len: 1815  Check:  5740  Weight:  100.0
 Name: JQ855708 oo  Len: 1815  Check:  5740  Weight:  100.0
 Name: AF104335 oo  Len: 1815  Check:  5427  Weight:  100.0
 Name: U65985 oo  Len: 1815  Check:   145  Weight:  100.0
 Name: AB161177 oo  Len: 1815  Check:   420  Weight:  100.0

//


AB011007        TATAGGTATG GCCAAGGCTT AATGGAGGAA GATGTGCTGA ATGTGCAGAC 
EF392660        TATAGGTATG GCCAAGGCTT AATGGAGGAA GATGTGCTGA ATGTGCAGAC 
AB032403        TATAGGTATG GCCAAGGCTT AATGGAGGAA GATGTGCTGA ATGTGCAGAC 
AB013616        TATAGGTACG GTCAAGGTTT AATGGAGGAA GATGTGCTGA ATGTGCAAAC 
AB261176        TATAGGTATG GCCAAGGTTT GATGGAAGAA GATGTGCTGA ATGTGCAGAC 
AB018699        TATAGGTTTG GTCAAGGTTT GATGGAGGAA GATGTGCTGA ATGTGCAAAC 
AB076671        TATAGGTTTG GCCAAGGTTT GATGGAGGAA GATGTGCTGA ATGTGCAAAC 
AB018698        TATAGATATG GCCAAGGCTT GATGGAGGAG GACGTTTTGA ACGTTCAAAC 
AF225954        TATAGACATG GTCAGGGTTT GATGGAGGAG GATGTTTTGG ACGTTCAGAC 
AB161178        TATAGATATG GCCAAGGCTT GATGGAGGAG GACGTTTTAA ACGTCCAGAC 
HQ283390        TATAGATATG GCCAAGGCTT GATGGAGGAG GACGTTTTGA ATGTTCAGAC 
FJ485685        TATGGATACG GCCAGGGCTT GATGGAGGAA GATGTTTTGA ATGTTCAAAC 
AB018700        TACAGATGTG GACAGGGTTT GATGGAAGAA GATGTTTTAA ACGTGCAAAC 
AB018701        TACAGATGTG GGCAGGGTTT GATGGAAGAA GATGTTTTAA ATGTACAAAC 
AF228423        TATAGATATG GTCAAGGTCT GATGGAGGAA GATGTTTTGA ATGTGCAAAC 
JF704084        TATAGATATG GTCAAGGTCT GATGGAGGAA GATGTTTTGA ATGTGCAAAC 
AJ132844        TATAGGTATG GCCAGGGTTT GATGGAGGAA GATGTTCTGA ATGTGCAAAC 
AB207244        TATAGATATG GTCAAGGCTT GATGGAGGAA GATGTTCTGA ATGTGCAAAC 
AB161179        TATAGATATG GTCAAGGCTT GATGGAGGAG GATGTTCTGA ATGTGCAAAC 
HQ283389        TATAGATATG GTCAAGGCTT GATGGAGGAG GATGTTCTGA ATGTGCAAAC 
JQ855708        TATAGATATG GTCAAGGCTT GATGGAGGAG GATGTTCTGA ATGTGCAAAC 
AF104335        TATAGATATG GTCAAGGCTT GATGGAGGAG GATGTTCTGA ATGTGCAAAC 
U65985          TATAGGTATG GCCAAGGTTT GATGGAGGAG GACGTTCTGA ATGTGCAAAC 
AB161177        TATAGATGTG GTCAAGGTTT GATGGAAGAG GACGTTCTGA ATGTGCAAAC 


AB011007        GAACAATTTT GCTATAGAAT CAGCCACGGA GACCATGCGC TTGTTATTTA 
EF392660        AAACAATTTT GCCATAGAGT CAGCCACAGA GACCATGCGC TTGTTGTTTA 
AB032403        GAACAATTTT GCTATAGAAT CAGCCACGGA AACCATGCGC TTGTTATTTA 
AB013616        AAACAATTTT GCTATAGAGT CAGCTACGGA AACCATGCGC TTGCTATTTA 
AB261176        GAATAATTTT GCTATAGAGT CAGCTACGGA AACCATGCGC TTGCTATTTA 
AB018699        GAACAATTTC GCTATAGAAT CAGCTACGGA AACCATGCGC TTGTTATTCA 
AB076671        GAACAATTTT GCTATAGAAT CAGCTACGGA AACCATGCGC TTGTTATTCA 
AB018698        CAACAATTTC GCCATTGAGT CTGCTACAGA AACTATGCGC TTATTGTTCA 
AF225954        TAACAATTTT GCCATTGAGT CTGCCACAGA GACTATGCGC TTGTTGTTTA 
AB161178        CAACAATTTC GCCATTGAAT CTGCTACAGA AACTATGCGC TTGCTGTTTA 
HQ283390        TAACAATTTC GTCATTGAAT CTGCTACAGA AACTATGCGC TTATTGTTTA 
FJ485685        GAACAACTTT GCCATAGAAT CTGCCACTGA GACTATGCGT TTGCTGTTCA 
AB018700        AAATAATTTT GCCATTGAAT CAGCCACGGA AACTATGCGA CTATTGTTCA 
AB018701        AAATAATTTT GCCATTGAAT CAGCCACGGA AACTATGCGA TTATTGTTTA 
AF228423        AAATAACTTT GCCATAGAAT CTGCTACAGA GACCATGCGC TTACTGTTCA 
JF704084        AAATAATTTT GCCATAGAGT CCGCGACAGA GACCATGCGC TTGCTGTTCA 
AJ132844        AAACAATTTT GCCATTGAGT CTGCTACAGA GACTATGCGC CTATTATTTA 
AB207244        GAACAACTTT GCTATAGAGT CAGCCACAGA GACTATGCGC TTGCTGTTTA 
AB161179        GAACACTTTT GCTATAGAGT CAGCCACGGA GACCATGCGT TTGCTGTTTA 
HQ283389        GAACACTTTT GCTATAGAGT CAGCCACGGA GACCATGCGT TTACTGTTTA 
JQ855708        GAACACTTTT GCTATAGAGT CAGCCACGGA GACCATGCGT TTACTGTTTA 
AF104335        GAACACTTTT GCTATAGAGT CAGCCACGGA GACCATGCGT TTACTGTTTA 
U65985          AAACAATTTT GCTATAGAGT CAGCCACAGA GACCATGCGT TTGTTGTTTA 
AB161177        GAACAATTTT GCTATAGAGT CAGCTACAGA GACCATGCGC CTACTGTTTA 


AB011007        GTGGGTACGC AAGCATTCCT TTGAACGTTA TACCGGGTAC CAAAATCACG 
EF392660        GTGGGTACGC AAGTATTCCT TTGAACGTCA TACCGGGTAC CAAAATCATG 
AB032403        GTGGGTACGC AAGTATCCCT TTGAACGTTA TACCGGGGAC CAAAATCACG 
AB013616        GTGGATACGC AAGTATACCT TTGAACGTCA TACCTGGGAC CAAGATTACG 
AB261176        GTGGATACGC AAGCATTCCT CTAAACGTTA TACCTGGGAC CAAAATCACG 
AB018699        GTGGGTACGC AAGCATTCCT TTGAACGTTA TACCTGGGAC TAAAATCACG 
AB076671        GTGGATACGC AAGCATTCCT TTGAACGTTA TACCTGGGAC TAAAATCACG 
AB018698        GTGGTTACGC GAACATTCCT TTGAACGTTA CACCTGGAAC TAAACTTACT 
AF225954        GTGGTTGCGC AAGTATTCCT CTGAACGTTA TACCTGGGAC GAAGCTTACA 
AB161178        GTGGATATGC AGGCATTCCC TTGAACGTCA CGCCTGGCAC GAAACTTACT 
HQ283390        GTGGGTACGC GAGCATTCCT TTGAACGTTA CACCTGGAAC AAAGCTTACT 
FJ485685        GTGGCTATGC AAGCATTCCT CTGAATGTGA TACCTGGGAC CAAGCTCACC 
AB018700        GTGGTTATGC AAGCATACCC CTGAATGTGA TACCTGGAAC TAAGCTTTCT 
AB018701        GTGGCCATGC AAGCATACCC CTGAATGTGG TACCTGGAAC CAAGCTTTCT 
AF228423        GTGGATATGC AAGTATTCCA CTAAACGTAA TACCTGGAAC AAAAATTACT 
JF704084        GTGGGTATGC AAGCATTCCA CTGAACGTGA TACCTGGAAC AAAAATTACT 
AJ132844        GTGGATATGC AAGCATTCCA TTAAATGTAA TACCTGGAAC AAAAATCACT 
AB207244        GTGGATACGC AAGTATTCCT TTAAACGTAA CACCTGGAAC CAAGATTACT 
AB161179        GTGGATATGC AAGCATTCCT TTAAACGTGA CACCTGGGAC CAAAATCACT 
HQ283389        GTGGATATGC GAGCATTCCT TTAAATGTAG TACCTGGGAC TAAAGTTACT 
JQ855708        GTGGATATGC GAGCATTCCT TTAAATGTAG TACCTGGGAC TAAAGTTACT 
AF104335        GCGGATATGC AAGCATTCCT TTAAACGTTA TACCTGGGAC CAAAATTACT 
U65985          GTGGACATGC AAGCATTCCA CTAAACGTGA TACCTGGAAC CAAAATTACA 
AB161177        GTGGACATGC AAGCATTCCC CTAAACGTGA TACCTGGAAC TAAGATAACT 


AB011007        GTGGCCTACT TGAATGAATT GTCTAAACAT AGTGCAGTGC ACACTGGTCT 
EF392660        GTGGCCTACT TGAATGAATT GTCTAAACAT AGTGCAGTAC ACACTGGTTT 
AB032403        GTGGCCTACT TGAACGAATT ATCTAAACAT AGTGCAGTGC ATACTGGCTT 
AB013616        GTGGCCTACT TGAATGAATT GTCCAAACAT AGTGCAGTGC ATACTGGTTT 
AB261176        GTGGCCTATT TGAACGAATT GTCCAAACAT AGCGCAGTGC ATACTGGTTT 
AB018699        GTAGCCTACT TGAATGAGTT GTCCAAACAT AGTGCAGTGC ACACTGGTTT 
AB076671        GTAGCCTACT TGAATGAGTT GTCCAAACAT AGTGCAGTGC ACACTGGATT 
AB018698        GTGGCTTATC TTAATGAGTT ATCCAAGCAT AGTGCTGTGC ATACTGGTTT 
AF225954        GTGGCCTATT TAAATGAACT ATCCAAGCAT AATGCTGTGC ACACTGGATT 
AB161178        GTGGCTTATC TTAATGAATT ATCTAAGCAT AGTGCTGTGC ATACTGGTTT 
HQ283390        GTAGCTTATC TTAATGAGTT ATCCAAGCAT AGTGCTGTGC ATACTGGTTT 
FJ485685        GTAGCCTATT TGAATGAGTT GTCTAAGCAT AGTGCTGTAC ATACTGGTTT 
AB018700        GTGGCTTATT TAAATGAGCT GTCAAAGCAC AGTGCTGTTC ATACAGGTTT 
AB018701        GTGGCTTACT TAAATGAACT GTCAAAGCAC AGTGCTGTTC ATACAGGTTT 
AF228423        GTGGCTTACT TAAATGAACT TTCCAAACAT AGTGCTGTGC ATACTGGTTT 
JF704084        GTGGCTTACT TAAATGAACT GTCTAAACAT AGCGCTGTGC ATACTGGTTT 
AJ132844        GTGGCTTACT TGAATGAATT GTCTAAACAT AGCGCTGTGC ATACTGGCTT 
AB207244        GTGGCTTACT TGAATGAATT GTCCAAGCAT AGTGCTGTGC ATACTGGTTT 
AB161179        GTGGCTTATC TGAATGAGTT GTCCAAACAC AGTGCTGTTC ATACTGGTTT 
HQ283389        GTGGCTTATC TGAATGAGTT GTCCAAACAC AGTGCCGTTC ATACTGGTTT 
JQ855708        GTGGCTTATC TGAATGAGTT GTCCAAACAC AGTGCCGTTC ATACTGGTTT 
AF104335        GTGGCTTATC TGAATGAGTT GTCCAAACAC AGTGCTGTCC ACACTGGCTT 
U65985          GTAGCTTATT TGAATGAATT GTCCAAACAC AGTGCTGTAC ACACTGGCTT 
AB161177        GTGGCTTATC TGAATGAATT ATCCAAACAT AGTGCTGTTC ATACTGGTTT 


AB011007        GTTGAATATG TTGAGCAAAA TTCCAGGCTC TTTGAAGGTT AAGATTAATT 
EF392660        GTTGAATATG TTGAGCAAAA TTCCAGGCTC TTTGAAGGTT AAGATAAATT 
AB032403        ATTGAATATG TTGTGCAAAA TCCCAGGCTC TTTGAAGATT AAAATCAATT 
AB013616        GCTGAATATG TTGAGCAAAA TTCCAGGCTC TTTGAAGGTC AAAATTAACT 
AB261176        GTTGAATATG TTGAGCAAAA TACCAGGCTC TCTGAAGGTC AAAATTAACT 
AB018699        GTTGAATATG TTGAGCAAAA TTCCAGGTTC TTTGAAGGTG AAGATTAACT 
AB076671        GTTGAATATG TTGAGCAAAA TTCCAGGTTC TTTGAAGGTG AAAATTAACT 
AB018698        ATTGAATATG CTTAGCAAAG TCCCAGGTTC TTTGAAGGTC AAGATAAATT 
AF225954        GTTGAATATG CTTAGCAAAG TTCCAGGTTC TTTGAAGGTC AAGATAAATT 
AB161178        GTTAAATATG CTTAGCAAAG TCCCAGGTTC TTTGAAGGTC AAGATAAATT 
HQ283390        GTTAAATATG CTTAGCAAAG TCCCAGGTTC TTTGAAAGTC AAGATAAATT 
FJ485685        ACTTAATATG CTTAGCAAAA TTCCAGGTTC CTTGAAAGTC AAGATAAATT 
AB018700        GCTAAACATG CTGAGTAAAG TGCCTGGCTC TCTTAAGGTC AAAATAAACT 
AB018701        GTTAAACATG CTAAGTAAAG TGCCTGGTTC TCTTAAGGTC AAGATAAATT 
AF228423        GCTAAACATG TTGAGTAAGA TCCCTGGCTC TTTAAAAGTC AAAATTAATT 
JF704084        GCTGAACATG TTGAGTAAGA TCCCTGGTTC TTTAAAAGTC AAAATTAATT 
AJ132844        GTTAAACATG TTGAGTAAGA TTCCTGGTTC TTTGAAAGTC AAAATTAATT 
AB207244        GCTGAACATG TTGAGTAAAA TTCCAGGCTC CCTGAAAATT AAGATCAATT 
AB161179        GTTGAACATG TTGAGCAAAA TCCCAGGTTC TTTGAAGGTC AAGATCAATT 
HQ283389        GTTGAACATG TTGAGTAAAA TCCCAGGTTC TTTGAAGGTC AAAATCAATT 
JQ855708        GTTGAACATG TTGAGTAAAA TCCCAGGTTC TTTGAAGGTC AAAATCAATT 
AF104335        GTTGAACATG TTGAGTAAAG TCCCGGGTTC TTTAAAGGTC AAAATCAATT 
U65985          GCTGAACATG TTGAGTAAAA TCCCAGGCTC CTTGAAAGTC AAAATCAATT 
AB161177        GCTGAACATG TTGAGTAAAA TTCCAGGATC TTTGAAGGTT AAGATCAATT 


AB011007        GCCAGGTGGC CCCAACATGT GGAATTGGAT TGGCAGTTAG TTATGTTGAA 
EF392660        GCCAGGTGGC CCCAACATGT GGAATTGGAT TGGCAGTTAG CTATGTCGAA 
AB032403        GCCAGGTGGC CCCAACATGC GGAATTGGAT TGGCAGTTAG TTATGTCGAG 
AB013616        GTCAGGTGGC CCCAACGTGC GGAATTGGAT TGGCAGTGAG TTATGTTGAG 
AB261176        GCCAGGTGGC CCCAACATGT GGAATCGGGT TGGCAGTTAG TTATGTTGAG 
AB018699        GCCAGGTGGC CCCAACATGT GGAATTGGAT TGGCAGTTAG CTATGTCGAA 
AB076671        GCCAGGTGGC CCCAACATGC GGAATTGGAT TGGCAGTTAG CTATGTTGAA 
AB018698        GCCAGGTTGC TCCCACATGT GGGATTGGAT TGGCAGTAAG TTATGTCGAA 
AF225954        GCCAGGTTGC TCCCACTTGC GGGATTGGAT TGGCAGTTAG CTACGTCGAA 
AB161178        GCCAGGTTGC TCCCACATGT GGGATTGGAT TGGCAGTTAG TTATGTCGAA 
HQ283390        GCCAGGTTGC CCCCACATGT GGGATTGGAC TAGCAGTTAG TTATGTCGAA 
FJ485685        GCCAAGTGGC CCCCACATGT GGGATTGGTT TGGCGGTCAG TTATGTCGAA 
AB018700        GCCAAGTGGC CCCAACATGC GGAATTGGTT TAGCAATCAG TTATGTTGAG 
AB018701        GCCAAGTGGC CCCCACATGC GGAATTGGTT TGGCAGTTAG TTATGTTGAG 
AF228423        GCCAGGTGGC TCCGACATGC GGTATTGGGC TGGCAGTTAG CTATGTTGAG 
JF704084        GCCAGGTGGC TCCGACATGC GGCATTGGAC TGGCAGTCAG CTATGTTGAA 
AJ132844        GTCAGGTGGC ACCGACATGT GGTATTGGAC TGGCAGTCAG CTATGTCGAA 
AB207244        GTCAGGTGGC CCCGACATGC GGTATTGGAT TGGCGGTCAG TTATGTTGAA 
AB161179        GTCAGGTGGC TCCAACATGT GGTATAGGTT TGGCAGTCAG CTACGTTGAA 
HQ283389        GCCAGGTGGC TCCTACGTGT GGTATAGGGT TGGCAGTTAG CTACGTTGAG 
JQ855708        GCCAGGTGGC TCCTACGTGT GGTATAGGGT TGGCAGTTAG CTACGTTGAG 
AF104335        GTCAGGTGGC TCCAACATGT GGTATAGGGT TGGCAGTCAG CTACGTTGAA 
U65985          GTCAGGTAGC TCCAACATGT GGCATAGGAT TGGCAGTCAG TTACGTTGAA 
AB161177        GTCAAGTGGC TCCAACATGC GGCATAGGGT TGGCAGTTAG TTATGTTGAA 


AB011007        GGAAATGAAA GTGCGAATTT GGGATCTAGC CTGGGACGCT TGTTAGGCAT 
EF392660        GGAAATGAAA GTGCGAATTT GGGATCTAGC CTGGGACGCT TGTTAGGTAT 
AB032403        GGAAATGAAA GTGCAAATTT GGGTTCTAGC CTGGGACGCT TGTTAGGCAT 
AB013616        GGAAATGAGA GTGCGAATTT GGGTTCTAGT TTGGGACGCC TGCTAGGTAT 
AB261176        GGAAATGAGA ATGCGAATTT GGGTTCTAGT CTGGGGCGTT TGTTGGGCAT 
AB018699        GGAAACGAAA GTGCGAATTT GGGCTCTAGT CTGGGACGCT TGTTAGGCAT 
AB076671        GGAAACGAAA GTGCGAATCT GGGTTCTAGT CTGGGACGCT TGTTAGGCAT 
AB018698        GGCAATGAAA GTGCAAACTT GGGATCTAGC CTGGGGCGTT TGTTGGGTAT 
AF225954        GGCAATGAAA GCGTGAACTT GGGATCTAGC CTGGGGCGCT TGTTGGGTAT 
AB161178        GGCAATGAAA GTGCAAATGT AGGATCTAGC CTGGGGCGCT TGTTGGGCAT 
HQ283390        GGCAATGAAA GTGCAAACTT GGGATCTAGT CTGGGGCGCT TGTTGGGTAT 
FJ485685        GGGAATGAAA GTGCGAATTT GGGCTCTAGT CTGGGTCGCT TACTGGGCAT 
AB018700        GGCAATGAAA GTGCAAATTT GGGCTCTAGC TTAGGGCGCT TACTGGGTAT 
AB018701        GGCAATGAGA GTGCAAACTT GGGCTCTAGC TTAGGGCGCT TGCTGGGCAT 
AF228423        GGAAATGAAA GCGCGAACTT AGGTTCTAGT CTGGGACGTT TGTTAGGCAT 
JF704084        GGAAATGAAA GTGCAAACTT GGGTTCTAGT CTGGGACGCT TGTTGGGCAT 
AJ132844        GGAAATGAAA GTGCAAACCT GGGTTCTAGT CTGGGACGTT TGTTAGGCAT 
AB207244        GGCAATGAGA GCACAAATTT GGGTTCTAGT TTGGGACGCT TGTTAGGCAT 
AB161179        GGTAATGAGA GCGCAAATTT GGGCTCAAGT TTGGGACGTT TGTTAGGCAT 
HQ283389        GGCAATGAGA GCGCAAATCT GGGCTCAAGT TTGGGACGGT TGTTAGGCAT 
JQ855708        GGCAATGAGA GCGCAAATCT GGGCTCAAGT TTGGGACGGT TGTTAGGCAT 
AF104335        GGCAATGAGA GCGCGAATCT GGGCTCAAGT TTGGGACGTT TGTTAGGCAT 
U65985          GGCAATGAAA GTGCGAATTT GGGTTCAAGT TTGGGACGTT TGTTAGGCAT 
AB161177        GGCAATGAAA GTGCAAATTT GGGCTCAAGT TTGGGACGTT TATTGGGCAT 


AB011007        TCAGCACTAC AAGTGGAACC CAGCTATAGA ACCGTATGTG GAATTTGTTT 
EF392660        TCAGCACTAC AAGTGGAACC CAGCTATAGA ACCGTATGTG GAATTTGTTT 
AB032403        TCAGCACTAC AAGTGGAACC CAGCTATAGA GCCGTATGTG GAATTTGTTT 
AB013616        TCAACATTAC AAGTGGAATC CAGCTATAGA ACCGTATGTG GAGTTTGTTT 
AB261176        TCAGCATTAC AAGTGGAATC CAGCTATAGA ACCGTACGTG GAATTTGTTT 
AB018699        TCAGCATTAT AAGTGGAACC CAGCCATAGA ACCATATGTG GAATTTGTTT 
AB076671        TCAGCATTAT AAGTGGAACC CAGCCATAGA ACCATACGTG GAATTTGTTT 
AB018698        TCAGCATTAC AAATGGAATC CAGCTATAGA GCCCTATGTG GAATTTGTCT 
AF225954        TCAGCATTAC AAGTGGAATC CGGCTATAGA GCCTTATGTG GAATTTGTTT 
AB161178        TCAGCATTAC AAGTGGAATC CAGCTATAGA GCCTTATGTG GAATTTGTCT 
HQ283390        TCAGCATTAC AAGTGGAATC CAGCAATAGA GCCTTATGTG GAATTTGTCT 
FJ485685        ACAGCATTAC AAGTGGAATC CTGCCATAGA ACCTTACGTG GAATTTGTTT 
AB018700        CCAGCATTAC AAATGGAATC CAGCTATAGA GCCATATGTT GAGTTCATTT 
AB018701        CCAGCATTAC AAATGGAATC CAGCCATAGA GCCATATGTT GAGTTCATCT 
AF228423        TCAGCACTAC AAGTGGAATC CGGCCATAGA GCCATATGTG GAGTTTGTTT 
JF704084        TCAGCACTAC AAGTGGAATC CAGCCATAGA GCCATATGTG GAGTTTGTTT 
AJ132844        TCAGCACTAC AAATGGAATC CAGCAATAGA GCCATATGTG GAGTTTGTTT 
AB207244        CCAGCACTAT AAGTGGAATC CGGCCATAGA ACCGTATGTG GAGTTTGTTT 
AB161179        TCAACACTAT AAGTGGAATC CGGCCATAGA ACCGTTCGTG GAATTTGTTT 
HQ283389        TCAACACTAT AAGTGGAACC CGGCCATAGA ACCGTTCGTG GAATTTGTTT 
JQ855708        TCAACACTAT AAGTGGAACC CGGCCATAGA ACCGTTCGTG GAATTTGTTT 
AF104335        TCAGCACTAT AAGTGGAATC CGGCCATAGA ACCGTTCGTG GAATTTGTTT 
U65985          TCAACACTAT AAGTGGAATC CAGCTATAGA GCCGTTTGTG GAATTTATTT 
AB161177        TCAACATTAT AAGTGGAATC CGGCCATAGA ACCGTTTGTG GAATTTGTTT 


AB011007        TCAAGCCTTT TTCCTGTGCA GATTGGTGGA ACATGCATTA TTTAGGGTCT 
EF392660        TCAAGCCTTT TTCCTGTGCA GATTGGTGGA ACATGCATTA TTTGGGGTCT 
AB032403        TCAAGCCCTT TTCCTGTGCA GACTGGTGGA ACATGCATTA TTTAGGGTCT 
AB013616        TCAAGCCTTT TTCTTGTGCG GACTGGTGGA ATATGCATTA CTTAGGATCT 
AB261176        TCAAGCCTTT TTCCTGTGCG GACTGGTGGA ATATGCATTA CTTGGGATCT 
AB018699        TTAAGCCCTT TTCCTGTGCA GATTGGTGGA ATATGCATTA TTTGGGATCT 
AB076671        TCAAACCCTT TTCCTGTGCA GATTGGTGGA ATATGCATTA TTTGGGGTCT 
AB018698        TTAAGCCCTT TTCCTGCGCA GATTGGTGGA ACATGCATTA TTTGGGATCA 
AF225954        TCAAGCCCTT CTCCTGCGCA GATTGGTGGA ATATGCATTA TTTGGGGTCA 
AB161178        TTAAGCCCTT TTCTTGCGCA GATTGGTGGA ACATGCATTA TTTGGGTTCA 
HQ283390        TCAAGCCTTT TTCTTGTGCA GATTGGTGGA ACATGCATTA TTTGGGATCA 
FJ485685        TCAAGCCCTT CTCTTGTGCA GACTGGTGGA ACATGCATTA CTTGGGCTCG 
AB018700        TCAAACCATT TTCATGTGCT GACTGGTGGA ATATGCACTA TTTGGGATCG 
AB018701        TCAAACCATT TTCGTGTGCT GATTGGTGGA ACATGCACTA CTTGGGATCG 
AF228423        TTAAACCATT TTCTTGTGCA GATTGGTGGA ATATGCATTA TCTGGGATCT 
JF704084        TCAAACCTTT TTCTTGTGCA GATTGGTGGA ATATGCACTA CCTGGGATCT 
AJ132844        TCAAACCTTT CTCTTGTGCA GATTGGTGGA ACATGCACTA TCTGGGATCT 
AB207244        TCAAGCCTTT TTCTTGTGCA GATTGGTGGA ATATGCACTA CCTAGGATCT 
AB161179        TCAAACCTTT TTCCTGTGCG GACTGGTGGA ACATGCACTA TCTGGGATCT 
HQ283389        TCAAACCTTT TTCCTGTGCG GATTGGTGGA ACATGCACTA CCTGGGATCT 
JQ855708        TCAAACCTTT TTCCTGTGCG GATTGGTGGA ACATGCACTA CCTGGGATCT 
AF104335        TCAAACCTTT TTCCTGTGCG GACTGGTGGA ATATGCACTA TTTGGGATCT 
U65985          TCAAGCCCTT TTCCTGTGCA GATTGGTGGA ACATGCATTA TCTAGGATCT 
AB161177        TCAAGCCTTT TTCCTGTGCA GATTGGTGGA ACATGCACTA CCTGGGATCT 


AB011007        TTCAAATATG CTCCTGTGGT GGTCATACAG ACATTGTCCA AGTGGCTGAA 
EF392660        TTCAAATATG CTCCTGTGGT GGTCACACAG ACATTATCCA AGTGGCTGAA 
AB032403        TTCAAATATG CTCCTGTGGT GGTCATACAG ACACTGTCCA AGTGGCTGAA 
AB013616        TTCAAATATG CTCCCGTGGT GGTTATACAG ACATTGTCCA AGTGGCTGAA 
AB261176        TTTAAATATG CTCCTGTGGT GGTTATACAG ACATTGTCCA AGTGGTTGAA 
AB018699        TTCAAGTATG CTCCTGTGAT GGTTATACAG ACATTGTCCA AATGGCTGAA 
AB076671        TTCAAGTATG CTCCTGTGAT GGTTATACAG ACATTGTCCA AATGGCTGAA 
AB018698        TTCAAATATG CACCTGTGAT GGTCATTCAA GCATTATCCA AATGGTTGAA 
AF225954        TGTAAGTATG CACCCGTGAT GGTCGTTCAA ACATTGTCCA AATGGTTGAA 
AB161178        TTCAAATATG CACCTGTGAT GGTTATTCAA ACATTGTCCA AATGGTTGAA 
HQ283390        CTCAAATACG CACCTGTGAT GGTTGTTCAA ACATTATCCA AATGGTTGAA 
FJ485685        TTTAAATATG CCCCTGTGAT GGTCATTCAA ACATTATCTA AATGGTTGAA 
AB018700        TTTAAGTATT CTCCAGTATT GGTGATACAA ACTTTGTCCA AATGGCTCAA 
AB018701        TTCAAGTGTT CTCCAGTATT GGTGATACAA ACTTTATCCA AGTGGCTTAA 
AF228423        TTTAAGTCTG CCCCCGTGGT GGTAATACAA ACGCTTTCCA AATGGTTGAA 
JF704084        TTCAAGTTTG CCCCTGTGGT GGTAATACAA ACGCTTTCCA AGTGGTTGAA 
AJ132844        TTTAAGTTTG CCCCTGTGGT CGTGATACAA ACGCTTTCCA AATGGCTGAA 
AB207244        TTTAAATATG CTCCTGTGGT GGTCATACAA ACATTGTCCA AGTGGCTGAA 
AB161179        CTAAAATACG CTCCTGTGGT GGTTATTCAG ACACTGTCCA AGTGGCTGAA 
HQ283389        CTAAAATATG CTCCTGTGGT GGTCATTCAG ACACTTTCTA AGTGGCTGAA 
JQ855708        CTAAAATATG CTCCTGTGGT GGTCATTCAG ACACTTTCTA AGTGGCTGAA 
AF104335        CTAAAATATG CTCCTGTGGT GGTCATTCAG ACACTGTCCA AGTGGCTGAA 
U65985          TTCAAATGTG CCCCTGTAGT GGTCATACAG ACACTGTCTA AGTGGTTGAA 
AB161177        TTTAAATATG CTCCTGTGGT AGTCATACAG ACATTGTCTA AGTGGCTGAA 


AB011007        CGCTCCGAAG GTGGATGCCA GAATTAGTTT TGCAATATAC TATGAGCCTA 
EF392660        CGCTCCGAAG GTAGATGCCA GAATTAGTTT TGCAATATAC TACGAGCCCA 
AB032403        CGCTCCGAAG GTGGATGCCA GAATTAGTTT TGCGATATAC TATGAGCCCA 
AB013616        CGCCCCAAAG GTGGATGCTA GAATTAGTTT TGCAATATAC TATGAGCCTA 
AB261176        CGCTCCGAAG GTGGATGCCA GGATTAGTTT TGCAATATAC TACGAGCCCA 
AB018699        TGCTCCTAAG GTGGATGCCA GAATTAGTTT TGCAATATAC TATGAGCCTA 
AB076671        TGCTCCTAAG GTGGATGCCA GAATTAGTTT TGCAATATAC TATGAGCCTA 
AB018698        TGCTCCAAAA GTGGATGCCA AGATGAGCTT TGCCATTTAT TATGAACCCA 
AF225954        TGCTCCAAAA GTGGATGCCA AGATGAGCTT CGCCATTTAT TATGAACCCA 
AB161178        TGCCCCAAAA GTGGATGCTA AGATGAGCTT TGCCATTTAT TATGAACCCG 
HQ283390        TGCTCCAAAA GTGGATGCCA AGATGAGTTT TGCCATTTAT TATGAACCCA 
FJ485685        TGCCCCGAAG GTTGATGCCA AAATGAGTTT TGCAATTTAC TATGAGCCCA 
AB018700        CGCTCCAAAA GTTGATGCTA GGATGAGCTT TGCAATCTAT TATGAGCCCA 
AB018701        TGCTCCAAAA GTGGATGCTA GAATGAGCTT TGCAATCTAT TATGAACCCA 
AF228423        TGCTCCGAAG GTAGATGCCA GAATAAGTTT TGCAATCTAC TATGAACCCA 
JF704084        TGCTCCGAAG GTAGATGCCA GAATAAGTTT TGCAATCTAC TATGAACCCC 
AJ132844        TGCTCCGAAG GTGGATGCCA GAATAAGCTT TGCAATCTAT TATGAGCCCA 
AB207244        TGCTCCGAAG GTGGATGCCA GAATTAGCTT TGCGATTTAT TATGAACCCA 
AB161179        TGCCCCAAAA GTTGACGCTA GAATTAGTTT TGCAATTTAT TATGAACCTT 
HQ283389        TGCTCCAAAG GTTGATGCTC GAATTAGTTT TGCAATCTAT TATGAACCTT 
JQ855708        TGCTCCAAAG GTTGATGCTC GAATTAGTTT TGCAATCTAT TATGAACCTT 
AF104335        CGCTCCGAAA GTCGATGCCA GAATTAGTTT TGCGATCTAT TATGAACCTT 
U65985          CTCTCCAAAA GTTGATGCTA GAATTAGCTT TGCAATTTAC TACGAGCCTT 
AB161177        TGCCCCGAAG GTCGATGCTA GAATTAGCTT TGCCATTTAC TATGAGCCTT 


AB011007        CCATCACATT GCCCAAGCAG ATAGCTACCC TAGAGCATGC CCCAGCATTT 
EF392660        CCATCACATT ACCCAAGCAG ATAGCCACCT TGGAGCATGC CCCAGCATTC 
AB032403        CCATCACATT GCCCAAGCAG ATAGCCACCT TAGAGCACGC CCCAGCATTT 
AB013616        CCATCATGCT GCCCAAGCAA GTAGCAACCT TGGAGCATGC CCCGGCATTT 
AB261176        CCATTATGTT GCCCAAGCAA ATAGCAACTT TGGAGCATGC TCCAGCATTT 
AB018699        CCATCATGTT GCCCAAGCAA ATAGCAACTT TGGATCACGC CCCAGCATTT 
AB076671        CCATCATGTT GCCCAAGCAA ATAGCAACCT TGGAGCACGC CCCAGCATTT 
AB018698        GTGTGATTTT GCCCAAACAA ATAGCAACTT TGGACCACGC CCCAGCATTC 
AF225954        ATGTGATTTT GCCCAAGCAA ATAGCGACCT TGGACCACGC CCCAGCGTTC 
AB161178        GCGTGATTTT GCCCAAACAA ATAGCAACAT TGGACCACGC CCCAGCATTC 
HQ283390        GTGTGATTCT GCCCAAACAA ATAGCAACCT TGGAGCACGC CCCAGCTTTC 
FJ485685        ATATGATTTT GCCCAAGCAA ATAGCGACTT TGGAGCATGC TCCGGCATTC 
AB018700        ATATTGTTTT GCCAAAACAG ATAGCGACTC TGGAACATGC TCCAGCTTTC 
AB018701        ATATCGTCTT GCCAAAACAG ATAGCGACTC TGGAACATGC TCCAGCTTTC 
AF228423        CCGTCATGCT GCCCAAGCAA ATAGCAACTC TTGAACATGC ACCAGCATTC 
JF704084        CCGTCATGCT GCCTAAGCAA ATAGCAACTC TTGAACATGC CCCAGCGTTC 
AJ132844        CCGTTGTGTT GCCTAAGCAA ATAGCAACTC TGGAACATGC CCCGGCATTC 
AB207244        CTATCGTGTT GCCCAAGCAA ATAGCAACTT TGGAACATGC CCCAGCATTT 
AB161179        CCATTGTGTT GCCCAAGCAG ATAGCAACTT TGGAGCATGC CCCAGCGTTT 
HQ283389        CCATTGTGTT GCCCAAACAG ATAGCAACTT TGGAGCATGC CCCAGCGTTT 
JQ855708        CCATTGTGTT GCCCAAACAG ATAGCAACTT TGGAGCATGC CCCAGCGTTT 
AF104335        CCATTGTGTT GCCCAAACAG ATAGCGACTT TGGAGCATGC CCCAGCGTTT 
U65985          CCATTGTGTT ACCCAAACAA ATAGCAACTC TGGAGCATGC CCCAGCGTTC 
AB161177        CCATTGTGTT GCCCAAACAG ATAGCAACCC TGGAGCACGC TCCAGCATTC 


AB011007        ATGTTTCGCA AGGAGTTAGG GACACTGGCT TTCAAGCAAG GGGAACTCGT 
EF392660        ATGTTTCGCA AGGAGTTAGG GACACTGGCT TTCAGGCAAG GGGAGCGCGT 
AB032403        ATGTTTCGCA AGGAGTTAGG GACATTGGCT TTCAAGCAAG GGGAGCGCGT 
AB013616        ATGTTTCGCA AGGAGTTGGG GACGTTGGCT TTTAAGCAAG GGGAGCGTGT 
AB261176        ATGTTTCGTA AGGAATTGGG GCCATTGGCT TTCAAGCAAG GGGAGCGCGT 
AB018699        ATGTTTCGCA AGGAATTAGG AACATTGGCT TTCAAGCAAG GGGAGCGTGT 
AB076671        ATGTTTCGTA AGGAATTAGG AACATTGGCT TTCAAGCAAG GGGAGCGTGT 
AB018698        ATGTTTCGCA AGGAACTGGG GACTTTGGCT TTTAAGCAAG GGGAACGCGT 
AF225954        ATGTTCCGCA AGGAACTGGG GACGCTAGCT TTTAAGCAAG GGGAGCGGGC 
AB161178        ATGTTTCGCA AGGAACTGGG AACTCTGGCT TTTAAGCAAG GGGAACGGGT 
HQ283390        ATGTTTCGTA AGGAACTGGG GGCTTTGGCT TTTAAGCAAG GGGAACGGGT 
FJ485685        ATGTTCCGCA AGGAACTTGG AACATTAGCT TTCAAGCAAG GTGAACGTGT 
AB018700        ATGTTCAGGA AAGAGATGGG CACACTTGCT TTCAAGCAAG GACAACGTTC 
AB018701        ATGTTCAGGA AAGAGATGGG CACACTCGCT TTCAAACAAG GACAACGTTC 
AF228423        ATGTTTCGCA AAGAGTTGGG GACATTAGCT TTCAAACAAG GGGAGCGTGT 
JF704084        ATGTTTCGCA AAGAGTTGGG GACACTGGCT TTCAAACAAG GGGAGCGTGT 
AJ132844        ATGTTTCGCA AAGAGGTGGG GACATTAGCT TTCAAACAAG GGGAGCGTGT 
AB207244        ATGTTTCGCA AGGAACTAGG AATACTGGCT TTTAAGCAAG GGGAGCGTGT 
AB161179        ATGTTTCGCA AGGAACTGGG AACTCTGGCT TTTAAGCAAG GGGAGCGTGT 
HQ283389        ATGTTTCGTA AGGAACTGGG AACTCTGGCT TTCAAGCAAG GGGAGCGTGT 
JQ855708        ATGTTTCGTA AGGAACTGGG AACTCTGGCT TTCAAGCAAG GGGAGCGTGT 
AF104335        ATGTTCCGCA AGGAACTGGG AACTCTGGCT TTCAAGCAAG GGGAGCGTGT 
U65985          ATGTTCCGCA AGGAGCTGGG AACTCTGGCT TTCAAGCAAG GAGAGCGTGT 
AB161177        ATGTTTCGCA AGGAGCTAGG GACTTTGGCT TTCAAGCAAG GGGAGCGTGT 


AB011007        GGCTTACTCA TTTGAAGTCA ATTTTGGCAA ACCACAAACT GACGGAAAGG 
EF392660        GGCTTACTCA TTTGAAGTCA ATTTTGGCAA ACCACAAACT GACGGAAAGG 
AB032403        AGCTTACTCA TTTGAAGTCA ATTTTGGCAA ACCACAAACT GACGGAAAGG 
AB013616        GGCTTACTCA TTTGAAGTCA ATTTTGGTAA ACCACAAACT GACGGAAAGG 
AB261176        GGCTTATTCA TTTGAAGTCA ATTTTGGCAA GCCACAAACT GATGGAAAAG 
AB018699        GGCTTATTCA TTTGAAGTCA ATTTTGGCAA GCCACAAACT GACGGAAAGG 
AB076671        GGCTTATTCG TTTGAAGTCA ATTTTGGCAA GCCACAAACT GACGGAAAGG 
AB018698        GGCATATTCT TTCGAAGTTA ATTTCGGCAA ACCTCAGACA GACGGAAAGG 
AF225954        AGCATATTCT TTTGAAGTTA ATTTTGGCAA ACCTCAGACA GATGGAAAGG 
AB161178        GGCATACTCT TTTGAAGTTA ATTTTGGTAA ACCTCAGACA GATGGAAAGG 
HQ283390        GGCATATTCC TTTGAAGTCA ATTTTGGTAA ACCTCAGACA GACGGAAAGG 
FJ485685        TGCATACTCC TTTGAGGTCA ATTTTGGCAA ACCTCAGACT GATGGGAAAG 
AB018700        AGCTTATTCA TTCGAAGTAA ATTTTGGCAA ACCCCAGACG GATGGAAAAG 
AB018701        TGCCTATTCA TTCGAGGTAA ATTTTGGCAA ACCCCAGACG GATGGAAAAG 
AF228423        GGCTTATTCC TTTGAAGTTA ATTTTGGCAA ACCGCAGACA GATGGGAAGG 
JF704084        GGCTTATTCT TTTGAAGTCA ATTTTGGCAA ACCGCAGACA GATGGGAAGG 
AJ132844        GGCTTATTCT TTTGAAGTTA ATTTGGGAAA ACCGCAGACA GATGGGAAAG 
AB207244        GGCTTATTCT TTTGAGGTTA ACTTTGGCAA ACCACAAACT GATGGAAAGG 
AB161179        GGCTTACTCT TTCGAAGTCA ATTTTGGCAA ACCACAAACT GACGGGAAAG 
HQ283389        GGCATATTCT TTCGAAATCA ATTTTGGCAA ACCACAAACT GACGGGAAAG 
JQ855708        GGCATATTCT TTCGAAATCA ATTTTGGCAA ACCACAAACT GACGGGAAAG 
AF104335        GGCTTATTCT TTCGAAGTCA ATTTTGGCAA ACCACAAACT GACGGGAAAG 
U65985          AGCTTATTCA TTTGAGGTCA ATTTTGGCAA ACCACAAACT GATGGAAAGG 
AB161177        GGCTTATTCT TTTGAAGTTA ATTTTGGCAA GCCACAAACT GATGGAAAGG 


AB011007        AAGTGACTTC AACTTTTGCA TCGGCTTATT GCGGCCTTAG CCAATATATA 
EF392660        AAGTGACTTC AACTTTTGCA TCAGCCTATT GCGGCCTTAG CCAATATATG 
AB032403        AAGTAACTTC AACTTTTGCA TCAGCTTATT GCGGCCTCAG CCAATATATG 
AB013616        AGGTGACTTC AACTTTTGCA TCATCTTATT GTGGCCTTAG CCAATATATG 
AB261176        AAGTGACTTC AACTTTTGCG TCGTCTTATT GCGGCCTCAG CCAATATATG 
AB018699        AAGTTACTTC AACTTTTGCA TCATCTTATT GTGGCCTCAG TCAATATATG 
AB076671        AAGTTACATC AACTTTTGCA TCATCTTATT GTGGCCTCAG CCAATATATG 
AB018698        AAGTGACATC AACTTTTGCC TCATCTTACT GTGGTTTGAG TCAGTACATG 
AF225954        AAGTGACTTC TACTTTTGCC TCATCTTATT GTGGTTTGAG TCAGTATATG 
AB161178        AGGTAACATC AACTTTTGCT TCATCTTATT GTGGTTTGAG CCAGTACATG 
HQ283390        AAGTGACATC GACTTTCGCC TCATCTTACT GTGGTTTGAG TCAATACATG 
FJ485685        AGGTGACATC GACTTTTGCT TCATCTTATT GTGGTTTGAG CCAGTACATG 
AB018700        AGGTGACTTC AACGTTCGCC TCCTCATATT GTGGCTTGAG TCAGTATATG 
AB018701        AGGTGACTTC AACGTTCGCC TCCTCATATT GTGGCTTGAG TCAGTACATG 
AF228423        AAGTGACTTC AACTTTTGCC TCTTCATATT GTGGCCTCAG CCAATATATG 
JF704084        AAGTGACTTC AACTTTTGCC TCTTCATATT GTGGTCTTAG TCAGTATATG 
AJ132844        AAGTTACTTC AACTTTTGCC TCTTCGTACT GCGGACTTAG TCAATATATG 
AB207244        AGGTGACTTC AACTTTTGCC TCTTCTTATT GCGGTCTTAG CCAATATATG 
AB161179        AGGTGACTTC AACTTTTGCC TCTTCTTATT GTGGTCTCAG TCAATATATG 
HQ283389        AGGTAACTTC AACTTTTGCC TCTTCTTATT GTGGTCTCAG TCAATATATG 
JQ855708        AGGTAACTTC AACTTTTGCC TCTTCTTATT GTGGTCTCAG TCAATATATG 
AF104335        AGGTAATTTC AACTTTTGCC TCTTCTTATT GTGGTCTCAG TCAATATATG 
U65985          AGGTGACTTC AACTTTTGCT TCTTCTTATT GTGGTCTCAG CCAATACATG 
AB161177        AGGTGACTTC TACATTTGCC TCTTCTTATT GTGGTCTCAG CCAATACATG 


AB011007        CAATCAGATG TCATTTTGGA TTTTACCCTC ATGAGCAGTC CTATGATTGG 
EF392660        CAATCAGATG TCATTCTGGA TTTTACTCTC ATGAGCAGTC CTATGATTGG 
AB032403        CAATCAGATG TCATTTTGGA TTTTACTCTC ATGAGTAGTC CTATGATTGG 
AB013616        CAATCAGATG TCATTTTGGA TTTCACTCTC ATGAGCAGTC CTATGATTGG 
AB261176        CAATCAGATG TCATTCTGGA TTTCACTCTT ATGAGCAGTC CTATGATTGG 
AB018699        CAATCGGATG TCATTTTGGA TTTTACTCTT ATGAGCAGTC CTATGATTGG 
AB076671        CAATCGGACG TCATTTTGGA TTTTATTCTT ATGAGCAGTC CTATGATTGG 
AB018698        CAATCTGATG TGATTTTGGA TTTCACTCTT ATGAGCAGTC CTATGATTGG 
AF225954        CAATCTGATG TGATTTTAGA TTTTACTCTC ATGAGCAGTC CTATGATTGG 
AB161178        CAATCTGATG TGATTTTGGA TTTCACTCTC ATGAGCAGTC CTATGATTGG 
HQ283390        CAATCTGATG TGATTTTAGA TTTTACTCTC ATGAGCAGTC CTATGATTGG 
FJ485685        CAGTCGGATG TCATTCTGGA TTTTACTCTC ATGAGTAGTC CTATGATTGG 
AB018700        CAATCGGATA TTATTTTAGA TTTCACGCTT TTGAGCAGCC CTATGATTGG 
AB018701        CAATCGGATA TTATTTTAGA TTTCACGCTT TTGAGTAGCC CGATGATTGG 
AF228423        CAATCGGATG TAATTCTAGA TTTTACTCTT ATGAGTAGCC CTATGATTGG 
JF704084        CAATCGGATG TTATTTTAGA TTTTACTCTT ATGAGTAGTC CCATGATTGG 
AJ132844        CAATCGGATG TCATTCTAGA TTTTACTCTT ATGAGTAGCC CCATGATAGG 
AB207244        CAATCGGATG TTATTTTGGA TTTCACTCTT ATGAGCAGCC CTATGATTGG 
AB161179        CAATCGGATG TCATTTTGGA TTTCACTCTT ATGAGCAGCC CTATGATTGG 
HQ283389        CAATCAGATG TCATTTTGGA TTTCACTCTT ATGAGTAGCC CTATGATTGG 
JQ855708        CAATCAGATG TCATTTTGGA TTTCACTCTT ATGAGTAGCC CTATGATTGG 
AF104335        CAATCGGATG TCATTTTGGA TTTCACTCTT ATGAGCAGCC CTATGATTGG 
U65985          CAATCGGATG TCATTTTGGA TTTTACTCTT ATGAGTAGCC CTATGATTGG 
AB161177        CAATCGGATG TCATTTTGGA TTTTACTCTT ATGAGTAGCC CTATGATTGG 


AB011007        AGGAACTTTC TCGATTGCAT ATGTCGCAGG AGCCTACATT GAAAAGGTTG 
EF392660        AGGAACTTTC TCGATTGCAT ATGTTGCAGG AGCCTACATT GAAAAGGTTG 
AB032403        AGGAACTTTC TCGATTGCAT ATGTCGCAGG AGCTTACATT GAAAAGGTTG 
AB013616        CGGAACTTTT TCGATTGCAT ACGTTGCAGG AGCTTACATT GAGAAGGTTG 
AB261176        TGGGACTTTT TCGATTGCAT ATGTTGCAGG AGCCTACATT GGAAAGGTCG 
AB018699        TGGCACTTTT TCCGTTGCAT ATGTTGCAGG AGCTTATATT GAAAAGGTTG 
AB076671        TGGCACTTTT TCTATTGCAT ATGTTGCAGG AGCTTATATT GAAAAGGTTG 
AB018698        AGGCACCTTT TCAATTGCAT ATGTTGCAGG TGCATATATT GAGAAAGTTG 
AF225954        AGGCACTTTT TCAGTTGCAT ATGTTGCAGG GGCATATATT GAGAAAGTTG 
AB161178        TGGCACTTTT TCAATTGCAT ATGTTGCAGG TGCATATATT GAGAAAGTTG 
HQ283390        AGGCACCTTT TCAATTGCAT ATGTTGCAGG TGCATATATT GAGAAAGTTG 
FJ485685        AGGCACCTTT TCAATTGCGT ATGTTGCAGG AGCATATATC GAGAAAGTGG 
AB018700        AGGCACATTT TCAGTGGCGT ATGTTGCAGG AGCTTTCATA GAGAAAATTG 
AB018701        AGGCACATTT TCAGTGGCGT ATGTTGCAGG AGCTTTCATA GAAAAAGTTG 
AF228423        AGGGACTTTC TCAATTGCAT ATGTTGCTGG AGCCTACATT GAAAAGGTTG 
JF704084        AGGAACTTTC TCAATTGCAT ATGTTGCTGG AGCCTACATT GAAAAGGTTG 
AJ132844        TGGAACTTTC TCAATTGCAT ATGTTGCTGG AGCTTACATT GAAAAGGTTG 
AB207244        TGGAACTTTC TCGATTGCAT ATGTTGCTGG AGCCTACATT GAAAAAGTTG 
AB161179        AGGAACTTTC TCGATTGCAT ATGTTGCTGG TGCCTACATT GAAAAGATTG 
HQ283389        AGGAACTTTC TCGATTGCAT ATGTTGCTGG TGCCTACATT GAAAAGATTG 
JQ855708        AGGAACTTTC TCGATTGCAT ATGTTGCTGG TGCCTACATT GAAAAGATTG 
AF104335        AGGAACTTTC TCGATTGCAT ATGTTGCTGG TGCCTACATT GAGAAGATTG 
U65985          AGGAACTTTC TCGATTGCAT ATGTTGCTGG CGCTTACATT GAAAAGGTTG 
AB161177        TGGGACTTTC TCGATTGCAT ATGTTGCTGG TGCTTACATT GAAAAGGTTG 


AB011007        GGAACATGCA AATTCTAGAT TCCTTGCCTC ACATTGATTT CACATTCTCT 
EF392660        GGAACATGCA AATTCTGGAT TCCTTGCCCC ACACCGATTT CACATTTTCA 
AB032403        GAAACATGCA AATTTTAGAC TCCTTGCCCC ATATCGATTT CACATTTTCT 
AB013616        GAAACATGCA AATTCTAGAT TCCTTGCCCC ATATTGATTT CACATTTTCT 
AB261176        GAAACATGCA AATTCTAGAT TCCTTGCCCC ATATTGATTT CACATTTTCT 
AB018699        GAAACATGCA AATTCTAGAT TCCTTGCCCC ATATTGACTT CACGTTCTCT 
AB076671        GGAACATGCA AATTTTAGAC TCCTTGCCCC ATATTGACTT CACGTTCTCT 
AB018698        GGAACATGCA AATTCTTGAC TCATTGCCCC ATGTTGATTT CACATTTTCA 
AF225954        GTGACATGCA AATTCTTGAT TCATTGGCCC CATGTGATTT CACATTTTCT 
AB161178        GAAACATGCA AATTCTTGAT TCACTGCCCC ATGTTGATTT TACATTTTCA 
HQ283390        GGAACATGCA AATTCTTGAC TCATTGCCCC ATGTTGATTT TACATTTTCA 
FJ485685        GGAATATGCA AATTCTTGAC TCGTTGCCCC ACATTGACTT TACATTTTCC 
AB018700        ATAATATGCA AATTCTTGAT TCACTACCCC ACATTGATTT CACGTTTTCT 
AB018701        ACAATATGCA AATTCTTGAT TCACTCCCCC ACATTGACTT CACATTTTCT 
AF228423        GGAACATGCA AATTCTTGAC TCGCTGCCCC ACATCGACTT TACTTTCTCC 
JF704084        GGAACATGCA GATTCTTGAT TCACTGCCCC ATATCGATTT CACCTTTTCT 
AJ132844        GGAATATGCA AATTCTCGAC TCACTGCCCC ACATCGATTT TACCTTCTCC 
AB207244        GGAATATGCA AATCCTTGAT TCATTACCCC ATATTGACTT CACATTTTCC 
AB161179        GAAACATGCA AGTCCTTGAT TCATTGCCCC ACATTGACTT CACATTTTCG 
HQ283389        GAAATATGCA AGTCCTTGAT TCATTGCCCC ACATTGATTT CACGTTCTCG 
JQ855708        GAAATATGCA AGTCCTTGAT TCATTGCCCC ACATTGATTT CACGTTCTCG 
AF104335        GAAACATGCA AGTTCTTGAT TCATTGCCCC ACATTGACTT CACATTCTCG 
U65985          GAAACATGCA AATTCTTGAT TCATTGCCCC ACATTGATTT CACATTTTCT 
AB161177        GGAACATGCA AGTACTTGAT TCATTGCCCC ATATTGATTT CACATTTTCT 


AB011007        TCAGGATCTA AGAGCACGCG CTCTGTGCGA TTTCCCAAGG AAGTCTTTGG 
EF392660        TCAGGATCTA AGAGCACGCG TTCTGTGCGA TTTCCCAAGG AAGTCTTTGG 
AB032403        TCAGGATCTA AGAGCACGCG TTCTGTGCGA TTTCCCAAGG AGGTCTTTGG 
AB013616        TCAGGATCTA AGAGCACGCG CTCTGTGCGC TTTCCTAAGG AGGTTTTTGG 
AB261176        TCAGGATCTA AGAGCACGCG CTCTGTGCGT TTTCCTAAGG AAATCTTTGG 
AB018699        TCAGGGTCTA AGAGCACGCG CTCTGTGCGC TTTCCCAAGG AGGTCTTTGG 
AB076671        TCAGGGTCTA AGAGCACGCG CTCTGTGCGC TTTCCCAAGG AGGTCTTTGG 
AB018698        TCAGGTTCCA AGAGCACGCG TTCTGTGCGC TTTCCGAAAG AAGTTTTTGG 
AF225954        TCAGGTACCA AGAGCACGCG TTCCGTGCGA TTTCCGAAAG AGATTTTTGG 
AB161178        TCAGGTTCCA AGAGCACGCG TTCTGTGCGA TTTCCGAAAG AGGTTTTTGG 
HQ283390        TCAGGTTCCA AGAGCACGCG TTCTGTGCGA TTTCCGAAAG AAGTTTTTGG 
FJ485685        TCAGGTTCTA AAAGCACACG TTCTGTGCGC TTCCCGAAGG AGGTATTTGG 
AB018700        TCTGGATCAA AGAGCACACG GTCAATCCGA TTTCCTAAAG AGGTTTTCGG 
AB018701        TCTGGTTCAA AGAGCACACG GTCAATCCGA TTTCCTAAAG AGGTTTTCGG 
AF228423        TCTGGCTCTA AAAGCACACG TTCTGTGCGC TTTCCTAAAG AAGTCTTTGG 
JF704084        TCTGGATCTA AAAGCACGCG TTCTGTGCGC TTTCCTAAAG AAGTCTTTGG 
AJ132844        TCTGGGTCTA AAAGTACGCG ATCTGTGCGC TTTCCTAAGG AAGTCTTTGG 
AB207244        TCAGGGGCTA AGAGCACGCG CTCTGTGCGT TTTCCCAAAA AGGTTTTTGG 
AB161179        GCAGGATCTA AGAGCACCCG TTCTGTGCGC TTTCCTAAAG AGGTTTTTGG 
HQ283389        GCAGGATCTA AGAGCACCCG TTCCGTGCGC TTTCCTAAAG AGGTTTTTGG 
JQ855708        GCAGGATCTA AGAGCACCCG TTCCGTGCGC TTTCCTAAAG AGGTTTTTGG 
AF104335        GCAGGATCTA AGAGCACCCG TTCTGTGCGC TTTCCTAAAG AGGTTTTTGG 
U65985          GCAGGATCTA AGAGTACCCG CTCTGTGCGC TTTCCTAAAG AGATTTTTGG 
AB161177        GCAGGATCCA AAAGTACCCG CTCTGTGCGC TTTCCCAAAG AGGTCTTTGG 


AB011007        GGTGTATCAA GCACTTGATA GGTGGGATTT GGATTCGGCA AGAGGAGATG 
EF392660        GGTGTATCAA GCGCTTGATA GGTGGGATTT GAATTCGGCA AGAGGAGATG 
AB032403        GGTGTATCAA GCACTTGATA GGTGGGATTT GGATTCGGCT AGAGGAGATG 
AB013616        GGTGTATCAG GCACTTGACA GGTGGGATCT GGATTCAGCA AGAGGGGATG 
AB261176        AGTATATCAA GCACTTGATA GATGGGATTT GGATTCAGCA AGAGGAGATG 
AB018699        GGTGTATCAG GCACTTGATA GATGGGATTT AGATTCGGCA AGGGGAGATG 
AB076671        GGTGTATCAG GCACTTGATA GATGGGATTT AGATTCGGCA AGGGGAGATG 
AB018698        AGTGCATCAG GCATTGGATA GGTGGGATTT AGACTCAGCA AGGGGAGATG 
AF225954        GGTGCTTCAG GCGTTGGATA GGTGGGATTT AAACTCAGCA AGGGGAGATG 
AB161178        AGTGCTTCAG GCATTGGATG GATGGGATTT AGACTCAGCA AGGGGAGATG 
HQ283390        AGTGCATCAG GCATTGGATA GGTGGGATTT GGACTCTGCA AGGGGAGATG 
FJ485685        GGTGCATCAG GCACTGGACA GATGGGATTT AGATTCAGCC AGAGGAGATG 
AB018700        AGTTTACCAA GCATTGGATC GATGGGATTT GGACGCGGCC AGGGGCGACG 
AB018701        AGTTTACCAA GCGTTGGATC GATGGGATCT GGACGCGGCC AGGGGCGATG 
AF228423        AGTATACCAA GCGCTTGATA GATGGGATTT GGACTCGGCA AGAGGGGATG 
JF704084        AGTGTACCAA GCGCTTGATA GATGGGATTT GGACTCGGCA AGAGGGGATG 
AJ132844        AGTGTACCAA GCGCTTGATA GATGGGATTT GGATTCGGCA AGAGGGGATG 
AB207244        GGTGTACCAG GCACTTGATA GATGGGACTT AGACTCAGCA AGAGGCGATG 
AB161179        GGTGTATCAG GCACTTGATA GATGGGATTT AGACTCAGCA AGAGGAGATG 
HQ283389        GGTGTATCAG GCACTTGATA GATGGGATTT AGACTCAGCA AGAGGAGATG 
JQ855708        GGTGTATCAG GCACTTGATA GATGGGATTT AGACTCAGCA AGAGGAGATG 
AF104335        GGTGTATCAG GCACTTGATA GATGGGACTT AGACTCAGCA AGAGGAGATG 
U65985          GGTGTATCAG GCACTTGATA GATGGGACTT GGACTCAGCA AGAGGAGATG 
AB161177        AGTGTATCAG GCACTCGATA GATGGGATCT GGACTCAGCA AGAGGAGATG 


AB011007        ACGTCTCAGG TAATTTTGTG CTTTATCAGA GAGATGCGGT TTCGAGTGCC 
EF392660        ATGTCTCAGG TAATTTTGTG CTTTACCAAA GAGATGCGGT CTCGAGTGCC 
AB032403        ATGTCTCAGG TAATTTTGTG CTTTATCAAA GAGATGCGGT TTCGAGCGCT 
AB013616        ATGTTTCAGG CAATTTTGTG CTTTATCAAA GGGATGCGGT TTCGAGCGCT 
AB261176        ATGTTTCAGG TAATTTTGTG CTTTATCAAA GAGATGCGGT TTCGAGCGCC 
AB018699        ATGTTTCAGG CAATTTTGTG CTTTATCAAA GAGATGCGGT TTCGAGTGCT 
AB076671        ATGTTTCAGG CAATTTTGTG CTTTATCAAA GAGATGCGGT TTCGAGTGCT 
AB018698        ATGTCTCAGG CAACTTTGTG ATTTACCAGA GAGATGCAGT CTCTAGTGCT 
AF225954        ATGTTTCAGG CAATTTTGTG ATTTACCAAA GAGATGCAGT CTCAAGTGCT 
AB161178        ATGTCTCAGG CAATTTTGTG CTCTACCAGA GAGATGCAGT TTCAAGTGCT 
HQ283390        ATGTCTCAGG CAATTTTGTA ATTTACCAGA GAGATGCAGT TTCAAGTGCT 
FJ485685        ATGTCTCGGG TAATTTCGTG ATTTATCAGA GGGATGCAGT ATCAAGTGCT 
AB018700        ATGTGTCAGG GAATTTTGTG GTCTATCAAA GAGACGCAGT TTCAAGTGCT 
AB018701        ACGTGTCAGG GAATTTTGTG GTTTATCAAA GAGATGCAGT CTCAAGTGCT 
AF228423        ATGTCTCAGG TAACTTTGTA CTTTACCAAA GGGATGCGGT TTCGAGCGCT 
JF704084        ATGTCTCAGG AAACTTCGTA CTTTATCAAA GGGACGCGGT GTCGAGCGCT 
AJ132844        ATGTCTCAGG CAACTTCGTG CTTTATCAAA GAGATGCAGT CTCAAGCGCC 
AB207244        ATGTATCAGG TAATTTTGTG CTTTATCAAA GGGATGCGGT TTCGAGTGCT 
AB161179        ACGTTTCAGG CAATTTTGTG CTTTACCAGA GAGATACGGT ATCTAGTGCT 
HQ283389        ATGTTTCAGG CAATTTTGTG CTCTACCAGA GAGATACAGT GTCCAGTGCT 
JQ855708        ATGTTTCAGG CAATTTTGTG CTCTACCAGA GAGATACAGT GTCCAGTGCT 
AF104335        ATGTTTCAGG CAATTTTGTG CTTTACCAGA GAGATACAGT GTCTAGTGCT 
U65985          ACGTTTCAGG CAATTTCGTG CTTTATCAGA GAGATGCAGT TTCTAGTGCT 
AB161177        ATGTTTCTGG CAATTTTGTG CTTTACCAGA GGGATGCAGT TTCGAGTGCT 


AB011007        TTGGAAGGAG AACTTACCTT CAGAATAGCT GCCCGCTTAT CTGGAGACAT 
EF392660        TTGGAAGGGG AACTTACTTT CAGAATAGCT GCCCGCTTAT CTGGAGACAT 
AB032403        TTGGAAGGAG AACTTACTTT CAGAATAGCT GCCCGCTTGT CTGGAGATAT 
AB013616        TTGGAAGGGG AACTTACTTT CAGAATAGCT GCCCGCTTAT CTGGAGACAT 
AB261176        TTGGAAGGAG AACTTACTTT CAGAATAGCT GCTCGTTTAT CTGGAGACAT 
AB018699        TTGGAAGGAG AACTCACTTT CAGAATAGCT GCGCGCTTGT CTGGGGGCAT 
AB076671        TTGGAAGGAG AACTCACTTT CAGAATAGCT GCGCGCTTGT CAGGGGACAT 
AB018698        CTTGAAGGGG AATTGACGTT CCGAATTGCT GCTCGTTTGT CTGGAGACAT 
AF225954        CTTGAAGGGG AATTAACGTT CCGAATTGCT GCTCGTTTGT CTGGGGACAT 
AB161178        CTCGAAGGGG AATTAACGTT CCGAATTGCT GCTCGCTTGT CTGGAGATAT 
HQ283390        CTTGAAGGGG AATTAACGTT CCGAATTGCA GCTCGCCTGT CTGGAGATGT 
FJ485685        CTTGAAGGGG AGCTCACATT TCGCATTGCT GCTCGCTTGT CCGGAGATAT 
AB018700        CTTGAAGGAG ATCTAACATT TCGTGTAGCA GCGCGCTTAT CTGGAGATGT 
AB018701        CTTGAAGGAG ATTTAACATT TCGTGTAGCA GCGCGCTTAT CTGGAGATGT 
AF228423        TTGGAAGGAG AGCTTACATT CAGAATAGCA GCTCGTTTGT CTGGAGATAT 
JF704084        TTGGAGGGAG AGCTTACATT CAGAATAGCA GCTCGTTTAT CTGGAGACAT 
AJ132844        TTGGAAGGAG AGCTCACATT CAGAATAGCA GCTCGTTTGT CTGGAGACAT 
AB207244        TTAGAAGGAG AACTCACATT CAGAGTAGCC GCGCGTTTGT CTGGAGATAT 
AB161179        TTGGAAGGTG AACTCACATT CAGGATAGCT GCTCGTCTAT CCGGAGACAT 
HQ283389        TTGGAAGGTG AACTTACATT CAGGATAGCT GCCCGTTTAT CCGGAGATAT 
JQ855708        TTGGAAGGTG AACTTACATT CAGGATAGCT GCCCGTTTAT CCGGAGATAT 
AF104335        TTGGAAGGTG AACTCACATT CAGGATAGCC GCCCGTTTAT CCGGAGATAT 
U65985          TTGGAAGGTG AACTCACATT CAGGATAGCT GCTCGTTTGT CCGGAGATAT 
AB161177        TTGGAAGGAG AGCTCACATT TAGAATAGCT GCTCGTTTGT CTGGAGATAT 


AB011007        CACCTTTACA GGCGTGAGTG CAGGCTACCC AACGACAATT ACGCGCATAG 
EF392660        CAACTTCACA GGCGTGAGTG CCGGCTACCC AATGACGATT ACACGCATAG 
AB032403        CAACTTCACA GGTGTGAGTG CAGGTTACCC AACGACAATT ACGCGCATAG 
AB013616        CAACTTCACA GGCGTAAGTG CAGGCTACCC AACAACAATT ACGCGCATAG 
AB261176        TAATTTCACA GGAGTGAGTG CAGGCTACCC CATGACAATA ACGCGCATAG 
AB018699        CAGCTTCACA GGCGTGAGTG CAGGTTACCC AACGACAATT ACGCGCATAG 
AB076671        CAGCTTCACA GGCGTGAGTG CAGGTTACCC AACGACAATC ACGCGCATAG 
AB018698        CAATTTTGTT GGTGTTAGTG CAGGCTATCC AACAACAATT ACGCGAATTG 
AF225954        CGATTTTGTT GGTGTTAGTG CAGGCTATCC AACAACAATT ACACGGATTG 
AB161178        CAATTTCGTT GGTGTCAGTG CAGGATATCC CACAACGATT ACGCGGATTG 
HQ283390        CAATTTCATT GGTGTCAGTG CAGGCTATCC AACAACAATT ACGCGAATTG 
FJ485685        CAGCTTCGTG GGAGTTAGTG CTGGCTATCC AACCACAGTG ACGAGAATTG 
AB018700        CAGCTTTGTT GGTGTTAGTG CTGGGTATCC AACTACTATT ACTCGAGTTG 
AB018701        CAGCTTTGTT GGTGTAAGTG CTGGATATCC GACCACTATT ACTCGAATTG 
AF228423        CAGTTTCACA GGTGTGAGTG CGGGTTACCC AACGACGATC ACACGCATAG 
JF704084        CAGTTTTACA GGTGTGAGTG CAGGATACCC AACAACGATC ACACGCATAG 
AJ132844        CAGTTTCACA GGTGTAAGTG CAGGCTACCC AACAACGATC ACGCGCATAG 
AB207244        CAGTTTCACA GGTGTCAGCG CAGGCTATCC AACAACGATC ACGCGCGTAG 
AB161179        TAATTTCACT GGAGTCAGTG CGGGTTATCC AACGACGATA ACACGCATAG 
HQ283389        TAATTTCATT GGAGTCAGTG CGGGTTATCC AACGACGATA ACGCGCATAG 
JQ855708        TAATTTCATT GGAGTCAGTG CGGGTTATCC AACGACGATA ACGCGCATAG 
AF104335        TAATTTCACT GGCGTCAGTG CAGGTTATCC AACAACGATA ACGCGCATAG 
U65985          CAACTTCACA GGAGTTAGCG CAGGTTACCC AACGACGATA ACGCGCATAG 
AB161177        CAATTTCACA GGAGTCAGTG CAGGCTATCC AACGACGGTT ACGCGCATAG 


AB011007        GAAAAGGTAA AACCATAGGG AGGTCACTCG ATCCTGAGAT TAGGAAGCCT 
EF392660        GGAAAGGTAA GACCATAGGG AGGTCACTTG ATCCTGAGAT TAGGAAGCCT 
AB032403        GGAAAGGTAA AACCATAGGA AGGTCACTTG ATCCTGAGAT TAGGAAGCCT 
AB013616        GGAAAGGCAA AACCATAGGG AGATCACTTG ATCCTGAGAC TAGGAAGCCT 
AB261176        GGAAAGGCAA AACCATAGGG AGGTCACTTG ATCCTGAAAT TAGGAAGCCT 
AB018699        GGAAAGGCAA AACCATAGGG AGGTCACTTG ATCCTGAGAT TAGGAAGCCT 
AB076671        GGAAAGGCAA GACCATAGGG AGGTCACTTG ATCCTGAGAT TAGGAAGCCT 
AB018698        GCAAAGGTAA GGTGCAAGGA AGATCGCTTG ATCCTGAAAT CAGAAAGCCC 
AF225954        GCAAAGGCAA GACGCAAGGA AGATCGCTTG GTCCCGAAAT CAGAAAGCCT 
AB161178        GCAAAGGTAA GGCGCAAGGA AGATCGCTTG ATCCTGAGGT TAGAAAGCCC 
HQ283390        GTAAAGGTAA GGCGCAAGGA AGATCGCTTG ATCCTGAAAT CAGAAAGCCC 
FJ485685        GAAAAGGGAA AACTCAAGGA AGGTCACTTG ATCCTGAAAT CAGAAAGCCC 
AB018700        GAAAGGGCAA AATGCTAGGT AGAGCGCTTG ATCCTGAAAT TCGTAAGCCT 
AB018701        GAAAGGGCAA AACGCTAAGT AGAGCGCTCG ATCCCGAAAT TCGCAAGCCT 
AF228423        GGAAGGGCAA AACTATAGGA AGATCACTTG ATCCTGAAAT CAGAAAGCCC 
JF704084        GGAAGGGCAA GACTATAGGG AGATCACTTG ATCCTGAAAT CAGAAAGCCT 
AJ132844        GGAAGGGCAA AACTATAGGG AGATCACTTG ATCCTGAAAT CAGAAAGCCT 
AB207244        GAAAAGGCAA AACCATAGGG AGGTCCCTTG ATCCTGAAAT TAGGAAACCT 
AB161179        GAAAAGGCAA GACTGTAGGA AGGTCACTTG ATCCTGAGAT CAGGAAACCT 
HQ283389        GGAAAGGCAA GACTGTAGGA AGGTCACTTG ATCCTGAGAT CAGGAAACCT 
JQ855708        GGAAAGGCAA GACTGTAGGA AGGTCACTTG ATCCTGAGAT CAGGAAACCT 
AF104335        GGAAAGGCAA GACTGTAGGA AGGTCACTTG ATCCTGAGAT CAGGAAACCT 
U65985          GGAAAGGCAA AACTATTGGA AGGTCACTTG ATCCTGAGAT TAGGAAACCT 
AB161177        GGAAAGGCAA GACTATAGGA CGATCACTTG ATCCTGAAAT AAGGAAACCT 


AB011007        CTGAGGTACA TGCTTGGTCA AGCACATACA ACACCCAAAG ATTTTAGCTC 
EF392660        CTGAGGTACA TGCTTGGTCA AGCACATGCA ACACCCAAAG ATTTTAGTTC 
AB032403        CTGAGGTACA TGCTTGGTCA AGCACATGCA ACACCCAAAG ATTTTAACTC 
AB013616        CTGAGATACA TGCTTGGACA AGCACATGCA ACACCCAAAG ATTTCAGCTC 
AB261176        CTGAGGTACA TGCTTGGACA AGCACATGCT ACACCCAAGG ATTTTAGCTC 
AB018699        TTGAGGTACA TGATTGGCCA AGCACATGCA ACACCCAAAG ATTTTAGCTC 
AB076671        TTGAGGTACA TGATTGGCCA AGCACATGCA ACACCCAAAG ATTTTAGCTC 
AB018698        TTAAGGTACA TGCTTGGACA GTCCCATTTA ACACCACAGG ATTTTAGTTC 
AF225954        TTAAGGTACA TGCTTGGCCA GTCCCATTCA ACACCATTGG ATTTTAGTTC 
AB161178        CTAAGGTACA TGCTTGGCCA GTCTCATCTA ACACCACAGG ATTTTAGCCT 
HQ283390        CTAAGGTACA TGCTTGGTCA GTCTCATTCC ACACCACAGG ATTTTAGTTC 
FJ485685        TTGAGATACA TGCTTGGCCA GGCTCATGCA ACACCCCAGG ATTTTAGTTC 
AB018700        TTAAGATATA TGCTTGGGCA ATCTCATGCA TCAATGCAGG ATTTCAGCTC 
AB018701        TTAAGATATA TGTTTGGGCA ATCTCATGCA TCAATGCAGG ATTTCAGTTC 
AF228423        TTGAGGTATA TGCTCGGGCA AGCGCATGTG ACACCCGAAG ATTTTAGTTC 
JF704084        TTGAGGTATA TGCTTGGGCA AGCGCATGCG ACGCCCAAAG ACTTTAGTTC 
AJ132844        TTGAGATATA TGCTTGGGCA AGCGCATGCG ACACCCAAAG ATTTTAGTTC 
AB207244        CTGAGGTACA TGCTTGGTCA AGCACATGTA ACGCCTAAAG ATTTCAGCTC 
AB161179        CTGAGATACA TGCTTGGACA AGCCCACGCA ACGCCTAAAG ATTTTAGTTC 
HQ283389        CTGAGATACA TGCTTGGACA AGCCCATGCA ACGCCCAAAG ATTTTAGCTT 
JQ855708        CTGAGATACA TGCTTGGACA AGCCCATGCA ACGCCCAAAG ATTTTAGCTT 
AF104335        CTAAGATACA TGCTTGGACA AGCCCATGCA ACACCTAAAG ATTTTAGCTC 
U65985          CTGAGATATA TGCTTGGACA AGCGCATGCA ACACCTAAAG ACTTCAGTTC 
AB161177        TTAAGATATA TGCTTGGTCA AGCGCATGCA ACACCCAAAG ATTTCAGTTC 


AB011007        AGTGCGTTTT GTGATGGGTC ACTGGAAATA CAAAGCAGGT TTATATCCTG 
EF392660        AGTGCGTTTT GTGATGGGTC ACTGGAAATA CAAAGCAGGT TTGTATCCTG 
AB032403        AGTGCGTTTC GTGATGGGCC ACTGGAAATA CAAAGCAGGT TTGTATCCTG 
AB013616        AGTGCGTTTT GTAATGGGTC ATTGGAAGTA CAAAGCAGGC TTGTACCCTG 
AB261176        AGTGCGTTTT GTGATGGGTC ATTGGAAGTA CAAGGCAGAT TTGTATCCTG 
AB018699        AGTGCGTTTT GTGATGGGTC ACTGGAAATA TAAAGCAGGC TTGTACCCTG 
AB076671        AGTGCGTTTT GTGATGGGTC ACTGGAAATA CAAAGCAGGC GTGTATCCTG 
AB018698        AGTGCGCTTT GTAATGGGTC GCTGGAAATA CAAAGCTGGT TTGTACCCAG 
AF225954        AGTGCGCTTT GTAATGGGTC ACTGGAAGTA CAAAGCTGGT TTGTATCCAG 
AB161178        TGTGCGCTTT GTGATGGGTC GATGGAAGTA CAAAGCTGGC TTGTATCCAG 
HQ283390        AGTGCGCTTT GTGATGGGTC GCTGGAAGTA CAAAGCTGGT TTGTATCCAG 
FJ485685        AGTGCGTTTT ATAATGGGCC GTTGGAAGTA CAAGGCTGGA CTGTATCCAG 
AB018700        AGTGAGATTT GTGATGGGTT ATTGGAAATA CAAAACAGGA GTATATCCAG 
AB018701        AGTGAGATTT GTGATGGGTT ATTGGAAATA CAAAACAGGA GTGTATCCAG 
AF228423        AGTGCGCTTC GTGATGGGCC ATTGGAAGTA TAAGGCAGGC TTGTATCCTG 
JF704084        AGTGCGTTTT GTGATGGGCC ATTGGAAATA TAAGGCAGGC TTGTATCCTG 
AJ132844        AGTGCGCTTC GTGATGGGCC ATTGGAAATA CAGAGCAGGC TTGTATCCTG 
AB207244        AGTGCGTTTT GTAATGGGTC ACTGGAAGTA CAAAGAAGGT TTGCATCCTG 
AB161179        AGTGCGTTTT GTGATGGGCC GCTGGAAGTA CAAGGCTGGT TTGTATCCTG 
HQ283389        AGTGCGTTTT GTGATGGGCC GTTGGAAGTA CAAGGCTGGT TTGTATCCTG 
JQ855708        AGTGCGTTTT GTGATGGGCC GTTGGAAGTA CAAGGCTGGT TTGTATCCTG 
AF104335        AGTGCGTTTT GTGATGGGCC GCTGGAAGTA CAAGGCAGGT TTGTATCCTG 
U65985          AGTGCGTTTT GTGATGGGAC ACTGGAAGTA TAAGGCAGGT TTGTATCCTG 
AB161177        AGTGCGTTTT GTAATGGGTT ACTGGAAGTA CAAGGTAGGT TTGTATCCTG 


AB011007        GAAGCAAGTC AGATGAGGAT ATTCATCCTT TTTCCTTGAA AATGCGTCTT 
EF392660        GAAGCAAGTC AGATGAGGAC ATTCTTCCTT TTTCCTTGAA AATGCGTCTT 
AB032403        GAAGCAAGTC AGATGAGGAC ATTCATCCTT TCTCCTTGAA AATGCGTCTT 
AB013616        GGAGCAAGTC AGATGAGGAT ATTCATCCTT TTTCTCTGAA AATGCGTCTC 
AB261176        GAAGCAAGTC AGACGAGGAT ATTCATCCTT TTTCTTTGAA AATGCGTCTT 
AB018699        GGAGCAAATC AGATGAGGAT ATTCATCCTT TTACTCTGAA AATGCGTCTT 
AB076671        GGAGCAAATC AGATGAGGAC ATTCATCCTT TTTCTCTAAA AATGCGTCTT 
AB018698        GGAGTAAATC AGATGAAGAC ATCCACCCAT ATTCCCTCAA AATGCGCCTT 
AF225954        GGAGTAAATC GGATGAAGAC ATTCACCCAT ATTCCCTCAA AATGCGCCTT 
AB161178        GGAGCAAATC AGATGAAGAT ATTCATCCAT ATTCCCTAAA AATGCGCCTT 
HQ283390        GGAGTAAATC AGATGAAGAT ATTCACCCAT ATTCCCTCAA AATGCGCCTT 
FJ485685        GAAGCAAGTC AGATGAAGAC ATTCACCCGT ATTCTCTTAA AATGCGCCTT 
AB018700        GAAGCAAATC TGATGAAGAC ATTCACCCAT ATTCTTTGAA AATGCGGTTG 
AB018701        GTAGCAAATC TGATGAAGAC ATTCACCCGT ATTCTTTGAA AATGCGGCTG 
AF228423        GGAGCAAATC AGACGAAGAC ATTCATCCCT TTTCCTTGAA AATGCGCCTA 
JF704084        GGAGCAAATC AGATGAAGAC ATTCATCCTT TCTCTTTGAA AATGCGCCTA 
AJ132844        GGAGCAAATC AGATGAGGAC ATTCATCCCT TTTCTTTAAA GATGCGTTTG 
AB207244        GAAGTAAATC AGACGAGGAC ATTCACCCAT TTTCCTTGAA AATGCGCCTT 
AB161179        GAAGTAAGTC GGATGAGGAC ATCCATCCAT TCTCCTTGAA GATGCGCCTC 
HQ283389        GAAGTAAGTC GGATGAGGAC ATCCATCCAT TCTCCCTGAA GATGCGCCTT 
JQ855708        GAAGTAAGTC GGATGAGGAC ATCCATCCAT TCTCCCTGAA GATGCGCCTT 
AF104335        GGAGTAAGTC GGATGAGGAC ATCCATCCAT TCTCCTTGAA GATGCGCCTT 
U65985          GGAGTAAGTC GGATGAGGAC ATTCATCCTT TTTCTTTGAA GATGCGCCTT 
AB161177        GAAGTAAAAC AGATGAGGAC ATTCATCCAT TCTCTTTAAA GATGCGCCTC 


AB011007        GATGGTTCTA AGAGCAGTGA GAACTTTGAA ATCATACATT CTCCTTTTGT 
EF392660        GATGGTTCTA AGAGCAGTGA GAATTTTGAA ATCATACATT CTCCGTTTGT 
AB032403        GATGGTTCTA AGAGCAGTGA GAACTTTGAA ATCATACATT CTCCTTTCGT 
AB013616        GATGGTTCTA AGAGCAGTGA GAACTTTGAA ATCATACATT CTCCTTTTGT 
AB261176        GACGGATCCA AGAGCAGTGA GAATTTTGAA ATTATACATT CTCCTTTTGT 
AB018699        GATGGTTCCA AGAGCAGTGA GAACTTTGAA ATCATACACT CTCCCTTTGT 
AB076671        GATGGTTCCA AGAGCAGTGA GAACTTTGAA ATCATACACT CTCCTTTTGT 
AB018698        GATGGCTCAA AGAGCAGCGA GAATTTTGAA ATTATTCATT CTCCTTTTGT 
AF225954        GATGGCTCAA AGAGCAGCGA GAATTTTGAA ATTATCCATT CCCCTTTTGT 
AB161178        GATGGCTCAA AGAGCAGCGA GAATTTTGAA ATTATTCATT CCCCTTTTGT 
HQ283390        GATGGCTCAA AGAGCAGCGA GAATTTCGAA ATTATTCATT CCCCTTTTGT 
FJ485685        GATGGTTCAA AAAGCAGTGA GAATTTTGAA ATCATACATT CTCCTTTTGT 
AB018700        GATGGATCCA AAAGTAGTGA GAACTTCGAA ATCATCCATT CTCCTTTTGT 
AB018701        GATGGATCCA AAAGTAGTGA GAACTTCGAA ATCATCCATT CTCCTTTTGT 
AF228423        GATGGATCTA AGAGCAGCGA GAACTTTGAA ATTATACACT CCCCTTTTGT 
JF704084        GATGGATCTA AGAGCAGCGA AAACTTTGAA ATTATACACT CTCCTTTTGT 
AJ132844        GATGGATCCA AGAGCAGTGA GAATTTTGAA ATTATACATT CTCCTTTTGT 
AB207244        GACGGATCCA AGAGCAGTGA GAATTTTGAG ATTATACATT CTCCTTTTGT 
AB161179        GATGGATCTA AAAGCAGTGA GAACTTTGAG ATTATACATT CCCCTTTTGT 
HQ283389        GATGGATCTA AAAGCAGTGA GAATTTTGAG ATTATACATT CCCCTTTTGT 
JQ855708        GATGGATCTA AAAGCAGTGA GAATTTTGAG ATTATACATT CCCCTTTTGT 
AF104335        GATGGATCTA AAAGCAGTGA GAACTTTGAG ATTATACATT CCCCTTTCGT 
U65985          GATGGATCTA AGAGCAGTGA AAATTTTGAG ATTATACATT CCCCTTTTGT 
AB161177        GATGGATCTA AGAGCAGTGA GAATTTTGAG ATTATACATT CACCTTTTGT 


AB011007        GCGTCTATTG CAGAATTGCG CGTGGATGAG AGGTACTTTG AAATTCTACA 
EF392660        GCGTTTATTG CAGAATTGCG CATGGATGAG AGGTACTTTG AAGTTCTATG 
AB032403        GCGTCTATTG CAGAATTGTG CATGGATGAG AGGTACTTTG AAATTGTACA 
AB013616        GCGTCTGTTG CAGAATTGCG CATGGATGAG AGGCACTTTG AAATTCTACA 
AB261176        ACATCTGTTG CAGAATTGCG CTTGGATGAG AGGAACTTTG AAGTTTTACA 
AB018699        GCGTTTGTTG CAGAATTGCG CATGGATGAG AGGCACTTTG AAATTCTACA 
AB076671        GCGTTTGTTG CAGAATTGCG CATGGATGAG AGGCACTTTG AAGTTTTATA 
AB018698        TCGGTTGTTG CAAAATTGTG CATGGATGAA AGGAACTTTG AAGTTCTATG 
AF225954        TCGATTATTG CAAAATTGTG CATGGATGAA AGGAACTCTG AACTTTTATG 
AB161178        TCGGTTGTTG CAAAATTGTG CATGGATGAG AGGAACTTTG AAATTCTATG 
HQ283390        TCGGTTATTG CAAAATTGTG CATGGATGAG AGGAATTTTG AAGTTCTATG 
FJ485685        GCGTTTATTG CAAAATTGTG CATGGATGAG AGGTACTTTG AAGTTCTACG 
AB018700        GCGTTTACTC CAAAATTGTG CTTGGATGAG AGGAACTTTG AAGTTCCATG 
AB018701        GCGTTTACTC CAAAATTGTG CTTGGATGAA AGGAACTTTG AAGTTCCATG 
AF228423        GCGTCTGTTG CAGAATTGTG CATGGATGAG AGGAACTTTG AAGTTTTATG 
JF704084        GCGTTTACTG CAAAATTGTG CATGGATGAG AGGAACTTTG AAGTTTTACG 
AJ132844        GCGCTTGTTG CAGAATTGCG CATGGATGAG AGGAACTCTG AGGTTCTACG 
AB207244        GCGCCTACTA CAGAATTGTG CATGGATGAG GGGTACTTTG AGGTTTTATG 
AB161179        GCGCCTGTTG CAGAATTGTG CATGGATGAG AGGCACTCTG AAATTTTACA 
HQ283389        ACGCCTGTTG CAGAACTGTG CATGGATGAG AGGCACTCTG AAATTTTATA 
JQ855708        ACGCCTGTTG CAGAACTGTG CATGGATGAG AGGCACTCTG AAATTTTATA 
AF104335        ACGCCTGTTG CAGAACTGTG CATGGATGAG AGGCACTCTG AAATTTTACA 
U65985          GCGCCTGTTG CAGAACTGTG CATGGATGAG AGGCACTCTG AAATTTTATG 
AB161177        GCGCCTGCTA CAGAATTGTG CATGGATGAG AGGCACTTTG AAGTTTTATG 


AB011007        TCGTGGCTCG TGCTAGTTCT GATTATATGA GTTACAGAAG GACATCGCAG 
EF392660        TCGTGGCCCG TGCTAGTTCT GACTATATGA GTTACAGAAG AACATCGCAA 
AB032403        TCGTGGCCCG TGCTAGTTCT GACTATATGA GTTACAGAAG GACATCACAA 
AB013616        TTGTGGCCCG TGCTAGTTCC GATTATATGA GCTACAGAAG GACATCGCAA 
AB261176        TCGTGGCCCG TGCTAGTTCT GATTATATGA GCTACAGAAG GACATCACAA 
AB018699        TTGTGGCCCG TGCTAGCTCT GATTACATGA GCTACAGAAG AACTTCGCAA 
AB076671        TTGTGGCCCG TGCTAGTTCT GATTATATGA GCTACAGAAG AACTTCGCAA 
AB018698        TTGTGGCACG AGCTAGCTCT GATTACATGA GTTACAGAAG GACCTCTCAA 
AF225954        TTGTGGCACG AGCAAGCTCT GATTACATGA GTTACAGAAG GACCTCTCAG 
AB161178        TTGTGGCACG GGCTAGTTCT GATTACATGA GTTACAGAAG GACCTCTCAA 
HQ283390        TTGTGGCACG AGCCAGCTCT GATTACATGA GTTACAGAAG GACTTCTCAA 
FJ485685        TTGTGGCACG AGCCAGTTCT GACTACATGA GTTACAGGAG GACGTCTCAA 
AB018700        TTGTTGCAAG AGCAAGTTCA GACTACATGA GCTACAGAAG AACTTCCCAA 
AB018701        TTGTTGCAAG AGCAAGCTCA GACTACATGA GCTACAGAAG AACTTCCCAA 
AF228423        TGGTGGCCCG TGCCAGTTCT GATTATATGA GTTACCGCAG AACTTCCCAA 
JF704084        TGGTGGCTCG TGCCAGCTCT GATTATATGA GTTACCGCAG AACTTCCCAA 
AJ132844        TGGTAGCTCG TGCTAGTTCT GACTATATGA GCTACCGCAG AACATCTCAA 
AB207244        TTGTAGCCCG TGCTAGCTCT GATTACATGA GTTACAGAAG AACATCTCAA 
AB161179        TTGTTGCTCG TGCCAGTTCT GATTACATGA GTTACAGAAG AACATCTCAG 
HQ283389        TTGTTGCTCG TGCCAGTTCT GATTACATGA GTTACAGAAG AACGTCTCAG 
JQ855708        TTGTTGCTCG TGCCAGTTCT GATTACATGA GTTACAGAAG AACGTCTCAG 
AF104335        TTGTTGCTCG TGCCAGTTCT GATTACATGA GCTACAGAAG AACATCTCAG 
U65985          TTGTTGCTCG TGCCAGTTCT GATTACATGA GTTATAGAAG GACATCTCAG 
AB161177        TTGTTGCCCG TGCCAGTTCC GATTACATGA GTTACAGAAG AACATCTCAG 


AB011007        TTAACTGTTT CAGCACACGA GAACAGTCTC AGCTCCAACC AATTTTATAG 
EF392660        TTGATTATTT CAGCACACGA GAACAGCCTC AGTTCCAACC AATTTTATAG 
AB032403        TTAACTGTCT CGGCACACGA GAACAGTCTC AGTTCCAACC AATTTTATAG 
AB013616        TTGACTGTTT CAGCGCATGA AAATAGTCTC AGTTCCAACC AATTTTATAG 
AB261176        TTAACTGTCT CAGCACACGA AAACAGTCTC AGTTCCAACC AATTTTATAG 
AB018699        TTGATCGTAT CAGCACATGA AAATAGTCTT AGTTCCAACC AATTTTATAG 
AB076671        TTGACCGTAT CAGCACATGA AAATAGTCTC AGTTCCAACC AATTTTATAG 
AB018698        TTGACAGTTT CAGCTCATGA GAATAGTCTT AGCTCTAACC AATTCTACAG 
AF225954        TTGACAGTCT CAGCTCATGA GAATAGTCTT AGCTCCAACC AATTCTACAG 
AB161178        ATGACAGTTT CAGCTCATGA GAATAGTCTT AGCTCTAACC AATTCTACAG 
HQ283390        TTGACAGTTT CAGCTCATGA GAATAGTCTT AGCTCTAACC AATTCTACAG 
FJ485685        TTGACAGTTT CAGCTCATGG AAACAGTCTC AGTTCCAACC AATTTTATAG 
AB018700        TTAGTGGTCT CTGCTCACGA GAACAGTCTA AGCTCGAATC AATTCTATAG 
AB018701        TTGGTGGTTT CTGCCCATGA GAACAGTCTA AGCTCGAACC AGTTCTATAG 
AF228423        TTAACTGTCT CAGCTCATGA AAATAGTCTT AGCTCCAATC AGTTTTATAG 
JF704084        TTAACAGTTT CAGCTCATGA AAATAGCCTT AGTTCCAACC AATTCTATAG 
AJ132844        TTAACGGTTT CAGCTCATGA AAATAGTCTT AGTTCCAATC AGTTCTATAG 
AB207244        TTGATGGTTT CAGCTCATGA GAATAGTCTT AGCTCAAATC AATTCTACAG 
AB161179        TTGACGGTTT CAGCCCATGA GAATAGTCTC AGTTCAAACC AATTTTACAG 
HQ283389        TTGACGGTTT CAGCCCATGA GAATAGTCTC AGTTCAAATC AATTCTACAG 
JQ855708        TTGACGGTTT CAGCCCATGA GAATAGTCTC AGTTCAAATC AATTCTACAG 
AF104335        TTGACGGTTT CGGCCCATGA GAATAGTCTC AGTTCAAACC AATTTTACAG 
U65985          CTGACGGTCT CAGCTCATGA GAATAGTCTC AGTTCCAACC AATTTTACAG 
AB161177        TTGACGGTTT CAGCTCATGA GAATAGTCTT AGTTCAAATC AATTCTACAG 


AB011007        CGGAGTTTTG ATGAGCCCTA GTGGTGAATT GAGCTTTTCT AGAGAGGTGG 
EF392660        CGGAGTTTTG ACGAGCCCTA GTGGTGAATT GAGTTTTTCT AGAGAAGTGG 
AB032403        CGGAGTCTTG ACGAGCCCTA GTGGTGAATT GAGCTTTTCT AGAGAAGTGG 
AB013616        TGGAGTTTTG ACGAGCCCTA GTGGTGAGTT AAGCTTCTCT AGAGAAGTGG 
AB261176        CGGAGTTTTG ACGAGCCCTA GTGGTGAATT GAACTTCTCT AGAGAAGTGG 
AB018699        TGGAGTTTTA ACGAGCCCTA GTGGTGAATT GAGCTTCTCC AGAGAAGTGG 
AB076671        TGGAGTTTTA ACGAGCCCTA GTGGTGAATT GAGCTTCTCC AGAGAAGTGG 
AB018698        TGGAGTTTTG ACAAGCCCTA GTGGTGAAAT AGGTTTTTCC AGAGAGGTTG 
AF225954        TGGAGTCTTG ACAAGCCCTA GTGGTGAGTT AGGGTTCTCC AGAGAGATTG 
AB161178        TGGAGTTCTT ACAAGTCCTA GTGGTGAATT GGATTTCTCC AGAGAGGTTG 
HQ283390        TGGAGTTTTG ACAAGCCCTA GTGGTGAACT GGGTTTTTCC AGAGAGGTTG 
FJ485685        TGGAGTTTTA ACGAATCCCA GTGGGGAAAT AAGTTTCTCC AGAGAGGTAG 
AB018700        TGGAGTTTTG ACGAGTCCCA GTGGAGAATT GGGCTTTTCT AGAGAAGTTG 
AB018701        TGGAGTTCTG ACGAATCCCA GCGGAGAATT GGGCTTTTCC AGAGAAGTTG 
AF228423        TGGAGTGTCG ACGAGTCCAA GTGGTGAGTT GAATTTCTCC AGAGAAGTGG 
JF704084        TGGAGTTTTG ACGAGTCCAA GTGGTGAGTT GAATTTCTCC AGAGAGGTGG 
AJ132844        TGGAGTTTTA ACGAGTCCAA GTGGTGAGTT GAGTTTCTCC AGAGAGGTGG 
AB207244        TGGAGCTTTG ATGAGTCCAA GTGGTGAATT GAGCTTCTCC AGAGAAGTGG 
AB161179        TGGAGTTTTG ACGAGTCCAA GTGGCGAGTT GAGTTTTTCC AGAGAAGTGG 
HQ283389        TGGAGTTTTG ACGAGTCCAA GTGGTGAGTT AAGCTTTTCT AGAGAAGTGG 
JQ855708        TGGAGTTTTG ACGAGTCCAA GTGGTGAGTT AAGCTTTTCT AGAGAAGTGG 
AF104335        TGGAGTTTTG ACGAGTCCAA GTGGCGAGTT GAGCTTTTCC AGAGAAGTGG 
U65985          TGGAGTTTTG ACGAGCCCAA GTGGCGAATT GAGCTTCTCT AGAGAAGTGG 
AB161177        TGGAGTTTTG ATGAGCCCAA GTGGTGAATT GAGCTTTTCC AGAGAAGTGG 


AB011007        TTGGCCCGGT GGATGGTTTT GCTTCCATGG GCTGGAATGT GCGTGGTAGC 
EF392660        TTGGCCCGGT GGATGGTTTT GCTTCCATGG GTTGGAATGT GCGTGGTAGC 
AB032403        TTGGTCCGGT GGATGGCTTT GCTTCCATGG GCTGGAATGT GCGTGGTAAC 
AB013616        TTGGCCCAGT GGATGGCTTT GCCTCCATGG GTTGGAATGT GCGCGGGAGC 
AB261176        TTGGCCCAGT GGATGGCTTT GCCTCCATGG GCTGGAATGT GCGTGGGAGC 
AB018699        TCGGCCCTGT GGATGGCTTT GCCTCTATGG GTTGGAATGT GCGCGGGAGC 
AB076671        TTGGCCCTGT GGATGGCTTT GCCTCTATGG GCTGGAATGT GCGCGGGAGC 
AB018698        TAGGCCCAGT GGATGGCTTC GCATCTATGG GCTGGAACGT GCGTGGGAGT 
AF225954        TAGGTCCAGT TGATGGTTTT GCATCCATGG GCTGGAATGT GCGAGGGAGC 
AB161178        TAGGCCCAGT GGATGGCTTT GCATCTATGG GTTGGAATGT GCGAGGGAGT 
HQ283390        TAGGCCCAGT GGATGGCTTC GCGTCTATGG GCTGGAACGT GCGTGGGAGT 
FJ485685        TAGGACCAGT GGATGGCTTT GCCTCCATGG GTTGGAATGT GCGAGGTAGC 
AB018700        TCGGTCCTGT TGACGGGTTT GCTTCAATGG GTTGGAATGT GCGTGGTAGC 
AB018701        TCGGGCCAGT TGACGGATTT GCTTCAATGG GATGGAATGT GCGTGGTAGC 
AF228423        TTGGTCCCGT GGATGGTTTT GCTTCTATGG GCTGGAATGT TCGCGGGAGC 
JF704084        TTGGTCCCGT GGATGGTTTT GCTTCTATGG GCTGGAATGT TCGTGGGAGC 
AJ132844        TTGGTCCTGT GGATGGTTTT GCATCTATGG GTTGGAACGT GCGTGGGAGT 
AB207244        TTGGCCCAGT GGATGGTTTT GCCTCCATGG GTTGGAATGT GCGTGGGAGC 
AB161179        TTGGCCCTGT TGATGGTTTT GCTTCTATGG GTTGGAATGT TCGTGGGAGC 
HQ283389        TTGGCCCTGT TGATGGTTTT GCTTCCATGG GTTGGAATGT TCGTGGGAGC 
JQ855708        TTGGCCCTGT TGATGGTTTT GCTTCCATGG GTTGGAATGT TCGTGGGAGC 
AF104335        TTGGCCCTGT TGATGGTTTT GCTTCTATGG GTTGGAATGT TCGTGGGAGC 
U65985          TTGGTCCAGT TGATGGTTTT GCTTCTATGG GTTGGAATGT TCGCGGGAGC 
AB161177        TTGGTCCAGT TGATGGTTTT GCTTCTATGG GCTGGAATGT TCGTGGGAGC 


AB011007        AAGAAGTTTT ATAAAATTCA TGTGGAGATG GGGAATGTTC ATGAGTACGA 
EF392660        AAGAAGTTTT ATAAAATTCA TGTGGAGATG GGGAATGTTC ATGAGTACGA 
AB032403        AAGAAGTTTT ATAAAATTCA TGTGGAGATG GGGAATGTTC ATGAGTACGA 
AB013616        AAGAAATTTT ATAAAATTCA TGTGGAGATG GGGAATGTTC ATGAGTACGA 
AB261176        AAGAAGTTTT ACAAAATTCA TGTGGAGATG GGGAATGTTC ATGAGTACGA 
AB018699        AAGAAGTTTT ATAAGATCCA TGTGGAGATG GGGAATGTTC ATGAGTATGA 
AB076671        AAGAAGTTTT ATAAGATCCA TGTGGAGATG GGGAATGTTC ATGAGTATGA 
AB018698        AAAAAGTTTT ACAAAATTCA TGTTGAAATG GGGAATGTTC ACGAGTATGA 
AF225954        AAAAAGTTTT ATAAAATTCA TGTAGAAATG GGGAATGTTC ATGAGTACGA 
AB161178        AAGAAGTTTT ACAAAATTCA TGTGGAAATG GGGAATGTTC ATGAGTATGA 
HQ283390        AAGAAGTTTT ACAAAATTCA TGTAGAAATG GGGAATGTTC ATGAGTATGA 
FJ485685        AAGAAGTTTT ACAAGATTCA TGTAGAGATG GGGAATGTGC ATGAATATGA 
AB018700        AAGAAATTCT ATAAAATTCA TATTGAACTT GGGAATGTGC ATGAGTATGA 
AB018701        AAGAAATTTT ACAAAATTCA TATTGAACTT GGGAATGTGC ATGAGTATGA 
AF228423        AAGAAGTTTT ATAAGATACA CGTGGAGATG GGGAATGTTC ATGAGTATGA 
JF704084        AAGAAGTTCT ATAAGATACA CGTGGAGATG GGGAATGTTC ATGAGTATGA 
AJ132844        AAGAAGTTTT ATAAGATACA CGTGGAGATG GGGAATGTTC ATGAGTATGA 
AB207244        AAGAAGTTTT ACAAAGTCCA TGTGGAGATG GGGAGTGTTC ATGAGTACGA 
AB161179        AAGAAGTTTT ACAAAATTCA TGTGGAGATG GGAAATGTTC ACGAGTACGA 
HQ283389        AAGAAGTTTT ACAAAATTCA TGTGGAGATG GGAAATGTTC ACGAGTATGA 
JQ855708        AAGAAGTTTT ACAAAATTCA TGTGGAGATG GGAAATGTTC ACGAGTATGA 
AF104335        AAGAAGTTTT ACAAGATTCA TGTAGAGATG GGAAATGTTC ACGAATACGA 
U65985          AAGAAGTTTT ATAAAGTTCA TGTGGAGATG GGAAATGTTC ACGAGTACGA 
AB161177        AAGAAGTTTT ACAAGGTTCA CGTGGAGATG GGAAATGTTC ATGAGTACGA 


AB011007        TTCTGTAGTG TTGTATGGAC AATTTGGCAC TGATGTCGAA TTTGCTGGCC 
EF392660        TTCTGTAGTG TTGTACGGAC AATTTGGCAC TGATGTCGAA TTTGCTGGCC 
AB032403        TTCTGTAGTG TTGTATGGAC AATTTGGCAC TGATGTCGAA TTTGCTGGCC 
AB013616        TTCTGTGGTG TTGTATGGAC AATTTGGCAC TGACGTCGAA TTTGCTGGCC 
AB261176        CTCTGTGGTG TTGTACGGAC AATTTGGCAC TGATGTCGAA TTTGCTGGCC 
AB018699        TTCGGTGGTG TTGTACGGAC AATTTGGCGC TGATGTTGAA TTTGCTGGCC 
AB076671        TTCGGTGGTG TTGTACGGAC AATTTGGCGC TGATGTTGAA TTTGCTGGCC 
AB018698        CACTGTGATG TTGTATGGGC AATTTGGTCC GAATGTGGAA TTTGCTGGTC 
AF225954        AACTGTGACG CTATATGGGC GATTTGGTCC TAATGTGGAG TTTGCTGGCC 
AB161178        CACTGTGATG TTGTATGGGC AATTTGGCCC GAATGTGGAA TTCGCTGGCC 
HQ283390        CACTGTGATG CTGTATGGGC AATTTGGCCC GAATGTGGAG TTTGCTGGCC 
FJ485685        CACCGTGATG TTGTACGGAC AATTTGGCCC GAATGTTGAA TTTGCCGGCC 
AB018700        TACCATTATG TTGTACGGAC AGTTTGGGTC AGATGTTGAA TTTGCTGGCC 
AB018701        TACCATTATG CTGTACGGGC AGCTTGGATC AGACGTTGAA TTCGCTGGCC 
AF228423        TACAGTAGTG TTGTACGGAC AATTTGGCTC TAATGTCGAA TTTGCTGGCC 
JF704084        TACAGTAGTG TTGTATGGAC AATTTAGCTC TGACGTCGAA TTTGCTGGCC 
AJ132844        TACAGTAGTG TTGTACGGAC AATTTGACTC TAATGTCGAA TTTGCTGGCC 
AB207244        CACTGTGGTG TTGTATGGGC AATTTGGCTC TGATGTCGAG TTTGCTGGCC 
AB161179        TACTGTAATG TTGTACGGAC AGTTTGGCTC TGATGTCGAA TTTGCTGGCC 
HQ283389        TACTGTGGTG TTGTACGGAC AATTTGGCTC TGATGTCGAA TTTGCTGGCC 
JQ855708        TACTGTGGTG TTGTACGGAC AATTTGGCTC TGATGTCGAA TTTGCTGGCC 
AF104335        TACTGTAGTG TTGTACGGAC AATTTGGCTC TGATGTTGAA TTTGCTGGCC 
U65985          TACTGTTGTG TTGTACGGAC AATTTGGCTC TGATGTCGAA TTTGCTGGCC 
AB161177        TACTGTGGTG TTGTACGGAC AATTCGGTAC AGATGTCGAA TTTGCTGGCC 


AB011007        AACAAAAGGG TGGACATTAT TTATTGGAAA AAGAAACTCC TATTTTCAAA 
EF392660        AACAAAAGGG TGGACATTAC TTATTGGAAA AAGAAACTCC TATTTTCAAA 
AB032403        AACAAAAGGG TGGACATTAT TTATTGGAAA AAGAAACTCC TATTTTCAAA 
AB013616        AACAAAAGGG TGGACATTAT CTGTTAGAAA AAGAAACTCC TATTTTCAAA 
AB261176        AACAGAAGGG TGGACATTAT TTGTTGGAAA AAGAAACTCC TATTTTCAAA 
AB018699        AACAGAAGGG TGGACATTAT TTGTTGGAGA AAGAAATTCC TATTTTCAAG 
AB076671        AACAGAAGGG TGGACATTAC TTGTTGGAGA AAGAAACTCC TATTTTCAAG 
AB018698        AACAGAAAGG TGGCCATTAT TTGCTGGAGA AGGAAACTCC GACATTTAAG 
AF225954        AGCAGAAAGG TGGTCACTAT ATGCTTGAGA AGGAAGCTCC GACATTTAAG 
AB161178        AACAGAAAGG CGGCCATTAT TTGCTGGAGA AAGAAACCCT GATGTTTAAG 
HQ283390        AACAGAAAGG CGGCCACTAT TTGCTGGAGA AGGAAACTCC GATATTTAAG 
FJ485685        AACAGAAAGG TGGTCATTAC TTGTTAGAAA AGGAAACTCC TGTGTTTAAG 
AB018700        AGCAGAAGGG TGGTCATTAC TCTCTTGAAA AAGAGAATCC TGTATTTAAA 
AB018701        AACAGAAGGG TGGTCATTAC TCTCTTGAAA AAGAGAACCC TGTATTCAGA 
AF228423        AACAGAAAGG TGGGCATTAC CTGCTGGAGA AGGAAACTCC CATATTTAAG 
JF704084        AACAGAAAGG TGGGCATTAC TTGCTGGAGA AGGAAACTCC CATGTTTAAG 
AJ132844        AACGAAAAGG TGGGCATTAC CTATTGGAAA AGGAAACTCC CATATTTAAG 
AB207244        AACAGAAGGG TGGATATTAT TTGTTAGAGA AGGAAACTCC TGGTTTTAAG 
AB161179        AACAGAAAGG AGGACATTAC TTACTAGAGA AGGAAACTCC TATTTTTAAA 
HQ283389        AACAGAAAGG AGGACATTAC TTACTGGAGA AGGAAACTCC CATTTTCAAA 
JQ855708        AACAGAAAGG AGGACATTAC TTACTGGAGA AGGAAACTCC CATTTTCAAA 
AF104335        AACAGAAAGG AGGACATTAC TTACTAGAGA AGGAAACTCC TGTTTTCAAA 
U65985          AACAAAAAGG AGGACATTAC TTATTAGAAA AGGAGACTCC TATTTTCAAG 
AB161177        AACAGAAGGG AGGACATTAT TTACTAGAGA AGGAGACTCC TATTTTCAAA 


AB011007        ACAATCAAGT ATTAA
EF392660        ACAATCAAGT ATTAA
AB032403        ACAATTAAGT ATTAA
AB013616        ATAATCAAGT ATTAA
AB261176        ACAATTAAGT ATTAA
AB018699        ACAATCAAGT ATTAA
AB076671        ACAATCAAGT ATTAA
AB018698        GCATTCAAAT ATTGA
AF225954        GCACTCAAAT ATTGA
AB161178        GCATTCAAAT ATTGA
HQ283390        GCGTTCAAGT ATTGA
FJ485685        ACGTTCAAAT ATTGA
AB018700        ACTATCAAGT ATTAG
AB018701        ACTATCAAGT ATTAG
AF228423        ACTATTAAGT ATTAA
JF704084        ACAATTAAGT ATTAA
AJ132844        ACAATTAAGT ATTAA
AB207244        ACAATCAAGT ATTAA
AB161179        ACCATCAAAT ATTAA
HQ283389        ACCATTAAAT ATTAA
JQ855708        ACCATTAAAT ATTAA
AF104335        ACCATTAAAT ATTAA
U65985          ACAATCAAGT ATTAA
AB161177        ACAATAAAGT ATTAA
