# Supplementary material for: An Evolutionary Analysis of the Secoviridae Family of Viruses
Source: PLoS One. 2014 Sep 2;9(9):e106305. doi: 10.1371/journal.pone.0106305 (PMC4152289; doi:10.1371/journal.pone.0106305)
Supplement: File S9 — (MSF) [file pone.0106305.s019.msf]

PileUp


   MSF: 1515  Type: N    Check:   287   .. 

 Name: ArMV_CP_AB279741_2006 oo  Len: 1515  Check:  7727  Weight:  0.0
 Name: ArMV_CP_EU617327_2008 oo  Len: 1515  Check:  7890  Weight:  100.0
 Name: ArMV_CP_AY017339_2001 oo  Len: 1515  Check:  1252  Weight:  100.0
 Name: ArMV_CP_AMVCP_1991 oo  Len: 1515  Check:  9986  Weight:  100.0
 Name: ArMV_CP_X81815_1994 oo  Len: 1515  Check:  5809  Weight:  100.0
 Name: ArMV_CP_EU433920_2008 oo  Len: 1515  Check:  7623  Weight:  100.0

//


ArMV_CP_AB279741_2006      GGTCTTGCTG GTAGAGGTTC TGTCCAGGTA CCCAAAGACT GCCAGGCAGG 
ArMV_CP_EU617327_2008      GGTCTTGCTG GTAGAGGTTC TGTCCAGGTA CCTAAGGATT GCCAGGCGGG 
ArMV_CP_AY017339_2001      GGTCTTGCTG GTAGAGGTTC TGTGCAGGTG CCTAAAGATT GCCAGGCAGG 
ArMV_CP_AMVCP_1991         GGACTTGCTG GTAGAGGCTC TGTCCAGGTG CCTAAAGATT GCCAGGCGGG 
ArMV_CP_X81815_1994        GGTCTTGCTG GTAGGGATTC TGTTCAGGTG CCTAAAGATT GCCAAGCGGG 
ArMV_CP_EU433920_2008      GGTCTTGCTG GTAGAGGTTC TGTCCAGGTA CCAAAAGATT GCCAGGCGGG 


ArMV_CP_AB279741_2006      GAAGTATCTG AAAACCCTTG ATTTGAGAGA TATGATTAGT GGGTTTTCAG 
ArMV_CP_EU617327_2008      AAAATACTTG AAAACCCTTG ACCTAAGAGA CATGGTCAGT GGGTTTTCGG 
ArMV_CP_AY017339_2001      GAGATATCTG AAAACCCTTG ATCTTAGAGA TATGGTGAGT GGGTTTTCAG 
ArMV_CP_AMVCP_1991         AAAATATCTG AAAACCCTCG ATTTGAGAGA CATGGTAAGT GGGTTTTCCG 
ArMV_CP_X81815_1994        AAAATACTTG AAAACCCTTG ACCTTAGAGA AATGGTAAGC GGGTTTTCAG 
ArMV_CP_EU433920_2008      AAAATACCTG AAAACCCTTG ATTTGAGAGA TATGGTAAGT GGGTTTTCAG 


ArMV_CP_AB279741_2006      GTATTCAATA TGAAAAGTGG ATCACTGCTG GACTTATTAT GCCAGATTTT 
ArMV_CP_EU617327_2008      GTATACAGTA TGAGAAGTGG ATCACTGCTG GACTTGTTAT GCCTGATTTT 
ArMV_CP_AY017339_2001      GTATACAGTA TGAAAAGTGG ATCACTGCTG GACTTGTTAT GCCAGATTTT 
ArMV_CP_AMVCP_1991         GTATTCAATA TGAAAAGTGG ATCACCGCTG GAATTGTAAT GCCAGATTTT 
ArMV_CP_X81815_1994        GTATTCAGTA TGAGAAGTGG ATCACTGCTG GAATTGTAAT GCCAGATTTC 
ArMV_CP_EU433920_2008      GTATTCAATA TGAAAAGTGG ATCACTGCTG GACTTGTTAT GCCAGATTTT 


ArMV_CP_AB279741_2006      AAAGTGGTGA TTCGCTACCC GGCCAATGCT TTTACAGGTA TTACGTGGGT 
ArMV_CP_EU617327_2008      AAAGTGGTGA TTCGCTATCC AGCCAATGCC TTTACAGGTA TTACGTGGGT 
ArMV_CP_AY017339_2001      AAAGTGGTGA TCCGCTATCC AGCCAATGCC TTCACGGGTA TTACGTGGGT 
ArMV_CP_AMVCP_1991         AAGGTGGTGA TTCGCTATCC GGCCAATGCC TTTACAGGTA TTACGTGGGT 
ArMV_CP_X81815_1994        AAAGTGGTGA TTCGCTATCC AGCCAATGCC TTTACAGGTA TTACGTGGGT 
ArMV_CP_EU433920_2008      AAAGTGGTGA TTCGCTATCC AGCCAATGCT TTTACGGGTA TTACGTGGGT 


ArMV_CP_AB279741_2006      TATGAGCTTT GATGCCTATA ATCGAATAAC TAGTAGTATT TCTACCACTG 
ArMV_CP_EU617327_2008      TATGAGCTTT GATGCCTATA ACCGGATTAC TAGCAGCATT TCTACTACTG 
ArMV_CP_AY017339_2001      TATGAGCTTT GATGCTTACA ACCGAATAAC TAGTAGTATC ACAACTACTG 
ArMV_CP_AMVCP_1991         TATGAGTTTT GATGCTTACA ACCGAATTAC TAGCAGTATT TCAACTACTG 
ArMV_CP_X81815_1994        TATGAGTTTT GATGCTTACA ACCGAATTAC TAGTAGTATT TCAACTACTG 
ArMV_CP_EU433920_2008      TATGAGCTTT GATGCATATA ATCGGATAAC TAGTAGTATT TCTACGACTG 


ArMV_CP_AB279741_2006      CTAGTCCTGC GTATACACTG TCAGTCCCAC ATTGGCTGTT GCATCACAAA 
ArMV_CP_EU617327_2008      CTAGTCCTGC GTATACTCTG TCGGTCCCTC ATTGGCTGCT GCATCATAAG 
ArMV_CP_AY017339_2001      CTAGCCCTGC GTATACCCTT TCGGTCCCTC ATTGGCTCTT ACATCATAAA 
ArMV_CP_AMVCP_1991         CTAGTCCCGC GTATACACTG TCTGTCCCTC ATTGGCTTTT GCATCATAGA 
ArMV_CP_X81815_1994        CTAGTCCCGC GTATACACTG TCCGTCCCTC ATTGGCTTTT GCACCATAAA 
ArMV_CP_EU433920_2008      CTAGCCCTGC GTATACCCTT TCTGTCCCTC ATTGGCTGTT GCATCACAAA 


ArMV_CP_AB279741_2006      AATGGGACAA CCTCATGTGA TATTGATTAT GGAGAGCTCT GTGGCCATGC 
ArMV_CP_EU617327_2008      AATGGGACGA CCTCATGTGA TATTGATTAT GGGGAACTTT GTGGTCACGC 
ArMV_CP_AY017339_2001      AATGGGACTA CCTCATGTGA TATTGATTAT GGGGAGCTTT GCGGTCACGC 
ArMV_CP_AMVCP_1991         AATGGGACCA CCTCATGTGA CCTTGACTAT GGAGAACTCT GTGGTCATGC 
ArMV_CP_X81815_1994        AATGGGACGA CCTCATGTGA TTTGGACTAT GGGGAACTTT GTGGACATGC 
ArMV_CP_EU433920_2008      AATGGGACTA CCTCATGTGA TATTGATTAT GGGGAGCTCT GTGGACATGC 


ArMV_CP_AB279741_2006      TTTGTGGTTT AGTGCCACTA CTTTTGAGAG CCCCAAACTC CATTTCACAT 
ArMV_CP_EU617327_2008      CATGTGGTTT AGTGCCACTA CTTTTGAAAG CCCCAAACTT CATTTCACAT 
ArMV_CP_AY017339_2001      GATGTGGTTT AATGCCACTA CTTTTGAAAG CCCTAAACTT CATTTCACAT 
ArMV_CP_AMVCP_1991         TATGTGGTTT GGGGCTACTA CTTTTGAAAG TCCTAAATTG CACTTCACAT 
ArMV_CP_X81815_1994        GATGTGGTTT GGAGCCACAA CTTTTGAAAG TCCCAAACTT CATTTCACGT 
ArMV_CP_EU433920_2008      TATGTGGTTT AGTACCACTA CATTTGAGAG CCCCAAACTT CATTTCACAT 


ArMV_CP_AB279741_2006      GCCTCACTGG AAATAACAAA GAACTTGCTG CAGATTGGGA ATTTGTAGTA 
ArMV_CP_EU617327_2008      GCCTCACTGG AAATAACAAG GAGCTTGCTG CAGATTGGGA GTTTGTAGTT 
ArMV_CP_AY017339_2001      GCCTCACTGG AAATAACAAG GAACTTGCTG CGGATTGGGA ATTCGTGGTT 
ArMV_CP_AMVCP_1991         GCCTCACTGG AAACAATAAA GAATTGGCAG CGGATTGGGA GTTCGTTGTC 
ArMV_CP_X81815_1994        GCCTCACTGG AAATAACAAA GAGTTGGCAG CGGATTGGGA GTTCGTTGTC 
ArMV_CP_EU433920_2008      GCCTCACTGG AAATAACAAA GAATTAGCTG CGGATTGGGA GTTCGTAGTT 


ArMV_CP_AB279741_2006      GAGCTATATG CCGAGTTTGA GGCGGCAAAA ACTTTTCTTG GAAGACCCAA 
ArMV_CP_EU617327_2008      GAGCTATATG CCGAGTTTGA GGCGGCAAAA ACTTTTCTTG GAAGGCCCAA 
ArMV_CP_AY017339_2001      GAGTTGTATG CTGAGTTTGA GGCAGCAAAA ACTTTTCTTG GAAGGCCTAA 
ArMV_CP_AMVCP_1991         GAATTATATG CTGAGTTTGA GGCAGCAAAA AGCTTTCTTG GGAAACCCAA 
ArMV_CP_X81815_1994        GAATTATATG CTGAGTTTGA GGCAGCAAAG AGTTTTCTTG GGAAGCCCAA 
ArMV_CP_EU433920_2008      GAATTGTATG CCGAGTTTGA GGCGGCGAAA ACCTTTCTTG GAAGGCCTAA 


ArMV_CP_AB279741_2006      TTTCATTTAT AGCGCTGAAG CTTTCAATGG ATCTTTCAAG TTTCTGACTA 
ArMV_CP_EU617327_2008      CTTCATTTAT AGCGCTGATG CTTTTAATGG ATCTTTCAAG TTTCTGACAA 
ArMV_CP_AY017339_2001      CTTTGTTTAT AGTGCTGATG CATTTAATGG GTCTTTCAAG TTTTTGACTA 
ArMV_CP_AMVCP_1991         CTTCATTTAT AGCGCTGATG CTTTTAATGG GTCTCTCAAG TATCTGACAA 
ArMV_CP_X81815_1994        CTTCATTTAT AGCGCTGACG CTTTTAATGG GTCTCTCAAG TTTCTGACTA 
ArMV_CP_EU433920_2008      CTTCATTTAT AGCGCTGATG CTTTTAATGG GTCCTTCAAG TTTTTGACTA 


ArMV_CP_AB279741_2006      TTCCACCACT GGAATATGAC CTGAGTACTA CCAGTGCCTA CAAGAGTGTG 
ArMV_CP_EU617327_2008      TCCCACCACT GGAATATGAC CTGAGTACTA CCAGTGCCTA CAAGAGTGTG 
ArMV_CP_AY017339_2001      TCCCCCCACT GGAATATGAC TTAAGTACCA CCAGTGCTTA CAAGAGTGTG 
ArMV_CP_AMVCP_1991         TCCCGCCACT GGAATATGAC CTAAGTGCGA CCAGTGCCTA TAAGAGTGTG 
ArMV_CP_X81815_1994        TCCCACCACT GGAATATGAC TTAAGTGCAA CCAGTGCCTA CAAGAGTGTG 
ArMV_CP_EU433920_2008      TCCCACCACT GGAATATGAC TTAAGTACAA CCAGTGCCTA CAAGAGTGTG 


ArMV_CP_AB279741_2006      TCCCTTCTTC TGGGCCAAAC TCTTGTTGAT GGGATTCACA AAGTGTACAA 
ArMV_CP_EU617327_2008      TCCCTGTTAT TGGGCCAGAC TCTTGTTGAT GGGACTCACA AGGTGTATAA 
ArMV_CP_AY017339_2001      TCCCTTCTTT TGGGTCAAAC TCTTATTGAT GGAACTCATA AGGTATATAA 
ArMV_CP_AMVCP_1991         TCCCTATTGT TGGGTCAAAC TCTTGTTGAT GGTACTCATA AGGTGTATAA 
ArMV_CP_X81815_1994        TCCCTGTTAT TGGGGCAGAC TCTTGTTGAC GGTACTCATA AGGTGTATAA 
ArMV_CP_EU433920_2008      TCCCTCCTTT TGGGTCAGAC TCTTGTTGAT GGGACTCATA AGGTGTATAA 


ArMV_CP_AB279741_2006      TTACAATAAT ACACTTTTGA GTTACTATCT TGGTATTGGT GGTGTGGTCA 
ArMV_CP_EU617327_2008      TTATAATAAT ACTCTTCTGA GTTATTATCT TGGCATTGGT GGCGTGGTCA 
ArMV_CP_AY017339_2001      TTATAACAAT ACGCTTTTGA GTTACTATCT TGGTATAGGT GGTGTGGTCA 
ArMV_CP_AMVCP_1991         TTTCAATAAT ACACTTTTGA GTTACTATCT TGGTATTGGT GGTGTGGTCA 
ArMV_CP_X81815_1994        TTTTAATAAT ACACTCTTGA GTTACTATTT AGGCATTGGG GGTATTGTCA 
ArMV_CP_EU433920_2008      TTATAATAAT ACACTTTTGA GTTATTATCT CGGCATTGGT GGTGTGGTTA 


ArMV_CP_AB279741_2006      AGGGCAGAGT ACATATATGC AGCCCTTGTA CTTATGGCAT AGTCCTAAGA 
ArMV_CP_EU617327_2008      AGGGCAAAGT GCATATATGT AGCCCTTGTA CTTATGGCAT AGTCCTAAGA 
ArMV_CP_AY017339_2001      AGGGCAGAGT GCATATATGT AGCCCTTGTA CTTATGGCAT AGTCCTAAGA 
ArMV_CP_AMVCP_1991         AGGGTAAAGT GCATATATGT AGCCCTTGTA CTTATGGCAT AGTCCTAAGA 
ArMV_CP_X81815_1994        AGGGAAAGGT GCATGTTTGT AGCCCTTGCA CTTATGGCAT AGTCCTAAGA 
ArMV_CP_EU433920_2008      AGGGCAAAGT TCACATATGT AGCCCTTGTA CTTATGGCAT AGTCCTAAGA 


ArMV_CP_AB279741_2006      GTTGTTAGTG AATGGAACGG GGTCACTAAC AACTGGAATC AATTGTTTAA 
ArMV_CP_EU617327_2008      GTTGTTAGTG AATGGAACGG GGTCACTAAC AACTGGAATC AACTTTTCAA 
ArMV_CP_AY017339_2001      GTTGTTAGTG AATGGAACGG GGTCACTAAC AATTGGAATC AACTATTTAA 
ArMV_CP_AMVCP_1991         GTTGTTAGTG AATGGAACGG GGTCACTAAC AACTGGAACC AATTGTTTAA 
ArMV_CP_X81815_1994        GTTGTTAGTG AATGGAACGG GGTCACTAAC AACTGGAATC AACTGTTTAA 
ArMV_CP_EU433920_2008      GTTGTTAGTG AATGGAACGG GGTCACTAAC AACTGGAATC AACTGTTTAA 


ArMV_CP_AB279741_2006      ATACCCCGGA TGTTATATCG ATGAGGATGG GAATTTTGAA ATTGAAATTC 
ArMV_CP_EU617327_2008      ATACCCCGGG TGTTACATCG ATGAGGATGG GAATTTTGAA ATTGAAATTC 
ArMV_CP_AY017339_2001      ATACCCCGGA TGTTATATCG GTGAAGATGG GAACTTTGAG ATTGAAATAC 
ArMV_CP_AMVCP_1991         ATACCCCGGG TGTTACATCG ATGAGGATGG GAACTTTGAA ATTGAAATAC 
ArMV_CP_X81815_1994        ATACCCCGGG TGTTACATCG AGGAGGATGG GAGCTTTGCT ATTGAAATAC 
ArMV_CP_EU433920_2008      ATACCCCGGG TGTTATATCG ATGAGGATGG GAACTTTGAG ATTGAAATAC 


ArMV_CP_AB279741_2006      GTTCCCCATA TCATCGAACT CCACTGCGTT TACTGGATGG ACAGGCGGCG 
ArMV_CP_EU617327_2008      GTTCCCCATA TCATCGAACT CCACTGCGCT TATTGGATGC ACAGGCAGCG 
ArMV_CP_AY017339_2001      GTTCTCCCTA TCATCGAACT CCACTACGTT TATTGGACGC ACAGGCAGCT 
ArMV_CP_AMVCP_1991         GTTCTCCCTA TCATCGAACT CCACTGCGTT TACTTGATGC ACAATCAGCG 
ArMV_CP_X81815_1994        GCTCCCCCTA CCACCGAACT CCACTTCGCT TAATTGACGC GCAATCAGCA 
ArMV_CP_EU433920_2008      GCTCTCCCTA CCATCGAACT CCGCTACGCT TATTGGACGC GCAGTCAGCA 


ArMV_CP_AB279741_2006      AGTTCTTTTA CGAGCACGCT GAATTTCTAT GCAATTTCAG GGCCAATAGC 
ArMV_CP_EU617327_2008      AGCTCTTTTA CGAGTACGCT GAATTTCTAT GCAATCTCAG GGCCAATTGC 
ArMV_CP_AY017339_2001      AGTGCTTTTA CGAGTACGCT GAATTTCTAT GCGATTTCAG GGCCAATTGC 
ArMV_CP_AMVCP_1991         AGCTCGTTTA CGAGTACGCT GAATTTTTAC GCTATATCTG GGCCAATTGC 
ArMV_CP_X81815_1994        AGCTCTTTTA CGAGTACGTT GAATTTTTAC GCAATCTCAG GGCCCATAGC 
ArMV_CP_EU433920_2008      AGCTCATTTA CGAGTACGTT GAATTTCTAC GCGATTTCAG GGCCGATTGC 


ArMV_CP_AB279741_2006      CCCAAGTGGA GAAACTGCCA AGATGCCAGT GGTAGTGCAA ATTGATGAAA 
ArMV_CP_EU617327_2008      CCCAAGTGGA GAAACTGCTA AGATGCCAGT GGTCGTGCAA ATCAATGAAA 
ArMV_CP_AY017339_2001      CCCAAGTGGA GAAACTGCAA AAATGCCAGT GGTAGTGCAG ATTGATGAAA 
ArMV_CP_AMVCP_1991         CCCCAGTGGA GAAACAGCTA AGATGCCAGT GGTAGTGCAG ATTGACGAAA 
ArMV_CP_X81815_1994        CCCAAGTGGA GAAACAGCGA AGATGCCAGT AGTCGTGCAA ATTGAAGAAA 
ArMV_CP_EU433920_2008      CCCAAGCGGA GAGACTGCCA GGATGCCAGT GGTAGTGCAA ATTAATGAAA 


ArMV_CP_AB279741_2006      TTGCACTGCC GGATCTTTCT GTCCCAACTT TCCCAAATGA TTATTTCCTT 
ArMV_CP_EU617327_2008      TTGCGCTTCC TGATCTTTCA GTCCCATCCT TCCCTAATGA TTATTTCCTA 
ArMV_CP_AY017339_2001      TTGCACTTCC AGATCTTTCT GTTCCGTCCT TCCCCAATGA TTATTTTTTA 
ArMV_CP_AMVCP_1991         TTGCATTACC GGATCTTTCT GTGCCATCCT TCCCCAATGA TTATTTCCTA 
ArMV_CP_X81815_1994        TCGCACTTCC GGGTCTTTCT GTGCCATCCT TCCCCAATGA TTATTTCCTT 
ArMV_CP_EU433920_2008      TAGCATTACC GGACCTTTCA GTACCGTCCT TCCCCAATGA TTATTTCCTT 


ArMV_CP_AB279741_2006      TGGGTGGACT TTTCTGCTTT CACTGTTGAT GTAGAAGAGT ATGTAATAGG 
ArMV_CP_EU617327_2008      TGGGTTGACT TTTCAGCGTT CACCGTGGAC ACTGAGGAGT ATGTGATAGG 
ArMV_CP_AY017339_2001      TGGGTGGACT TTTCAGCATT TACTGTTGAT GCTGAAGAGT ATGTAATAGG 
ArMV_CP_AMVCP_1991         TGGGTTGATT TCTCTTCATT CACTGTGGAT GTTGAGGAGT ATGTGATAGG 
ArMV_CP_X81815_1994        TGGGTTGACT TTTCATCATT CACTGTGGAT GTTGAAGAGT ATGTGATAGG 
ArMV_CP_EU433920_2008      TGGGTTGACT TTTCTTCATT CACTGTGGAT GTGGAGGAGT ATGTGATAGG 


ArMV_CP_AB279741_2006      GTCGAGGTTT TTTGATATTT CCTCTACCAC TAGTACTGTC GCCCTGGGAG 
ArMV_CP_EU617327_2008      GTCGAGGTTT TTTGATATTT CCTCAACTAC TAGCACTGTA GCCCTTGGAG 
ArMV_CP_AY017339_2001      GTCCAGGTTT TTTGATATTT CCTCTACTAC TAGTACTGTC CACCTTGGAG 
ArMV_CP_AMVCP_1991         GTCGAGGTTT TTTGATATTT CCTCTACTAC TAGCACTGTA GCCCTTGGAG 
ArMV_CP_X81815_1994        GTCGAGGTTT TTCGATATTT CCTCTACTAC TAGCACTGTA GCCCTTGGAG 
ArMV_CP_EU433920_2008      GTCGAGGTTT TTTGATATTT CCTCTACTAC TAGCACTGTA GCCCTTGGAG 


ArMV_CP_AB279741_2006      ATAATCCTTT TGCTCACATG ATAGCTTGTC ATGGACTCCA TCATGGAATC 
ArMV_CP_EU617327_2008      ATAATCCTTT TGCCCACATG ATAGCTTGTC ATGGATTACA TCATGGAATC 
ArMV_CP_AY017339_2001      ATAATCCTTT TGCCCACATG ATAGCTTGTC ATGGACTCCA TCATGGTATC 
ArMV_CP_AMVCP_1991         ACAATCCTTT TGCTCACATG ATAGCTTGTC ATGGGCTCCA TCACGGAATC 
ArMV_CP_X81815_1994        ACAATCCTTT TGCCCATATG ATAGCTTGTC ATGGACTCCA TCATGGAATC 
ArMV_CP_EU433920_2008      ATAATCCTTT CGCTCACATG ATAGCTTGTC ATGGACTCCA TCATGGAATC 


ArMV_CP_AB279741_2006      CTTGACCTTA AGTTAATGTG GGATTTGGAA GGTGAGTTCG GAAAGAGTTC 
ArMV_CP_EU617327_2008      CTTGATCTTA AGTTAATGTG GGATTTGGAG GGTGAGTTTG GTAAGAGCTC 
ArMV_CP_AY017339_2001      CTTGATCTTA AGTTAATGTG GGATTTGGAG GGCGAATTTG GAAAGAGTTC 
ArMV_CP_AMVCP_1991         CTTGATCTTA AGTTAATGTG GGATTTGGAG GGTGAGTTTG GAAAGAGTTC 
ArMV_CP_X81815_1994        CTTGATCTTA AGTTAATGTG GGATTTGGAG GGTGAGTTTG GAAAGAGTGC 
ArMV_CP_EU433920_2008      TTAGACCTTA AGTTAATGTG GGATCTGGAG GCCGAATTCG GAAAGAGTTC 


ArMV_CP_AB279741_2006      TGGTGGTGTT ACTATCACAC GTTTGTGTGG TGATAAGGCT ACTGGCATGG 
ArMV_CP_EU617327_2008      TGGTGGTGTT ACTATCACAC ATTTGTGTGG TGATAAAGCC ACTGGCATGG 
ArMV_CP_AY017339_2001      CGGTGGAGTT ACCATTACAA AATTGTGTGG TGATAAAGCT ACTGGCATGG 
ArMV_CP_AMVCP_1991         TGGTGGTGTT ACCATCACAA AATTATGTGG TGATAAGGCT ACTGGCATGG 
ArMV_CP_X81815_1994        TGGTGGTGTT ACCATCACGA AATTGTGTGG TGATAAGGCC ACTGGCATGG 
ArMV_CP_EU433920_2008      TGGTGGTGTC ACTATCACAC ATTTGTGTGG TGATAAAGCC ACTGGCATGG 


ArMV_CP_AB279741_2006      ATGGAGCATC TCGTGTTTGT GCTTTGCAAA ACATGAGTTG CGAAACTGAA 
ArMV_CP_EU617327_2008      ATGGAGCTTC CCGTGTGTGT GCTCTACAAA ACATGGGTTG TGAAACTGAG 
ArMV_CP_AY017339_2001      ATGGTGCATC CCGTGTTTGT GCTTTGCAAA ATATGGGATG TGAAACTGAA 
ArMV_CP_AMVCP_1991         ATGGAGCATC TCGTGTTTGT GCTTTGCAAA GCATGGGATG CGAAACTGAA 
ArMV_CP_X81815_1994        ATGGAGCATC TCGTGTTTGT GCTTTACAAA ACATGGGGTG TGAAACTGAG 
ArMV_CP_EU433920_2008      ATGGAGCATC TCGTGTTTGT GCTTTACAGA ACATGGGGTG TGAAACTGAA 


ArMV_CP_AB279741_2006      CTGTACGTTG GGAATTATGC TGGTGCCAAT CCTAACACAG CACTTTCCCT 
ArMV_CP_EU617327_2008      CTGTATGTAG GGAATTTCGC TGGTGCTAAT CCTAACACTG CGTTAAACCT 
ArMV_CP_AY017339_2001      CTGTACATAG GTAATTTTGC TGGTGCCAAT CCTAATTCAG CATTATCTTT 
ArMV_CP_AMVCP_1991         CTGTACATAG GAAATTATGC GGGTGCTAAC CCAAATACTT CATTGTCTTT 
ArMV_CP_X81815_1994        CTATACATAG GGAATTATGC GGGTGCTAAC CCAAATACTG CATTATCCTT 
ArMV_CP_EU433920_2008      CTGTATGTAG GAAATTTCGC TGGTGCCAAT CCAAACACAG CACTTTCCTT 


ArMV_CP_AB279741_2006      GTACAGCCGT TGGCTTGCTA TTAAGTTGGA CAAAGCTAAG AGTATGAAAA 
ArMV_CP_EU617327_2008      GTACAGCCGA TGGCTTGCTA TCAAGCTGGA TAAGGCTAAG AGTATGAAAA 
ArMV_CP_AY017339_2001      GTACAGTCGA TGGCTTGCCA TTAAGTTGGA TAAGGCTAGG AGCATGAAGA 
ArMV_CP_AMVCP_1991         GTACAGCCGA TGGCTTGCTA TTAAGCTCGA TAAAGCTAAG AGTATGAAAA 
ArMV_CP_X81815_1994        GTATAGTCGA TGGCTTGCTA TTAAGCTTGA TAAAGCTAAG AGCATGAAAA 
ArMV_CP_EU433920_2008      GTACAGCCGA TGGCTTGCTA TTAAGCTAGA CAAAGCTAAA AGTATGAAAA 


ArMV_CP_AB279741_2006      TGCTCAGAGT GTTGTGCAAG CCAAGAGGAA ACTTTGAATT TTACGGGAGA 
ArMV_CP_EU617327_2008      TGCTCCGAGT TTTGTGCAAG CCAAGAGGGA ACTTTGAATT CTATGGTAGA 
ArMV_CP_AY017339_2001      TGCTCCGAAT TTTATGCAAG CCAAGAGGGA ATTTTGAGTT TTATGGTAGA 
ArMV_CP_AMVCP_1991         TGCTCAGAAT TTTGTGCAAG CCCAGGGGGA ACTTTGAATT TTACGGCAGA 
ArMV_CP_X81815_1994        TGCTTAGAAT TTTGTGCAAG CCTCGAGGGA ATTTCGAATT TTATGGCCGG 
ArMV_CP_EU433920_2008      TGCTTAGGGT TTTGTGCAAG CCTAGGGGGA ATTTTGAATT TTACGGCAGA 


ArMV_CP_AB279741_2006      ACGTGCTTTA AAGTT
ArMV_CP_EU617327_2008      ACATGTTTTA AGGTT
ArMV_CP_AY017339_2001      ACTTGTTTCA GAGTT
ArMV_CP_AMVCP_1991         ACATGTTTTA AAGTT
ArMV_CP_X81815_1994        ACGTGCTTTA AAGTT
ArMV_CP_EU433920_2008      ACTTGCTTTA AAGTT
